# Supplementary material for: Exploring the Association between Gut Microbiota and Inflammatory Skin Diseases: A Two-Sample Mendelian Randomization Analysis
Source: Microorganisms. 2023 Oct 19;11(10):2586. doi: 10.3390/microorganisms11102586 (PMC10609507; doi:10.3390/microorganisms11102586)
Supplement: Supplementary file 1 [file microorganisms-11-02586-s001.zip]

Archive with 27 entries (26 files):
- funnel plot/
- funnel plot/acne_ebi-a-GCST90016927.pdf
- funnel plot/acne_ebi-a-GCST90016929.pdf
- funnel plot/acne_ebi-a-GCST90016931.pdf
- funnel plot/acne_ebi-a-GCST90016935.pdf
- funnel plot/acne_ebi-a-GCST90016941.pdf
- funnel plot/acne_ebi-a-GCST90016963.pdf
- funnel plot/acne_ebi-a-GCST90016968.pdf
- funnel plot/acne_ebi-a-GCST90016976.pdf
- funnel plot/acne_ebi-a-GCST90016997.pdf
- funnel plot/acne_ebi-a-GCST90017011.pdf
- funnel plot/acne_ebi-a-GCST90017030.pdf
- funnel plot/acne_ebi-a-GCST90017066.pdf
- funnel plot/acne_ebi-a-GCST90017093.pdf
- funnel plot/derma_ebi-a-GCST90016948.pdf
- funnel plot/derma_ebi-a-GCST90016956.pdf
- funnel plot/derma_ebi-a-GCST90016988.pdf
- funnel plot/derma_ebi-a-GCST90017009.pdf
- funnel plot/derma_ebi-a-GCST90017055.pdf
- funnel plot/psoriasis_ebi-a-GCST90016999.pdf
- funnel plot/psoriasis_ebi-a-GCST90017045.pdf
- funnel plot/psoriasis_ebi-a-GCST90017111.pdf
- funnel plot/rosacea_ebi-a-GCST90016915.pdf
- funnel plot/rosacea_ebi-a-GCST90016975.pdf
- funnel plot/rosacea_ebi-a-GCST90017097.pdf
- supplement tables.xlsx
- supplementary figures.pdf
