# Supplementary material for: Exploring the Association between Gut Microbiota and Inflammatory Skin Diseases: A Two-Sample Mendelian Randomization Analysis
Source: Microorganisms. 2023 Oct 19;11(10):2586. doi: 10.3390/microorganisms11102586 (PMC10609507; doi:10.3390/microorganisms11102586)
Supplement: Supplementary file 1 [file microorganisms-11-02586-s001.zip › supplement tables.xlsx]

## Sheet: Supplemental Table S1
Supplemental Table S1. Overview of GWAS datasets for psoriasis,acne,rosacea and dermatitiseczema
ID	Phenotype	Database	ncases	ncontrol	path_https
finngen-R8-PSOSIASIS	PSOSIASIS	finngen R8	8075	330975	https://storage.googleapis.com/finngen-public-data-r8/summary_stats/finngen_R8_L12_PSORIASIS.gz
finngen-R8-ACNE	ACNE	finngen R8	2313	328747	https://storage.googleapis.com/finngen-public-data-r8/summary_stats/finngen_R8_L12_ACNE.gz
finn-b-L12_ROSACEA	ROSACEA	ieu	1195	211139	NA
finngen-R8-DERMATITISECZEMA	DERMATITISECZEMA	finngen R8	35590	306909	https://storage.googleapis.com/finngen-public-data-r8/summary_stats/finngen_R8_L12_DERMATITISECZEMA.gz

## Sheet: Supplemental Table S2
Supplemental Table S2. The genetic IVs used in TSMR analysis between gut microbiota and skin diseases (locus-wide significance, P< 5 × 10−8)
Level	chr.exposure	pos.exposure	beta.exposure	se.exposure	pval.exposure	samplesize.exposure	id.exposure	SNP	effect_allele.exposure	other_allele.exposure	eaf.exposure	exposure	mr_keep.exposure	pval_origin.exposure	data_source.exposure	reliability.exposure	MAF	R2	F
Phylum	2	135837906	0.086653	0.0113623	1.41351e-14	14306	ebi-a-GCST90017110	rs7570971	A	C	0.5099	|| id:ebi-a-GCST90017110	TRUE	reported	igd	high	0.4901	0.00404906	58.1532
Class	2	136616754	-0.111489	0.012066	3.78966e-20	14306	ebi-a-GCST90016908	rs182549	T	C	0.5089	|| id:ebi-a-GCST90016908	TRUE	reported	igd	high	0.4911	0.00593246	85.3644
Order	2	136616754	-0.11707	0.0126703	5.94155e-20	14306	ebi-a-GCST90017093	rs182549	T	C	0.5089	|| id:ebi-a-GCST90017093	TRUE	reported	igd	high	0.4911	0.00593219	85.3605
	13	112859829	0.110676	0.0200996	1.74032e-08	14306	ebi-a-GCST90017093	rs7322849	T	C	0.0964	|| id:ebi-a-GCST90017093	TRUE	reported	igd	high	0.0964	0.00211492	30.316
	3	14306949	-0.160521	0.0292752	4.65876e-08	14306	ebi-a-GCST90017100	rs9864379	T	C	0.1133	|| id:ebi-a-GCST90017100	TRUE	reported	igd	high	0.1133	0.00209717	30.061
Family	2	136616754	-0.11707	0.0126703	5.94155e-20	14306	ebi-a-GCST90016929	rs182549	T	C	0.5089	|| id:ebi-a-GCST90016929	TRUE	reported	igd	high	0.4911	0.00593219	85.3605
	13	112859829	0.110676	0.0200996	1.74032e-08	14306	ebi-a-GCST90016929	rs7322849	T	C	0.0964	|| id:ebi-a-GCST90016929	TRUE	reported	igd	high	0.0964	0.00211492	30.316
	3	171947435	0.12561	0.0230053	4.87933e-08	14306	ebi-a-GCST90016943	rs4428215	G	A	0.2604	|| id:ebi-a-GCST90016943	TRUE	reported	igd	high	0.2604	0.00207955	29.8079
	10	17019559	0.0919658	0.0161331	9.80122e-09	14306	ebi-a-GCST90016946	rs61841503	G	A	0.1372	|| id:ebi-a-GCST90016946	TRUE	reported	igd	high	0.1372	0.00226628	32.4905
	12	100584014	-0.130554	0.0225943	1.40136e-08	14306	ebi-a-GCST90016952	rs11110281	T	C	0.0676	|| id:ebi-a-GCST90016952	TRUE	reported	igd	high	0.0676	0.00232837	33.3827
	3	14306949	-0.160521	0.0292752	4.65876e-08	14306	ebi-a-GCST90016953	rs9864379	T	C	0.1133	|| id:ebi-a-GCST90016953	TRUE	reported	igd	high	0.1133	0.00209717	30.061
Genus	4	127336602	0.0966008	0.0162677	3.05647e-09	14306	ebi-a-GCST90016992	rs11098863	A	T	0.5179	|| id:ebi-a-GCST90016992	TRUE	reported	igd	high	0.4821	0.00245879	35.2572
	3	17793504	0.181434	0.0319429	1.09883e-08	14306	ebi-a-GCST90017042	rs75754569	C	G	0.1103	|| id:ebi-a-GCST90017042	TRUE	reported	igd	high	0.1103	0.00225005	32.2573
	11	45688595	0.0640277	0.0110059	5.29127e-09	14306	ebi-a-GCST90017062	rs10769159	C	G	0.4662	|| id:ebi-a-GCST90017062	TRUE	reported	igd	high	0.4662	0.00236015	33.8395
	10	17019559	0.092888	0.0171454	3.99595e-08	14306	ebi-a-GCST90017047	rs61841503	G	A	0.1372	|| id:ebi-a-GCST90017047	TRUE	reported	igd	high	0.1372	0.00204746	29.347
	4	14324623	-0.0775151	0.0139665	3.54544e-08	14306	ebi-a-GCST90017018	rs10805326	A	G	0.7217	|| id:ebi-a-GCST90017018	TRUE	reported	igd	high	0.2783	0.00214855	30.799
	9	87514407	-0.117882	0.0211262	2.57472e-08	14306	ebi-a-GCST90017038	rs736744	T	C	0.5845	|| id:ebi-a-GCST90017038	TRUE	reported	igd	high	0.4155	0.00217165	31.1309
	14	39306809	-0.135936	0.0244857	4.42181e-08	14306	ebi-a-GCST90017057	rs8009993	G	C	0.1292	|| id:ebi-a-GCST90017057	TRUE	reported	igd	high	0.1292	0.00214977	30.8165
	12	100584014	-0.137519	0.0227398	2.58315e-09	14306	ebi-a-GCST90017070	rs11110281	T	C	0.0676	|| id:ebi-a-GCST90017070	TRUE	reported	igd	high	0.0676	0.00254991	36.5672
	19	1030320	0.132164	0.022208	3.7405e-09	14306	ebi-a-GCST90017075	rs67476743	T	G	0.2853	|| id:ebi-a-GCST90017075	TRUE	reported	igd	high	0.2853	0.00246954	35.4117
	10	2219930	-0.0656129	0.0117477	2.553e-08	14306	ebi-a-GCST90017060	rs12781711	C	T	0.3131	|| id:ebi-a-GCST90017060	TRUE	reported	igd	high	0.3131	0.00217575	31.1898
	9	79110160	-0.168974	0.0296976	3.56574e-08	14306	ebi-a-GCST90016963	rs602075	G	A	0.7694	|| id:ebi-a-GCST90016963	TRUE	reported	igd	high	0.2306	0.00225786	32.3695
	2	136616754	-0.119703	0.0127294	1.2782e-20	14306	ebi-a-GCST90016970	rs182549	T	C	0.5089	|| id:ebi-a-GCST90016970	TRUE	reported	igd	high	0.4911	0.00614327	88.4165
	13	112859829	0.112428	0.0201813	1.08368e-08	14306	ebi-a-GCST90016970	rs7322849	T	C	0.0964	|| id:ebi-a-GCST90016970	TRUE	reported	igd	high	0.0964	0.00216467	31.0306
	17	10177708	-0.0839861	0.0142741	4.30953e-09	14306	ebi-a-GCST90016993	rs7221249	G	A	0.4533	|| id:ebi-a-GCST90016993	TRUE	reported	igd	high	0.4533	0.00241407	34.6144
	12	83502773	0.094833	0.0163962	7.56955e-09	14306	ebi-a-GCST90017007	rs12320842	C	G	0.1322	|| id:ebi-a-GCST90017007	TRUE	reported	igd	high	0.1322	0.00233292	33.4481
	19	47985753	-0.194561	0.0347932	4.25608e-08	14306	ebi-a-GCST90016976	rs830151	A	G	0.9334	|| id:ebi-a-GCST90016976	TRUE	reported	igd	high	0.0666	0.002181	31.2653
	7	31085162	0.0962228	0.0168388	1.03786e-08	14306	ebi-a-GCST90016997	rs17159861	C	T	0.1332	|| id:ebi-a-GCST90016997	TRUE	reported	igd	high	0.1332	0.00227733	32.6492
	3	14306949	-0.160521	0.0292752	4.65876e-08	14306	ebi-a-GCST90017077	rs9864379	T	C	0.1133	|| id:ebi-a-GCST90017077	TRUE	reported	igd	high	0.1133	0.00209717	30.061
	19	49218060	-0.0612024	0.0109421	2.21335e-08	14306	ebi-a-GCST90017066	rs35866622	T	C	0.4404	|| id:ebi-a-GCST90017066	TRUE	reported	igd	high	0.4404	0.00218207	31.2806

## Sheet: Supplemental Table S3
Supplemental Table S3 . The genetic IVs used in TSMR analysis between gut microbiota and skin diseases (locus-wide significance, P< 1 × 10−5)
Level	chr.exposure	pos.exposure	beta.exposure	se.exposure	pval.exposure	samplesize.exposure	id.exposure	SNP	effect_allele.exposure	other_allele.exposure	eaf.exposure	exposure	mr_keep.exposure	pval_origin.exposure	data_source.exposure	reliability.exposure	MAF	R2	F
Phylum	2	239936384	-0.124191	0.0278566	8.75427e-06	14306	ebi-a-GCST90017110	rs80124826	T	C	0.0626	|| id:ebi-a-GCST90017110	TRUE	reported	igd	high	0.0626	0.0013874	19.873
	2	102249583	0.0589446	0.0134622	9.88325e-06	14306	ebi-a-GCST90017110	rs6743026	T	C	0.174	|| id:ebi-a-GCST90017110	TRUE	reported	igd	high	0.174	0.00133831	19.1688
	2	213756191	0.0581908	0.0111343	2.05145e-07	14306	ebi-a-GCST90017110	rs4429415	C	T	0.3569	|| id:ebi-a-GCST90017110	TRUE	reported	igd	high	0.3569	0.00190562	27.31
	2	135837906	0.086653	0.0113623	1.41351e-14	14306	ebi-a-GCST90017110	rs7570971	A	C	0.5099	|| id:ebi-a-GCST90017110	TRUE	reported	igd	high	0.4901	0.00404906	58.1532
	3	32362998	-0.0490077	0.0106564	4.07437e-06	14306	ebi-a-GCST90017110	rs9833771	C	T	0.4423	|| id:ebi-a-GCST90017110	TRUE	reported	igd	high	0.4423	0.00147621	21.1469
	4	1517826	0.0534221	0.0109975	1.31241e-06	14306	ebi-a-GCST90017110	rs55888705	A	G	0.3867	|| id:ebi-a-GCST90017110	TRUE	reported	igd	high	0.3867	0.00164672	23.5935
	5	90471451	0.0521387	0.0111587	3.73766e-06	14306	ebi-a-GCST90017110	rs1397793	A	G	0.6143	|| id:ebi-a-GCST90017110	TRUE	reported	igd	high	0.3857	0.00152375	21.8289
	6	113129609	-0.0522862	0.0117742	9.32567e-06	14306	ebi-a-GCST90017110	rs13192624	T	C	0.2783	|| id:ebi-a-GCST90017110	TRUE	reported	igd	high	0.2783	0.00137656	19.7174
	6	14617591	0.0507315	0.0109885	3.80347e-06	14306	ebi-a-GCST90017110	rs857444	C	T	0.3608	|| id:ebi-a-GCST90017110	TRUE	reported	igd	high	0.3608	0.00148769	21.3117
	6	92775210	0.0809469	0.0180784	5.68787e-06	14306	ebi-a-GCST90017110	rs12528285	C	T	0.0944	|| id:ebi-a-GCST90017110	TRUE	reported	igd	high	0.0944	0.00139944	20.0456
	7	155002747	-0.0476376	0.010646	9.39918e-06	14306	ebi-a-GCST90017110	rs11766971	C	T	0.495	|| id:ebi-a-GCST90017110	TRUE	reported	igd	high	0.495	0.00139766	20.0201
	7	24464799	-0.0524531	0.0108226	1.13896e-06	14306	ebi-a-GCST90017110	rs62448869	T	A	0.4602	|| id:ebi-a-GCST90017110	TRUE	reported	igd	high	0.4602	0.00163926	23.4865
	12	20378911	-0.0596572	0.0117537	4.46581e-07	14306	ebi-a-GCST90017110	rs10841473	G	C	0.2704	|| id:ebi-a-GCST90017110	TRUE	reported	igd	high	0.2704	0.00179753	25.7582
	14	23847194	-0.0819391	0.0165334	6.71243e-07	14306	ebi-a-GCST90017110	rs74037001	G	A	0.1113	|| id:ebi-a-GCST90017110	TRUE	reported	igd	high	0.1113	0.00171394	24.5582
	15	92467422	-0.0510777	0.0113809	4.61743e-06	14306	ebi-a-GCST90017110	rs6496870	C	T	0.6451	|| id:ebi-a-GCST90017110	TRUE	reported	igd	high	0.3549	0.00140598	20.1395
	16	81776768	-0.0521115	0.0111192	2.66201e-06	14306	ebi-a-GCST90017110	rs8047955	G	A	0.6481	|| id:ebi-a-GCST90017110	TRUE	reported	igd	high	0.3519	0.00153298	21.9614
	16	89248299	-0.0603312	0.0136851	8.82104e-06	14306	ebi-a-GCST90017110	rs34284163	A	T	0.2008	|| id:ebi-a-GCST90017110	TRUE	reported	igd	high	0.2008	0.00135669	19.4324
	19	5300465	0.0840786	0.0184739	9.27193e-06	14306	ebi-a-GCST90017110	rs75211493	G	A	0.0716	|| id:ebi-a-GCST90017110	TRUE	reported	igd	high	0.0716	0.0014458	20.7106
	1	176792690	0.0569173	0.0118382	1.41932e-06	14306	ebi-a-GCST90017111	rs7546249	A	T	0.7545	|| id:ebi-a-GCST90017111	TRUE	reported	igd	high	0.2455	0.00161324	23.113
	1	157495438	-0.223193	0.0493382	7.13116e-06	14306	ebi-a-GCST90017111	rs72706335	T	C	0.0656	|| id:ebi-a-GCST90017111	TRUE	reported	igd	high	0.0656	0.00142842	20.4613
	2	53831026	0.0510857	0.0106804	1.70836e-06	14306	ebi-a-GCST90017111	rs2032750	C	T	0.5487	|| id:ebi-a-GCST90017111	TRUE	reported	igd	high	0.4513	0.00159666	22.8751
	3	89340254	-0.0664262	0.0133481	4.783e-07	14306	ebi-a-GCST90017111	rs73846128	A	G	0.17	|| id:ebi-a-GCST90017111	TRUE	reported	igd	high	0.17	0.00172811	24.7616
	8	70916181	0.0657788	0.0149886	8.42326e-06	14306	ebi-a-GCST90017111	rs62531359	T	G	0.1451	|| id:ebi-a-GCST90017111	TRUE	reported	igd	high	0.1451	0.00134446	19.257
	9	116888284	0.0700929	0.0148756	2.60994e-06	14306	ebi-a-GCST90017111	rs13291169	C	G	0.16	|| id:ebi-a-GCST90017111	TRUE	reported	igd	high	0.16	0.00154956	22.1993
	9	136493820	0.145424	0.0311079	2.95951e-06	14306	ebi-a-GCST90017111	rs62575403	C	T	0.0437	|| id:ebi-a-GCST90017111	TRUE	reported	igd	high	0.0437	0.00152528	21.8509
	13	70522683	-0.123117	0.0236743	2.53893e-07	14306	ebi-a-GCST90017111	rs73512608	G	A	0.0527	|| id:ebi-a-GCST90017111	TRUE	reported	igd	high	0.0527	0.00188688	27.0409
	13	24963729	0.0543635	0.0124067	9.46651e-06	14306	ebi-a-GCST90017111	rs7999780	G	A	0.2207	|| id:ebi-a-GCST90017111	TRUE	reported	igd	high	0.2207	0.0013403	19.1974
	14	59317502	0.104177	0.0213837	6.47187e-07	14306	ebi-a-GCST90017111	rs111845179	T	C	0.0616	|| id:ebi-a-GCST90017111	TRUE	reported	igd	high	0.0616	0.0016563	23.7311
	16	74290641	0.0540001	0.0121526	6.51118e-06	14306	ebi-a-GCST90017111	rs929878	T	C	0.7555	|| id:ebi-a-GCST90017111	TRUE	reported	igd	high	0.2445	0.00137827	19.7419
	17	6461200	-0.207163	0.0442629	1.20412e-06	14306	ebi-a-GCST90017111	rs73975615	G	A	0.0109	|| id:ebi-a-GCST90017111	TRUE	reported	igd	high	0.0109	0.00152884	21.902
	21	43942135	0.0477792	0.0105437	7.36885e-06	14306	ebi-a-GCST90017111	rs6586324	T	C	0.4533	|| id:ebi-a-GCST90017111	TRUE	reported	igd	high	0.4533	0.00143334	20.532
	22	27433885	-0.0556041	0.0120272	7.2247e-06	14306	ebi-a-GCST90017111	rs17343978	A	C	0.2604	|| id:ebi-a-GCST90017111	TRUE	reported	igd	high	0.2604	0.00149183	21.371
	3	14306949	-0.138933	0.0268045	2.03334e-07	14306	ebi-a-GCST90017112	rs9864379	T	C	0.1133	|| id:ebi-a-GCST90017112	TRUE	reported	igd	high	0.1133	0.0018744	26.8618
	4	37842537	0.0962131	0.0202617	3.61335e-06	14306	ebi-a-GCST90017112	rs2553290	A	T	0.2197	|| id:ebi-a-GCST90017112	TRUE	reported	igd	high	0.2197	0.00157367	22.5453
	6	48288456	0.151774	0.0326827	4.22776e-06	14306	ebi-a-GCST90017112	rs584122	T	C	0.9334	|| id:ebi-a-GCST90017112	TRUE	reported	igd	high	0.0666	0.00150517	21.5625
	7	21647735	-0.231868	0.0493393	2.87336e-06	14306	ebi-a-GCST90017112	rs76531781	T	C	0.0497	|| id:ebi-a-GCST90017112	TRUE	reported	igd	high	0.0497	0.00154137	22.0818
	9	110489551	0.0974327	0.0219351	8.0863e-06	14306	ebi-a-GCST90017112	rs12555298	G	A	0.175	|| id:ebi-a-GCST90017112	TRUE	reported	igd	high	0.175	0.00137725	19.7274
	13	100566758	0.107346	0.0242469	9.11381e-06	14306	ebi-a-GCST90017112	rs61972390	T	C	0.168	|| id:ebi-a-GCST90017112	TRUE	reported	igd	high	0.168	0.00136819	19.5974
	14	100168298	-0.0800404	0.0176621	6.62384e-06	14306	ebi-a-GCST90017112	rs7148504	T	G	0.6948	|| id:ebi-a-GCST90017112	TRUE	reported	igd	high	0.3052	0.00143348	20.534
	15	100880888	0.111364	0.0247743	8.85727e-06	14306	ebi-a-GCST90017112	rs2585223	T	C	0.1531	|| id:ebi-a-GCST90017112	TRUE	reported	igd	high	0.1531	0.00141044	20.2035
	17	26104110	0.218257	0.0464571	4.24766e-06	14306	ebi-a-GCST90017112	rs2314810	G	C	0.9453	|| id:ebi-a-GCST90017112	TRUE	reported	igd	high	0.0547	0.00154044	22.0684
	18	1008239	-0.111385	0.0212922	1.5717e-07	14306	ebi-a-GCST90017112	rs789068	G	A	0.172	|| id:ebi-a-GCST90017112	TRUE	reported	igd	high	0.172	0.00190926	27.3622
	2	125440268	0.115986	0.0230271	6.18885e-07	14306	ebi-a-GCST90017113	rs10202904	G	T	0.5328	|| id:ebi-a-GCST90017113	TRUE	reported	igd	high	0.4672	0.00177029	25.3672
	3	15019595	-0.197523	0.0414497	2.74069e-06	14306	ebi-a-GCST90017113	rs73031978	C	G	0.0915	|| id:ebi-a-GCST90017113	TRUE	reported	igd	high	0.0915	0.00158484	22.7055
	3	15591607	-0.119983	0.0259356	4.635e-06	14306	ebi-a-GCST90017113	rs7635189	A	G	0.669	|| id:ebi-a-GCST90017113	TRUE	reported	igd	high	0.331	0.00149376	21.3986
	4	104418307	0.203577	0.0440033	5.11929e-06	14306	ebi-a-GCST90017113	rs894996	C	A	0.0716	|| id:ebi-a-GCST90017113	TRUE	reported	igd	high	0.0716	0.00149389	21.4006
	5	178160975	0.176759	0.0385787	5.30383e-06	14306	ebi-a-GCST90017113	rs56131665	G	A	0.0934	|| id:ebi-a-GCST90017113	TRUE	reported	igd	high	0.0934	0.00146525	20.9897
	6	16284785	-0.160157	0.0340856	4.75423e-06	14306	ebi-a-GCST90017113	rs77658038	A	C	0.1173	|| id:ebi-a-GCST90017113	TRUE	reported	igd	high	0.1173	0.00154086	22.0744
	6	146840876	0.19977	0.0425421	4.33092e-06	14306	ebi-a-GCST90017113	rs34928225	T	C	0.0755	|| id:ebi-a-GCST90017113	TRUE	reported	igd	high	0.0755	0.00153899	22.0476
	8	58018853	-0.118111	0.0264389	7.19863e-06	14306	ebi-a-GCST90017113	rs7015093	G	A	0.2634	|| id:ebi-a-GCST90017113	TRUE	reported	igd	high	0.2634	0.00139306	19.9541
	11	13893667	0.10373	0.0228889	7.73001e-06	14306	ebi-a-GCST90017113	rs11022995	A	G	0.5467	|| id:ebi-a-GCST90017113	TRUE	reported	igd	high	0.4533	0.00143357	20.5352
	13	41963791	0.214866	0.0438442	1.04621e-06	14306	ebi-a-GCST90017113	rs76029318	T	C	0.0646	|| id:ebi-a-GCST90017113	TRUE	reported	igd	high	0.0646	0.00167596	24.0132
	19	28827760	-0.150529	0.0337091	8.12363e-06	14306	ebi-a-GCST90017113	rs6508769	C	T	0.835	|| id:ebi-a-GCST90017113	TRUE	reported	igd	high	0.165	0.00139195	19.9382
	20	56042866	-0.123612	0.0275749	9.3377e-06	14306	ebi-a-GCST90017113	rs6064552	T	C	0.1978	|| id:ebi-a-GCST90017113	TRUE	reported	igd	high	0.1978	0.0014027	20.0924
	21	27368994	-0.131882	0.029229	5.32451e-06	14306	ebi-a-GCST90017113	rs45498998	G	A	0.1849	|| id:ebi-a-GCST90017113	TRUE	reported	igd	high	0.1849	0.00142104	20.3555
	2	116724915	0.0943944	0.0179641	1.94644e-06	14306	ebi-a-GCST90017114	rs13421739	C	G	0.0567	|| id:ebi-a-GCST90017114	TRUE	reported	igd	high	0.0567	0.00192631	27.6071
	2	231678413	0.0897349	0.0182532	6.75492e-07	14306	ebi-a-GCST90017114	rs3792064	G	A	0.0795	|| id:ebi-a-GCST90017114	TRUE	reported	igd	high	0.0795	0.00168653	24.1648
	2	80141964	0.0698446	0.0153935	8.05156e-06	14306	ebi-a-GCST90017114	rs7573799	G	C	0.8936	|| id:ebi-a-GCST90017114	TRUE	reported	igd	high	0.1064	0.00143697	20.584
	4	161507301	-0.0680205	0.0150844	6.80456e-06	14306	ebi-a-GCST90017114	rs6814436	C	T	0.8678	|| id:ebi-a-GCST90017114	TRUE	reported	igd	high	0.1322	0.00141935	20.3312
	4	171672038	0.0482656	0.0104823	4.04548e-06	14306	ebi-a-GCST90017114	rs2332027	A	G	0.5	|| id:ebi-a-GCST90017114	TRUE	reported	igd	high	0.5	0.00147979	21.1983
	4	152131744	-0.0935765	0.0210869	7.23852e-06	14306	ebi-a-GCST90017114	rs6815608	C	T	0.9155	|| id:ebi-a-GCST90017114	TRUE	reported	igd	high	0.0845	0.00137465	19.6901
	5	98020298	-0.0465802	0.0105075	8.56841e-06	14306	ebi-a-GCST90017114	rs2547978	G	A	0.5159	|| id:ebi-a-GCST90017114	TRUE	reported	igd	high	0.4841	0.0013718	19.6491
	5	35770550	0.0864609	0.0190398	7.67892e-06	14306	ebi-a-GCST90017114	rs72738886	T	C	0.0775	|| id:ebi-a-GCST90017114	TRUE	reported	igd	high	0.0775	0.00143937	20.6184
	9	116840801	-0.0525703	0.0116908	6.80848e-06	14306	ebi-a-GCST90017114	rs12554342	G	C	0.2883	|| id:ebi-a-GCST90017114	TRUE	reported	igd	high	0.2883	0.00141143	20.2177
	9	2801371	-0.186194	0.041051	8.66662e-06	14306	ebi-a-GCST90017114	rs56199908	T	C	0.0537	|| id:ebi-a-GCST90017114	TRUE	reported	igd	high	0.0537	0.00143596	20.5695
	10	39136170	-0.0480708	0.0105429	5.1744e-06	14306	ebi-a-GCST90017114	rs36111799	C	T	0.4264	|| id:ebi-a-GCST90017114	TRUE	reported	igd	high	0.4264	0.00145109	20.7865
	10	15054765	-0.0616007	0.0137936	5.78562e-06	14306	ebi-a-GCST90017114	rs4750583	G	A	0.8181	|| id:ebi-a-GCST90017114	TRUE	reported	igd	high	0.1819	0.00139217	19.9414
	10	13841631	-0.141357	0.0308303	5.12436e-06	14306	ebi-a-GCST90017114	rs72771021	C	T	0.0497	|| id:ebi-a-GCST90017114	TRUE	reported	igd	high	0.0497	0.00146731	21.0193
	12	97374875	0.0512732	0.0109226	2.82481e-06	14306	ebi-a-GCST90017114	rs7975768	C	G	0.3648	|| id:ebi-a-GCST90017114	TRUE	reported	igd	high	0.3648	0.00153795	22.0327
	14	52494072	-0.0702112	0.0153063	9.26232e-06	14306	ebi-a-GCST90017114	rs2273429	A	G	0.1074	|| id:ebi-a-GCST90017114	TRUE	reported	igd	high	0.1074	0.00146864	21.0383
	17	11780026	-0.0536457	0.0106294	4.94721e-07	14306	ebi-a-GCST90017114	rs2009919	C	T	0.5507	|| id:ebi-a-GCST90017114	TRUE	reported	igd	high	0.4493	0.0017773	25.4678
	18	29328305	-0.0647291	0.0146219	8.67261e-06	14306	ebi-a-GCST90017114	rs8085381	A	G	0.8529	|| id:ebi-a-GCST90017114	TRUE	reported	igd	high	0.1471	0.00136798	19.5943
	19	22899585	-0.0713033	0.0157424	4.73097e-06	14306	ebi-a-GCST90017114	rs7247191	T	C	0.1382	|| id:ebi-a-GCST90017114	TRUE	reported	igd	high	0.1382	0.00143198	20.5124
	20	54087963	0.0482086	0.0105	4.52595e-06	14306	ebi-a-GCST90017114	rs3852931	T	C	0.5338	|| id:ebi-a-GCST90017114	TRUE	reported	igd	high	0.4662	0.00147134	21.077
	21	18567802	-0.233491	0.050901	8.51609e-06	14306	ebi-a-GCST90017114	rs992074	T	C	0.9652	|| id:ebi-a-GCST90017114	TRUE	reported	igd	high	0.0348	0.00146869	21.0391
	21	40703251	0.0627459	0.0127415	9.26446e-07	14306	ebi-a-GCST90017114	rs112334273	G	A	0.2455	|| id:ebi-a-GCST90017114	TRUE	reported	igd	high	0.2455	0.00169229	24.2476
	1	11943792	0.220185	0.0485947	5.19194e-06	14306	ebi-a-GCST90017115	rs72640280	A	G	0.0537	|| id:ebi-a-GCST90017115	TRUE	reported	igd	high	0.0537	0.00143303	20.5275
	3	6223568	-0.131681	0.0288503	8.79387e-06	14306	ebi-a-GCST90017115	rs73113483	T	A	0.1233	|| id:ebi-a-GCST90017115	TRUE	reported	igd	high	0.1233	0.0014541	20.8298
	5	94720245	-0.109935	0.0236848	3.79603e-06	14306	ebi-a-GCST90017115	rs2731834	G	C	0.7763	|| id:ebi-a-GCST90017115	TRUE	reported	igd	high	0.2237	0.0015037	21.5413
	7	146795379	0.111896	0.0234776	1.13813e-06	14306	ebi-a-GCST90017115	rs11770843	C	T	0.2594	|| id:ebi-a-GCST90017115	TRUE	reported	igd	high	0.2594	0.00158531	22.7123
	9	111086170	-0.217203	0.0439621	9.64473e-07	14306	ebi-a-GCST90017115	rs62570196	C	T	0.0686	|| id:ebi-a-GCST90017115	TRUE	reported	igd	high	0.0686	0.0017034	24.407
	10	53930085	-0.16062	0.0336806	9.1939e-06	14306	ebi-a-GCST90017115	rs60995569	T	G	0.0895	|| id:ebi-a-GCST90017115	TRUE	reported	igd	high	0.0895	0.0015872	22.7394
	13	20687179	0.120412	0.0270263	5.86462e-06	14306	ebi-a-GCST90017115	rs2031282	A	G	0.17	|| id:ebi-a-GCST90017115	TRUE	reported	igd	high	0.17	0.00138563	19.8475
	15	25162535	0.148972	0.0324162	6.76986e-06	14306	ebi-a-GCST90017115	rs17114848	G	A	0.1093	|| id:ebi-a-GCST90017115	TRUE	reported	igd	high	0.1093	0.0014741	21.1166
	15	101242690	-0.107661	0.0233382	4.30884e-06	14306	ebi-a-GCST90017115	rs1002941	A	G	0.7207	|| id:ebi-a-GCST90017115	TRUE	reported	igd	high	0.2793	0.00148531	21.2775
	20	61394262	0.229981	0.0479918	1.90265e-06	14306	ebi-a-GCST90017115	rs77599476	A	G	0.0656	|| id:ebi-a-GCST90017115	TRUE	reported	igd	high	0.0656	0.00160264	22.9609
	21	21023966	-0.138226	0.0289096	1.49772e-06	14306	ebi-a-GCST90017115	rs2825714	A	G	0.1571	|| id:ebi-a-GCST90017115	TRUE	reported	igd	high	0.1571	0.00159545	22.8578
	2	68086034	-0.0770689	0.0187079	9.25977e-06	14306	ebi-a-GCST90017116	rs11126162	T	C	0.0885	|| id:ebi-a-GCST90017116	TRUE	reported	igd	high	0.0885	0.00118488	16.9687
	2	124872681	0.0498267	0.011138	6.30667e-06	14306	ebi-a-GCST90017116	rs12467198	C	T	0.3419	|| id:ebi-a-GCST90017116	TRUE	reported	igd	high	0.3419	0.00139696	20.0101
	2	52053891	0.0849594	0.0187782	8.08593e-06	14306	ebi-a-GCST90017116	rs6707783	C	T	0.1153	|| id:ebi-a-GCST90017116	TRUE	reported	igd	high	0.1153	0.00142881	20.467
	3	66318042	-0.0803778	0.0157851	3.67959e-07	14306	ebi-a-GCST90017116	rs922773	C	T	0.1402	|| id:ebi-a-GCST90017116	TRUE	reported	igd	high	0.1402	0.00180914	25.9249
	3	53720793	-0.0519289	0.0115246	6.90415e-06	14306	ebi-a-GCST90017116	rs11715072	G	A	0.2893	|| id:ebi-a-GCST90017116	TRUE	reported	igd	high	0.2893	0.0014172	20.3005
	7	134388240	0.0502281	0.0108968	4.26914e-06	14306	ebi-a-GCST90017116	rs2347697	G	T	0.3181	|| id:ebi-a-GCST90017116	TRUE	reported	igd	high	0.3181	0.00148297	21.2439
	8	89541526	0.0951285	0.0216921	9.2506e-06	14306	ebi-a-GCST90017116	rs74757828	A	T	0.0577	|| id:ebi-a-GCST90017116	TRUE	reported	igd	high	0.0577	0.00134251	19.229
	10	13841631	0.141726	0.0309242	7.18092e-06	14306	ebi-a-GCST90017116	rs72771021	C	T	0.0497	|| id:ebi-a-GCST90017116	TRUE	reported	igd	high	0.0497	0.00146604	21.0011
	10	119247234	0.125578	0.0258034	7.4681e-07	14306	ebi-a-GCST90017116	rs2532663	A	G	0.9374	|| id:ebi-a-GCST90017116	TRUE	reported	igd	high	0.0626	0.00165286	23.6817
	11	123997498	0.0491248	0.010824	8.71907e-06	14306	ebi-a-GCST90017116	rs10750258	C	A	0.6064	|| id:ebi-a-GCST90017116	TRUE	reported	igd	high	0.3936	0.00143775	20.5952
	12	130331764	-0.0668162	0.0153387	9.9901e-06	14306	ebi-a-GCST90017116	rs4340090	C	T	0.1252	|| id:ebi-a-GCST90017116	TRUE	reported	igd	high	0.1252	0.00132462	18.9726
	17	68347701	0.0517269	0.0112854	4.83905e-06	14306	ebi-a-GCST90017116	rs312757	G	C	0.7018	|| id:ebi-a-GCST90017116	TRUE	reported	igd	high	0.2982	0.00146637	21.0058
	19	43505320	0.0511615	0.0106407	1.54085e-06	14306	ebi-a-GCST90017116	rs12150865	C	T	0.4751	|| id:ebi-a-GCST90017116	TRUE	reported	igd	high	0.4751	0.00161334	23.1145
	22	20301800	0.0474614	0.0105645	6.94656e-06	14306	ebi-a-GCST90017116	rs3890996	G	T	0.4612	|| id:ebi-a-GCST90017116	TRUE	reported	igd	high	0.4612	0.00140881	20.1801
	1	61850864	-0.101147	0.0230978	3.65098e-06	14306	ebi-a-GCST90017117	rs12566890	T	G	0.0954	|| id:ebi-a-GCST90017117	TRUE	reported	igd	high	0.0954	0.00133864	19.1736
	1	109965986	0.0681052	0.0149061	4.2335e-06	14306	ebi-a-GCST90017117	rs3768491	G	A	0.7137	|| id:ebi-a-GCST90017117	TRUE	reported	igd	high	0.2863	0.00145707	20.8724
	2	157532549	0.074438	0.0153389	9.56577e-07	14306	ebi-a-GCST90017117	rs11890098	A	G	0.2555	|| id:ebi-a-GCST90017117	TRUE	reported	igd	high	0.2555	0.0016435	23.5473
	7	79490250	0.0944239	0.0211806	8.39499e-06	14306	ebi-a-GCST90017117	rs2464826	A	C	0.1262	|| id:ebi-a-GCST90017117	TRUE	reported	igd	high	0.1262	0.00138729	19.8713
	8	59440824	0.0769142	0.0153953	1.09001e-06	14306	ebi-a-GCST90017117	rs10108398	G	A	0.2913	|| id:ebi-a-GCST90017117	TRUE	reported	igd	high	0.2913	0.00174165	24.9561
	11	47103877	-0.0841852	0.0178119	3.25792e-06	14306	ebi-a-GCST90017117	rs72901605	T	C	0.1859	|| id:ebi-a-GCST90017117	TRUE	reported	igd	high	0.1859	0.00155903	22.3352
	11	108439087	-0.108283	0.0237289	5.87611e-06	14306	ebi-a-GCST90017117	rs78169027	A	G	0.1083	|| id:ebi-a-GCST90017117	TRUE	reported	igd	high	0.1083	0.0014535	20.8211
	13	73170489	0.0819606	0.0181628	7.26993e-06	14306	ebi-a-GCST90017117	rs4885016	C	T	0.8429	|| id:ebi-a-GCST90017117	TRUE	reported	igd	high	0.1571	0.00142138	20.3603
	14	46519718	0.221639	0.0462918	1.5569e-06	14306	ebi-a-GCST90017117	rs74603314	T	C	0.0457	|| id:ebi-a-GCST90017117	TRUE	reported	igd	high	0.0457	0.00159982	22.9205
	14	97159674	0.06099	0.0135623	6.60861e-06	14306	ebi-a-GCST90017117	rs17214486	C	A	0.4016	|| id:ebi-a-GCST90017117	TRUE	reported	igd	high	0.4016	0.00141162	20.2204
	15	95309676	0.0820873	0.0188312	8.07402e-06	14306	ebi-a-GCST90017117	rs28537087	G	A	0.164	|| id:ebi-a-GCST90017117	TRUE	reported	igd	high	0.164	0.00132648	18.9992
	20	16259524	-0.114937	0.0248606	4.55481e-06	14306	ebi-a-GCST90017117	rs6043847	T	C	0.0696	|| id:ebi-a-GCST90017117	TRUE	reported	igd	high	0.0696	0.00149187	21.3715
	1	55522083	-0.143901	0.03054	2.19129e-06	14306	ebi-a-GCST90017118	rs45598138	C	A	0.0517	|| id:ebi-a-GCST90017118	TRUE	reported	igd	high	0.0517	0.00154952	22.1988
	1	41074472	-0.0755253	0.0164385	5.27971e-06	14306	ebi-a-GCST90017118	rs61779207	G	A	0.1779	|| id:ebi-a-GCST90017118	TRUE	reported	igd	high	0.1779	0.00147334	21.1057
	4	16548975	0.171057	0.0398053	9.81386e-06	14306	ebi-a-GCST90017118	rs12512971	A	C	0.0487	|| id:ebi-a-GCST90017118	TRUE	reported	igd	high	0.0487	0.0012892	18.4646
	4	95027272	0.0696984	0.0146953	2.23404e-06	14306	ebi-a-GCST90017118	rs11729256	T	C	0.2386	|| id:ebi-a-GCST90017118	TRUE	reported	igd	high	0.2386	0.00156996	22.492
	4	100544188	0.115994	0.0231324	4.08376e-07	14306	ebi-a-GCST90017118	rs74542928	T	C	0.0785	|| id:ebi-a-GCST90017118	TRUE	reported	igd	high	0.0785	0.00175448	25.1402
	5	40438158	-0.11753	0.025458	3.49559e-06	14306	ebi-a-GCST90017118	rs76430504	T	C	0.0557	|| id:ebi-a-GCST90017118	TRUE	reported	igd	high	0.0557	0.00148759	21.3102
	6	56341481	-0.0660243	0.0143911	6.2748e-06	14306	ebi-a-GCST90017118	rs9349825	A	G	0.2793	|| id:ebi-a-GCST90017118	TRUE	reported	igd	high	0.2793	0.00146914	21.0455
	10	11389614	0.0610914	0.0138592	9.7221e-06	14306	ebi-a-GCST90017118	rs3995795	C	T	0.3181	|| id:ebi-a-GCST90017118	TRUE	reported	igd	high	0.3181	0.00135636	19.4278
	10	5073050	0.0784055	0.0162769	1.10555e-06	14306	ebi-a-GCST90017118	rs11252894	A	C	0.1978	|| id:ebi-a-GCST90017118	TRUE	reported	igd	high	0.1978	0.0016193	23.2001
	15	97570657	0.0594916	0.012823	3.40447e-06	14306	ebi-a-GCST90017118	rs12908520	G	A	0.4563	|| id:ebi-a-GCST90017118	TRUE	reported	igd	high	0.4563	0.00150231	21.5214
	16	81063149	-0.0764148	0.0153487	8.71044e-07	14306	ebi-a-GCST90017118	rs2602429	T	C	0.7783	|| id:ebi-a-GCST90017118	TRUE	reported	igd	high	0.2217	0.00172958	24.7828
	18	49473635	0.204283	0.0427565	2.67935e-06	14306	ebi-a-GCST90017118	rs117107102	A	G	0.0447	|| id:ebi-a-GCST90017118	TRUE	reported	igd	high	0.0447	0.00159312	22.8244
Class	1	207003553	-0.0711483	0.0134495	1.10652e-07	14306	ebi-a-GCST90016908	rs6660520	G	A	0.7853	|| id:ebi-a-GCST90016908	TRUE	reported	igd	high	0.2147	0.00195231	27.9805
	1	114665485	0.0510452	0.0114325	8.62621e-06	14306	ebi-a-GCST90016908	rs12049045	A	G	0.3817	|| id:ebi-a-GCST90016908	TRUE	reported	igd	high	0.3817	0.00139157	19.9327
	2	137602926	0.0602969	0.0126047	1.75235e-06	14306	ebi-a-GCST90016908	rs1961273	C	T	0.2714	|| id:ebi-a-GCST90016908	TRUE	reported	igd	high	0.2714	0.00159703	22.8804
	2	136616754	-0.111489	0.012066	3.78966e-20	14306	ebi-a-GCST90016908	rs182549	T	C	0.5089	|| id:ebi-a-GCST90016908	TRUE	reported	igd	high	0.4911	0.00593246	85.3644
	2	161611969	0.0509242	0.0112503	6.71382e-06	14306	ebi-a-GCST90016908	rs1376754	G	A	0.4702	|| id:ebi-a-GCST90016908	TRUE	reported	igd	high	0.4702	0.00143015	20.4861
	5	475408	0.0563759	0.0115529	1.58132e-06	14306	ebi-a-GCST90016908	rs11745923	G	T	0.3966	|| id:ebi-a-GCST90016908	TRUE	reported	igd	high	0.3966	0.00166175	23.8092
	5	18019549	-0.0769653	0.0173933	8.62144e-06	14306	ebi-a-GCST90016908	rs7700479	T	A	0.0795	|| id:ebi-a-GCST90016908	TRUE	reported	igd	high	0.0795	0.00136683	19.5779
	6	14617591	0.0509553	0.011539	8.92237e-06	14306	ebi-a-GCST90016908	rs857444	C	T	0.3608	|| id:ebi-a-GCST90016908	TRUE	reported	igd	high	0.3608	0.00136123	19.4976
	7	95654718	0.0501255	0.011255	8.67601e-06	14306	ebi-a-GCST90016908	rs961091	G	A	0.4334	|| id:ebi-a-GCST90016908	TRUE	reported	igd	high	0.4334	0.00138454	19.832
	8	65654844	0.155784	0.0348017	8.62105e-06	14306	ebi-a-GCST90016908	rs80083040	T	G	0.0517	|| id:ebi-a-GCST90016908	TRUE	reported	igd	high	0.0517	0.00139868	20.0348
	10	126110032	-0.0762317	0.0169884	4.96364e-06	14306	ebi-a-GCST90016908	rs1515761	C	T	0.8668	|| id:ebi-a-GCST90016908	TRUE	reported	igd	high	0.1332	0.00140552	20.1329
	11	71221248	-0.0540741	0.0121393	5.39237e-06	14306	ebi-a-GCST90016908	rs4945008	G	A	0.6998	|| id:ebi-a-GCST90016908	TRUE	reported	igd	high	0.3002	0.00138507	19.8395
	12	20378911	-0.0583765	0.0123353	2.59358e-06	14306	ebi-a-GCST90016908	rs10841473	G	C	0.2704	|| id:ebi-a-GCST90016908	TRUE	reported	igd	high	0.2704	0.00156307	22.3932
	13	112859829	0.0944467	0.0192976	6.20798e-07	14306	ebi-a-GCST90016908	rs7322849	T	C	0.0964	|| id:ebi-a-GCST90016908	TRUE	reported	igd	high	0.0964	0.00167156	23.95
	15	49208992	-0.0719923	0.0154661	4.02819e-06	14306	ebi-a-GCST90016908	rs12899991	T	A	0.84	|| id:ebi-a-GCST90016908	TRUE	reported	igd	high	0.16	0.00151229	21.6646
	15	94852795	-0.126352	0.0273626	2.56803e-06	14306	ebi-a-GCST90016908	rs72767435	T	C	0.0676	|| id:ebi-a-GCST90016908	TRUE	reported	igd	high	0.0676	0.00148828	21.3201
	16	81776768	-0.0575816	0.0116762	8.3372e-07	14306	ebi-a-GCST90016908	rs8047955	G	A	0.6481	|| id:ebi-a-GCST90016908	TRUE	reported	igd	high	0.3519	0.0016971	24.3166
	17	75348675	-0.0560674	0.0124286	5.92516e-06	14306	ebi-a-GCST90016908	rs11655079	T	C	0.2495	|| id:ebi-a-GCST90016908	TRUE	reported	igd	high	0.2495	0.0014205	20.3477
	22	35567355	-0.111877	0.023501	1.50428e-06	14306	ebi-a-GCST90016908	rs134366	A	G	0.9404	|| id:ebi-a-GCST90016908	TRUE	reported	igd	high	0.0596	0.00158162	22.6594
	1	14238305	-0.0692742	0.0148866	3.55435e-06	14306	ebi-a-GCST90016909	rs10803434	A	T	0.4513	|| id:ebi-a-GCST90016909	TRUE	reported	igd	high	0.4513	0.00151139	21.6517
	2	169033340	0.133271	0.0267738	5.09143e-07	14306	ebi-a-GCST90016909	rs76784716	A	G	0.0716	|| id:ebi-a-GCST90016909	TRUE	reported	igd	high	0.0716	0.00172895	24.7737
	2	75630344	-0.0705145	0.0157564	7.37921e-06	14306	ebi-a-GCST90016909	rs34569731	G	A	0.665	|| id:ebi-a-GCST90016909	TRUE	reported	igd	high	0.335	0.00139803	20.0254
	3	59982336	0.0927341	0.0207569	9.33254e-06	14306	ebi-a-GCST90016909	rs17061716	G	C	0.1372	|| id:ebi-a-GCST90016909	TRUE	reported	igd	high	0.1372	0.00139325	19.9569
	3	84471266	-0.080811	0.0184159	7.53633e-06	14306	ebi-a-GCST90016909	rs55876211	C	T	0.172	|| id:ebi-a-GCST90016909	TRUE	reported	igd	high	0.172	0.00134417	19.2528
	3	176407911	0.0805256	0.0180912	9.75933e-06	14306	ebi-a-GCST90016909	rs62285697	C	T	0.1998	|| id:ebi-a-GCST90016909	TRUE	reported	igd	high	0.1998	0.00138297	19.8095
	3	13726736	-0.0751277	0.0153867	1.05334e-06	14306	ebi-a-GCST90016909	rs9813022	A	G	0.3022	|| id:ebi-a-GCST90016909	TRUE	reported	igd	high	0.3022	0.00166367	23.8368
	9	95517807	-0.160677	0.0317708	6.20369e-07	14306	ebi-a-GCST90016909	rs140912403	C	T	0.0646	|| id:ebi-a-GCST90016909	TRUE	reported	igd	high	0.0646	0.00178467	25.5735
	12	89471235	-0.0969489	0.0215149	8.84301e-06	14306	ebi-a-GCST90016909	rs7960664	A	G	0.8489	|| id:ebi-a-GCST90016909	TRUE	reported	igd	high	0.1511	0.00141734	20.3024
	19	28641647	0.0690234	0.0153829	7.14184e-06	14306	ebi-a-GCST90016909	rs12977163	G	C	0.3678	|| id:ebi-a-GCST90016909	TRUE	reported	igd	high	0.3678	0.00140536	20.1305
	1	200418805	-0.0714773	0.0146647	9.21977e-07	14306	ebi-a-GCST90016910	rs57872228	C	T	0.171	|| id:ebi-a-GCST90016910	TRUE	reported	igd	high	0.171	0.00165787	23.7536
	2	231723657	0.0476864	0.0108547	7.97389e-06	14306	ebi-a-GCST90016910	rs1595463	C	A	0.4871	|| id:ebi-a-GCST90016910	TRUE	reported	igd	high	0.4871	0.00134725	19.2971
	3	4800550	-0.0554219	0.0114789	1.38433e-06	14306	ebi-a-GCST90016910	rs1962325	G	C	0.6809	|| id:ebi-a-GCST90016910	TRUE	reported	igd	high	0.3191	0.00162681	23.3078
	3	94153993	0.156331	0.0325945	1.07251e-06	14306	ebi-a-GCST90016910	rs76717940	T	A	0.0606	|| id:ebi-a-GCST90016910	TRUE	reported	igd	high	0.0606	0.00160541	23.0007
	3	184371224	0.0979154	0.0224074	8.45688e-06	14306	ebi-a-GCST90016910	rs74663707	C	T	0.0726	|| id:ebi-a-GCST90016910	TRUE	reported	igd	high	0.0726	0.00133297	19.0923
	3	64398863	0.0601035	0.0136407	9.53038e-06	14306	ebi-a-GCST90016910	rs13068444	A	G	0.1928	|| id:ebi-a-GCST90016910	TRUE	reported	igd	high	0.1928	0.00135525	19.4118
	4	98049499	-0.0630747	0.0128717	1.96024e-06	14306	ebi-a-GCST90016910	rs11730038	G	A	0.2406	|| id:ebi-a-GCST90016910	TRUE	reported	igd	high	0.2406	0.00167568	24.0092
	4	7431487	0.0535854	0.0116362	4.29833e-06	14306	ebi-a-GCST90016910	rs4459992	T	C	0.3201	|| id:ebi-a-GCST90016910	TRUE	reported	igd	high	0.3201	0.00148016	21.2036
	4	184681021	0.128032	0.0286921	9.12809e-06	14306	ebi-a-GCST90016910	rs111552159	C	G	0.0636	|| id:ebi-a-GCST90016910	TRUE	reported	igd	high	0.0636	0.00138992	19.9091
	4	151687420	0.104044	0.0247934	8.46837e-06	14306	ebi-a-GCST90016910	rs7666190	A	C	0.9374	|| id:ebi-a-GCST90016910	TRUE	reported	igd	high	0.0626	0.00122945	17.6076
	5	174173171	-0.107255	0.0222879	1.33773e-06	14306	ebi-a-GCST90016910	rs77558518	A	G	0.0646	|| id:ebi-a-GCST90016910	TRUE	reported	igd	high	0.0646	0.00161613	23.1545
	6	67570929	-0.104496	0.0217083	1.52753e-06	14306	ebi-a-GCST90016910	rs74352383	T	A	0.0944	|| id:ebi-a-GCST90016910	TRUE	reported	igd	high	0.0944	0.00161706	23.1679
	7	36349586	0.108007	0.0232858	1.06891e-06	14306	ebi-a-GCST90016910	rs78938557	T	C	0.0676	|| id:ebi-a-GCST90016910	TRUE	reported	igd	high	0.0676	0.00150159	21.511
	8	10143164	0.0598868	0.0123903	1.07895e-06	14306	ebi-a-GCST90016910	rs2952251	G	A	0.7475	|| id:ebi-a-GCST90016910	TRUE	reported	igd	high	0.2525	0.00163032	23.3581
	9	101101172	-0.0613034	0.0137579	7.81196e-06	14306	ebi-a-GCST90016910	rs28564647	T	G	0.2058	|| id:ebi-a-GCST90016910	TRUE	reported	igd	high	0.2058	0.00138594	19.852
	11	8332350	0.0572158	0.0126793	7.21174e-06	14306	ebi-a-GCST90016910	rs12797734	T	C	0.2525	|| id:ebi-a-GCST90016910	TRUE	reported	igd	high	0.2525	0.00142136	20.3601
	12	100585559	-0.101189	0.0217379	4.85445e-06	14306	ebi-a-GCST90016910	rs11110282	A	G	0.0676	|| id:ebi-a-GCST90016910	TRUE	reported	igd	high	0.0676	0.00151236	21.6656
	13	24973509	-0.225309	0.0467697	1.79457e-06	14306	ebi-a-GCST90016910	rs9581006	T	C	0.9543	|| id:ebi-a-GCST90016910	TRUE	reported	igd	high	0.0457	0.00161959	23.2042
	15	58738075	-0.081146	0.0180042	7.59591e-06	14306	ebi-a-GCST90016910	rs694949	A	G	0.1223	|| id:ebi-a-GCST90016910	TRUE	reported	igd	high	0.1223	0.00141792	20.3107
	16	991253	0.0619529	0.0127066	1.01499e-06	14306	ebi-a-GCST90016910	rs35344081	G	A	0.2406	|| id:ebi-a-GCST90016910	TRUE	reported	igd	high	0.2406	0.00165892	23.7686
	17	40835649	-0.0520614	0.0109842	2.2076e-06	14306	ebi-a-GCST90016910	rs4028634	C	T	0.5746	|| id:ebi-a-GCST90016910	TRUE	reported	igd	high	0.4254	0.00156782	22.4613
	19	51959855	0.111056	0.0246039	6.54591e-06	14306	ebi-a-GCST90016910	rs34989881	A	G	0.0656	|| id:ebi-a-GCST90016910	TRUE	reported	igd	high	0.0656	0.00142213	20.3711
	1	176792690	0.0567113	0.0118386	1.54814e-06	14306	ebi-a-GCST90016911	rs7546249	A	T	0.7545	|| id:ebi-a-GCST90016911	TRUE	reported	igd	high	0.2455	0.00160149	22.9445
	1	200112563	0.222741	0.0508055	9.93482e-06	14306	ebi-a-GCST90016911	rs2363574	T	C	0.9682	|| id:ebi-a-GCST90016911	TRUE	reported	igd	high	0.0318	0.00134177	19.2184
	1	157495438	-0.22241	0.0493458	7.65526e-06	14306	ebi-a-GCST90016911	rs72706335	T	C	0.0656	|| id:ebi-a-GCST90016911	TRUE	reported	igd	high	0.0656	0.00141799	20.3118
	2	53831026	0.0508393	0.0106807	1.91509e-06	14306	ebi-a-GCST90016911	rs2032750	C	T	0.5487	|| id:ebi-a-GCST90016911	TRUE	reported	igd	high	0.4513	0.00158123	22.6537
	2	213189994	0.107377	0.0245661	8.76436e-06	14306	ebi-a-GCST90016911	rs4146051	G	A	0.9443	|| id:ebi-a-GCST90016911	TRUE	reported	igd	high	0.0557	0.00133368	19.1025
	3	195936789	0.0466729	0.0105312	8.4711e-06	14306	ebi-a-GCST90016911	rs4916508	A	G	0.5646	|| id:ebi-a-GCST90016911	TRUE	reported	igd	high	0.4354	0.00137107	19.6387
	3	89339527	-0.0645771	0.0132957	8.36778e-07	14306	ebi-a-GCST90016911	rs7631304	G	A	0.17	|| id:ebi-a-GCST90016911	TRUE	reported	igd	high	0.17	0.00164627	23.5871
	8	13110185	0.0646823	0.0149628	9.98596e-06	14306	ebi-a-GCST90016911	rs79585701	A	C	0.1292	|| id:ebi-a-GCST90016911	TRUE	reported	igd	high	0.1292	0.00130455	18.6846
	8	70916181	0.0655728	0.0149891	9.08657e-06	14306	ebi-a-GCST90016911	rs62531359	T	G	0.1451	|| id:ebi-a-GCST90016911	TRUE	reported	igd	high	0.1451	0.00133597	19.1353
	9	116888284	0.0689676	0.0148765	3.74576e-06	14306	ebi-a-GCST90016911	rs13291169	C	G	0.16	|| id:ebi-a-GCST90016911	TRUE	reported	igd	high	0.16	0.00150009	21.4896
	9	136493820	0.140055	0.0311128	7.06122e-06	14306	ebi-a-GCST90016911	rs62575403	C	T	0.0437	|| id:ebi-a-GCST90016911	TRUE	reported	igd	high	0.0437	0.00141445	20.2609
	10	39062269	0.0473596	0.010541	7.08223e-06	14306	ebi-a-GCST90016911	rs11146701	A	G	0.4254	|| id:ebi-a-GCST90016911	TRUE	reported	igd	high	0.4254	0.00140904	20.1833
	13	70523029	-0.121514	0.0236759	3.89583e-07	14306	ebi-a-GCST90016911	rs55773148	G	A	0.0527	|| id:ebi-a-GCST90016911	TRUE	reported	igd	high	0.0527	0.0018379	26.3378
	14	59317502	0.102648	0.0213843	9.23996e-07	14306	ebi-a-GCST90016911	rs111845179	T	C	0.0616	|| id:ebi-a-GCST90016911	TRUE	reported	igd	high	0.0616	0.00160803	23.0383
	16	74290641	0.0548532	0.012153	4.7338e-06	14306	ebi-a-GCST90016911	rs929878	T	C	0.7555	|| id:ebi-a-GCST90016911	TRUE	reported	igd	high	0.2445	0.001422	20.3693
	17	6461200	-0.207018	0.0442633	1.21616e-06	14306	ebi-a-GCST90016911	rs73975615	G	A	0.0109	|| id:ebi-a-GCST90016911	TRUE	reported	igd	high	0.0109	0.00152668	21.871
	22	27433885	-0.0552057	0.0120278	8.3593e-06	14306	ebi-a-GCST90016911	rs17343978	A	C	0.2604	|| id:ebi-a-GCST90016911	TRUE	reported	igd	high	0.2604	0.00147041	21.0637
	1	153240013	-0.0525581	0.0110408	2.0153e-06	14306	ebi-a-GCST90016912	rs1928341	G	A	0.5785	|| id:ebi-a-GCST90016912	TRUE	reported	igd	high	0.4215	0.00158151	22.6578
	2	239888758	0.0641363	0.0131766	1.09863e-06	14306	ebi-a-GCST90016912	rs12467854	G	C	0.2078	|| id:ebi-a-GCST90016912	TRUE	reported	igd	high	0.2078	0.00165335	23.6887
	3	193456274	0.064006	0.0130374	9.11759e-07	14306	ebi-a-GCST90016912	rs2367850	G	C	0.2207	|| id:ebi-a-GCST90016912	TRUE	reported	igd	high	0.2207	0.00168194	24.099
	3	70592215	0.0592944	0.0128769	3.67147e-06	14306	ebi-a-GCST90016912	rs11128180	A	G	0.2237	|| id:ebi-a-GCST90016912	TRUE	reported	igd	high	0.2237	0.00147994	21.2004
	4	23588462	0.0923492	0.0199158	4.75762e-06	14306	ebi-a-GCST90016912	rs1511453	A	G	0.0636	|| id:ebi-a-GCST90016912	TRUE	reported	igd	high	0.0636	0.00150072	21.4986
	4	45642485	-0.0832423	0.0167237	5.17166e-07	14306	ebi-a-GCST90016912	rs4033856	T	C	0.8708	|| id:ebi-a-GCST90016912	TRUE	reported	igd	high	0.1292	0.00172884	24.7721
	5	173497796	0.109741	0.0236	2.9409e-06	14306	ebi-a-GCST90016912	rs62395635	T	C	0.0706	|| id:ebi-a-GCST90016912	TRUE	reported	igd	high	0.0706	0.00150918	21.6199
	7	111285025	0.0513106	0.0109091	2.19816e-06	14306	ebi-a-GCST90016912	rs2613606	T	C	0.6064	|| id:ebi-a-GCST90016912	TRUE	reported	igd	high	0.3936	0.001544	22.1195
	8	112732674	-0.0622252	0.0135688	5.86949e-06	14306	ebi-a-GCST90016912	rs56386628	C	T	0.2177	|| id:ebi-a-GCST90016912	TRUE	reported	igd	high	0.2177	0.00146789	21.0276
	9	84206018	-0.137281	0.0290338	2.05509e-06	14306	ebi-a-GCST90016912	rs72747231	C	G	0.0417	|| id:ebi-a-GCST90016912	TRUE	reported	igd	high	0.0417	0.00156033	22.3539
	9	104899117	-0.0572286	0.01262	7.33247e-06	14306	ebi-a-GCST90016912	rs320161	G	A	0.7247	|| id:ebi-a-GCST90016912	TRUE	reported	igd	high	0.2753	0.00143538	20.5611
	13	58689340	-0.0494596	0.0109424	5.80029e-06	14306	ebi-a-GCST90016912	rs2321387	G	A	0.5298	|| id:ebi-a-GCST90016912	TRUE	reported	igd	high	0.4702	0.00142606	20.4275
	15	56786407	-0.121083	0.028075	9.27278e-06	14306	ebi-a-GCST90016912	rs75242906	C	T	0.0537	|| id:ebi-a-GCST90016912	TRUE	reported	igd	high	0.0537	0.00129851	18.598
	18	26569901	0.052911	0.0114866	4.84585e-06	14306	ebi-a-GCST90016912	rs9964679	A	G	0.3101	|| id:ebi-a-GCST90016912	TRUE	reported	igd	high	0.3101	0.00148097	21.2153
	20	30596130	-0.0978177	0.0198522	7.44303e-07	14306	ebi-a-GCST90016912	rs6087811	T	G	0.0815	|| id:ebi-a-GCST90016912	TRUE	reported	igd	high	0.0815	0.00169419	24.2749
	2	116724915	0.0888472	0.0179655	9.54201e-06	14306	ebi-a-GCST90016913	rs13421739	C	G	0.0567	|| id:ebi-a-GCST90016913	TRUE	reported	igd	high	0.0567	0.00170667	24.4539
	2	231676041	0.0794173	0.0182427	9.8935e-06	14306	ebi-a-GCST90016913	rs10209007	G	C	0.0795	|| id:ebi-a-GCST90016913	TRUE	reported	igd	high	0.0795	0.001323	18.9492
	3	131371980	0.0698882	0.0156319	8.39808e-06	14306	ebi-a-GCST90016913	rs76767978	G	A	0.1183	|| id:ebi-a-GCST90016913	TRUE	reported	igd	high	0.1183	0.00139527	19.9859
	3	89268714	-0.0592279	0.0134556	9.35643e-06	14306	ebi-a-GCST90016913	rs6797343	T	G	0.826	|| id:ebi-a-GCST90016913	TRUE	reported	igd	high	0.174	0.00135251	19.3725
	4	7420184	0.0529097	0.011818	8.77789e-06	14306	ebi-a-GCST90016913	rs13105690	C	T	0.7326	|| id:ebi-a-GCST90016913	TRUE	reported	igd	high	0.2674	0.00139912	20.0411
	4	161507301	-0.0739995	0.0150815	9.65095e-07	14306	ebi-a-GCST90016913	rs6814436	C	T	0.8678	|| id:ebi-a-GCST90016913	TRUE	reported	igd	high	0.1322	0.00168004	24.0718
	4	152131744	-0.103803	0.0210883	4.01856e-07	14306	ebi-a-GCST90016913	rs6815608	C	T	0.9155	|| id:ebi-a-GCST90016913	TRUE	reported	igd	high	0.0845	0.00169077	24.2257
	5	105060362	-0.0547202	0.0127338	8.72027e-06	14306	ebi-a-GCST90016913	rs1842454	G	A	0.2068	|| id:ebi-a-GCST90016913	TRUE	reported	igd	high	0.2068	0.00128914	18.4637
	5	149077788	-0.0511937	0.0109569	3.37085e-06	14306	ebi-a-GCST90016913	rs13179700	C	T	0.6451	|| id:ebi-a-GCST90016913	TRUE	reported	igd	high	0.3549	0.00152362	21.8271
	5	35770550	0.0866169	0.0190393	8.24233e-06	14306	ebi-a-GCST90016913	rs72738886	T	C	0.0775	|| id:ebi-a-GCST90016913	TRUE	reported	igd	high	0.0775	0.00144463	20.6939
	6	12397187	0.0947036	0.0225117	7.53165e-06	14306	ebi-a-GCST90016913	rs76860606	C	G	0.0716	|| id:ebi-a-GCST90016913	TRUE	reported	igd	high	0.0716	0.00123555	17.6952
	6	163743050	0.0524406	0.0116115	6.53085e-06	14306	ebi-a-GCST90016913	rs6934062	G	C	0.2843	|| id:ebi-a-GCST90016913	TRUE	reported	igd	high	0.2843	0.00142371	20.3938
	12	5942519	-0.052659	0.0113858	3.24399e-06	14306	ebi-a-GCST90016913	rs10774377	G	A	0.666	|| id:ebi-a-GCST90016913	TRUE	reported	igd	high	0.334	0.00149297	21.3874
	14	52494072	-0.0724037	0.0153105	4.52137e-06	14306	ebi-a-GCST90016913	rs2273429	A	G	0.1074	|| id:ebi-a-GCST90016913	TRUE	reported	igd	high	0.1074	0.0015608	22.3605
	18	48792829	-0.0581025	0.0120557	1.34295e-06	14306	ebi-a-GCST90016913	rs72915163	T	C	0.2654	|| id:ebi-a-GCST90016913	TRUE	reported	igd	high	0.2654	0.001621	23.2244
	20	50803760	-0.0963981	0.0212007	9.04045e-06	14306	ebi-a-GCST90016913	rs7269302	A	T	0.0706	|| id:ebi-a-GCST90016913	TRUE	reported	igd	high	0.0706	0.00144308	20.6717
	21	18567802	-0.255639	0.0508787	8.77506e-07	14306	ebi-a-GCST90016913	rs992074	T	C	0.9652	|| id:ebi-a-GCST90016913	TRUE	reported	igd	high	0.0348	0.00176156	25.2419
	21	40703251	0.0641008	0.0127404	3.81408e-07	14306	ebi-a-GCST90016913	rs112334273	G	A	0.2455	|| id:ebi-a-GCST90016913	TRUE	reported	igd	high	0.2455	0.00176634	25.3105
	1	176571431	-0.0603429	0.0126849	1.51604e-06	14306	ebi-a-GCST90016914	rs240104	T	C	0.2445	|| id:ebi-a-GCST90016914	TRUE	reported	igd	high	0.2445	0.00157933	22.6265
	1	179629191	0.0483227	0.0109062	9.62144e-06	14306	ebi-a-GCST90016914	rs7540303	C	T	0.4215	|| id:ebi-a-GCST90016914	TRUE	reported	igd	high	0.4215	0.00137038	19.6288
	3	11654412	0.116408	0.0258545	9.02693e-06	14306	ebi-a-GCST90016914	rs2442778	A	G	0.9543	|| id:ebi-a-GCST90016914	TRUE	reported	igd	high	0.0457	0.00141501	20.269
	5	125460084	0.0774888	0.0171877	5.63093e-06	14306	ebi-a-GCST90016914	rs76779974	C	G	0.1123	|| id:ebi-a-GCST90016914	TRUE	reported	igd	high	0.1123	0.00141876	20.3227
	5	459415	0.25584	0.0561995	4.65693e-06	14306	ebi-a-GCST90016914	rs80046645	C	G	0.0408	|| id:ebi-a-GCST90016914	TRUE	reported	igd	high	0.0408	0.00144652	20.721
	5	90471451	0.0498855	0.0112446	9.77372e-06	14306	ebi-a-GCST90016914	rs1397793	A	G	0.6143	|| id:ebi-a-GCST90016914	TRUE	reported	igd	high	0.3857	0.00137387	19.6789
	7	24464799	-0.0486059	0.0108982	7.87281e-06	14306	ebi-a-GCST90016914	rs62448869	T	A	0.4602	|| id:ebi-a-GCST90016914	TRUE	reported	igd	high	0.4602	0.0013885	19.8888
	7	105084680	-0.0565686	0.0126265	7.79938e-06	14306	ebi-a-GCST90016914	rs13307134	T	C	0.7644	|| id:ebi-a-GCST90016914	TRUE	reported	igd	high	0.2356	0.00140106	20.0689
	9	136512906	0.0926543	0.0209468	8.26913e-06	14306	ebi-a-GCST90016914	rs3025411	A	G	0.1044	|| id:ebi-a-GCST90016914	TRUE	reported	igd	high	0.1044	0.00136579	19.563
	10	1922731	0.06075	0.0130939	4.82848e-06	14306	ebi-a-GCST90016914	rs11250875	T	C	0.2087	|| id:ebi-a-GCST90016914	TRUE	reported	igd	high	0.2087	0.00150239	21.5226
	10	5644995	-0.0731501	0.0164186	5.24675e-06	14306	ebi-a-GCST90016914	rs7898585	C	T	0.8738	|| id:ebi-a-GCST90016914	TRUE	reported	igd	high	0.1262	0.0013856	19.8471
	10	65799217	0.0778402	0.0155815	5.43313e-07	14306	ebi-a-GCST90016914	rs719099	A	G	0.1362	|| id:ebi-a-GCST90016914	TRUE	reported	igd	high	0.1362	0.00174146	24.9533
	10	1223742	-0.056503	0.0125055	5.89508e-06	14306	ebi-a-GCST90016914	rs4880783	T	G	0.7883	|| id:ebi-a-GCST90016914	TRUE	reported	igd	high	0.2117	0.00142496	20.4117
	12	11494021	0.0586265	0.0129006	4.84117e-06	14306	ebi-a-GCST90016914	rs1816223	G	A	0.7893	|| id:ebi-a-GCST90016914	TRUE	reported	igd	high	0.2107	0.00144153	20.6494
	14	39660509	0.103377	0.0229286	6.8962e-06	14306	ebi-a-GCST90016914	rs8010111	A	G	0.9354	|| id:ebi-a-GCST90016914	TRUE	reported	igd	high	0.0646	0.00141892	20.3251
	15	86433579	-0.0510212	0.0114339	8.14442e-06	14306	ebi-a-GCST90016914	rs11073596	G	T	0.66	|| id:ebi-a-GCST90016914	TRUE	reported	igd	high	0.34	0.00138992	19.9091
	17	37376685	0.0965017	0.0207666	3.88356e-06	14306	ebi-a-GCST90016914	rs34739816	G	T	0.0815	|| id:ebi-a-GCST90016914	TRUE	reported	igd	high	0.0815	0.00150718	21.5913
	17	8121332	0.0773006	0.017553	8.0201e-06	14306	ebi-a-GCST90016914	rs11656361	A	C	0.1292	|| id:ebi-a-GCST90016914	TRUE	reported	igd	high	0.1292	0.00135381	19.3911
	19	52895166	0.0789796	0.0177205	8.51236e-06	14306	ebi-a-GCST90016914	rs12974142	G	A	0.1083	|| id:ebi-a-GCST90016914	TRUE	reported	igd	high	0.1083	0.00138662	19.8617
	19	55857777	-0.0504262	0.0113307	9.71449e-06	14306	ebi-a-GCST90016914	rs45480394	T	G	0.3618	|| id:ebi-a-GCST90016914	TRUE	reported	igd	high	0.3618	0.00138255	19.8033
	20	62072077	-0.0714367	0.0154113	5.39126e-06	14306	ebi-a-GCST90016914	rs67561917	A	G	0.1421	|| id:ebi-a-GCST90016914	TRUE	reported	igd	high	0.1421	0.00149966	21.4834
	1	203308383	-0.0705516	0.0150849	5.67884e-06	14306	ebi-a-GCST90016915	rs16851319	G	C	0.1869	|| id:ebi-a-GCST90016915	TRUE	reported	igd	high	0.1869	0.00152668	21.871
	1	203991605	-0.110335	0.0253336	3.14188e-06	14306	ebi-a-GCST90016915	rs2692012	G	A	0.9364	|| id:ebi-a-GCST90016915	TRUE	reported	igd	high	0.0636	0.00132416	18.9658
	2	233929283	-0.0523484	0.011566	7.50119e-06	14306	ebi-a-GCST90016915	rs3935584	C	T	0.496	|| id:ebi-a-GCST90016915	TRUE	reported	igd	high	0.496	0.00142988	20.4823
	8	57867671	-0.0779693	0.0170738	7.31375e-06	14306	ebi-a-GCST90016915	rs55744759	A	G	0.1163	|| id:ebi-a-GCST90016915	TRUE	reported	igd	high	0.1163	0.00145558	20.851
	9	15269705	0.206594	0.0456908	4.63052e-06	14306	ebi-a-GCST90016915	rs112381107	C	T	0.0477	|| id:ebi-a-GCST90016915	TRUE	reported	igd	high	0.0477	0.00142705	20.4417
	9	81834426	-0.0735881	0.0154246	1.60221e-06	14306	ebi-a-GCST90016915	rs17791387	A	G	0.1412	|| id:ebi-a-GCST90016915	TRUE	reported	igd	high	0.1412	0.00158847	22.7576
	10	11855599	0.0544219	0.0117397	3.94121e-06	14306	ebi-a-GCST90016915	rs11599763	C	T	0.6103	|| id:ebi-a-GCST90016915	TRUE	reported	igd	high	0.3897	0.0014999	21.4868
	11	10658735	0.055176	0.0121602	9.65162e-06	14306	ebi-a-GCST90016915	rs1035691	G	A	0.662	|| id:ebi-a-GCST90016915	TRUE	reported	igd	high	0.338	0.00143706	20.5854
	15	96161065	-0.0585411	0.0129358	4.85087e-06	14306	ebi-a-GCST90016915	rs62020470	A	G	0.2594	|| id:ebi-a-GCST90016915	TRUE	reported	igd	high	0.2594	0.00142954	20.4774
	16	71541641	-0.0538457	0.0117718	5.02077e-06	14306	ebi-a-GCST90016915	rs9928243	C	A	0.4254	|| id:ebi-a-GCST90016915	TRUE	reported	igd	high	0.4254	0.00146037	20.9197
	17	2856662	-0.0936514	0.02012	3.58889e-06	14306	ebi-a-GCST90016915	rs4506934	C	T	0.1123	|| id:ebi-a-GCST90016915	TRUE	reported	igd	high	0.1123	0.00151216	21.6627
	18	69312914	-0.0710762	0.015953	5.6863e-06	14306	ebi-a-GCST90016915	rs17084793	G	A	0.161	|| id:ebi-a-GCST90016915	TRUE	reported	igd	high	0.161	0.00138562	19.8474
	20	33694801	0.0825716	0.0165958	3.39555e-07	14306	ebi-a-GCST90016915	rs6058181	C	T	0.1233	|| id:ebi-a-GCST90016915	TRUE	reported	igd	high	0.1233	0.00172741	24.7517
	21	45064961	0.0561722	0.0124124	5.44553e-06	14306	ebi-a-GCST90016915	rs2838334	G	A	0.3231	|| id:ebi-a-GCST90016915	TRUE	reported	igd	high	0.3231	0.00142953	20.4772
	1	64139196	-0.0475363	0.0106939	9.52708e-06	14306	ebi-a-GCST90016916	rs1884466	C	T	0.4513	|| id:ebi-a-GCST90016916	TRUE	reported	igd	high	0.4513	0.00137931	19.7569
	1	97457427	-0.0497374	0.0111376	8.02897e-06	14306	ebi-a-GCST90016916	rs290833	T	G	0.3688	|| id:ebi-a-GCST90016916	TRUE	reported	igd	high	0.3688	0.00139207	19.9399
	3	195793712	-0.0524152	0.0106784	8.95468e-07	14306	ebi-a-GCST90016916	rs2300774	A	G	0.5924	|| id:ebi-a-GCST90016916	TRUE	reported	igd	high	0.4076	0.00168133	24.0903
	5	3002546	-0.0492438	0.010887	6.14582e-06	14306	ebi-a-GCST90016916	rs1074800	G	A	0.6014	|| id:ebi-a-GCST90016916	TRUE	reported	igd	high	0.3986	0.00142806	20.4562
	8	38803551	0.0681159	0.0127883	1.12264e-07	14306	ebi-a-GCST90016916	rs62504403	C	T	0.2356	|| id:ebi-a-GCST90016916	TRUE	reported	igd	high	0.2356	0.00197921	28.3668
	8	2954952	0.0839071	0.0199131	9.28453e-06	14306	ebi-a-GCST90016916	rs7826267	G	T	0.9254	|| id:ebi-a-GCST90016916	TRUE	reported	igd	high	0.0746	0.00123955	17.7525
	10	133897233	-0.0552212	0.0116074	2.33115e-06	14306	ebi-a-GCST90016916	rs10781552	C	T	0.3121	|| id:ebi-a-GCST90016916	TRUE	reported	igd	high	0.3121	0.00157956	22.6298
	13	40385457	0.10305	0.0224648	2.79126e-06	14306	ebi-a-GCST90016916	rs17530232	A	G	0.0765	|| id:ebi-a-GCST90016916	TRUE	reported	igd	high	0.0765	0.0014687	21.0392
	14	48997206	0.0608929	0.0133764	4.23107e-06	14306	ebi-a-GCST90016916	rs4078432	T	C	0.8191	|| id:ebi-a-GCST90016916	TRUE	reported	igd	high	0.1809	0.00144647	20.7202
	14	56156504	0.0538798	0.0116888	4.08479e-06	14306	ebi-a-GCST90016916	rs8003149	C	T	0.2823	|| id:ebi-a-GCST90016916	TRUE	reported	igd	high	0.2823	0.00148303	21.2447
	14	80357610	0.0724145	0.0164471	5.40344e-06	14306	ebi-a-GCST90016916	rs56970041	T	G	0.1113	|| id:ebi-a-GCST90016916	TRUE	reported	igd	high	0.1113	0.00135321	19.3826
	17	70327224	-0.0806041	0.0167641	1.8451e-06	14306	ebi-a-GCST90016916	rs35161940	T	C	0.1272	|| id:ebi-a-GCST90016916	TRUE	reported	igd	high	0.1272	0.00161337	23.115
	18	5830507	-0.0945759	0.0194091	9.12347e-07	14306	ebi-a-GCST90016916	rs7234058	T	C	0.0974	|| id:ebi-a-GCST90016916	TRUE	reported	igd	high	0.0974	0.00165696	23.7405
	1	186502694	-0.0788843	0.0172415	8.89488e-06	14306	ebi-a-GCST90016917	rs12404135	A	G	0.1173	|| id:ebi-a-GCST90016917	TRUE	reported	igd	high	0.1173	0.00146109	20.9301
	2	167986992	0.074251	0.0146392	1.99494e-07	14306	ebi-a-GCST90016917	rs6706173	A	C	0.1501	|| id:ebi-a-GCST90016917	TRUE	reported	igd	high	0.1501	0.00179503	25.7223
	3	18615903	0.0729012	0.0163003	8.7878e-06	14306	ebi-a-GCST90016917	rs75101789	C	T	0.1561	|| id:ebi-a-GCST90016917	TRUE	reported	igd	high	0.1561	0.00139622	19.9994
	6	137612554	-0.0549673	0.0120924	4.54611e-06	14306	ebi-a-GCST90016917	rs9494710	C	T	0.3757	|| id:ebi-a-GCST90016917	TRUE	reported	igd	high	0.3757	0.00144224	20.6597
	8	115123937	0.0541424	0.0116333	3.2898e-06	14306	ebi-a-GCST90016917	rs6469506	T	A	0.3907	|| id:ebi-a-GCST90016917	TRUE	reported	igd	high	0.3907	0.0015118	21.6575
	12	43572952	-0.0579153	0.0118796	9.94764e-07	14306	ebi-a-GCST90016917	rs11181912	G	A	0.3449	|| id:ebi-a-GCST90016917	TRUE	reported	igd	high	0.3449	0.00165861	23.7641
	18	75633634	-0.0740614	0.0162596	6.77002e-06	14306	ebi-a-GCST90016917	rs9973122	A	T	0.8579	|| id:ebi-a-GCST90016917	TRUE	reported	igd	high	0.1421	0.00144816	20.7445
	18	48185248	-0.15921	0.0351373	7.9241e-06	14306	ebi-a-GCST90016917	rs79795896	A	G	0.0537	|| id:ebi-a-GCST90016917	TRUE	reported	igd	high	0.0537	0.00143306	20.5278
	1	11943792	0.220207	0.0486196	5.18036e-06	14306	ebi-a-GCST90016918	rs72640280	A	G	0.0537	|| id:ebi-a-GCST90016918	TRUE	reported	igd	high	0.0537	0.00143185	20.5106
	3	6223568	-0.131217	0.0288713	8.66343e-06	14306	ebi-a-GCST90016918	rs73113483	T	A	0.1233	|| id:ebi-a-GCST90016918	TRUE	reported	igd	high	0.1233	0.00144179	20.6532
	5	94720245	-0.109438	0.023693	4.24356e-06	14306	ebi-a-GCST90016918	rs2731834	G	C	0.7763	|| id:ebi-a-GCST90016918	TRUE	reported	igd	high	0.2237	0.00148912	21.3322
	7	146795379	0.109431	0.0234879	1.9073e-06	14306	ebi-a-GCST90016918	rs11770843	C	T	0.2594	|| id:ebi-a-GCST90016918	TRUE	reported	igd	high	0.2594	0.00151501	21.7036
	9	111086170	-0.21635	0.0439866	1.07924e-06	14306	ebi-a-GCST90016918	rs62570196	C	T	0.0686	|| id:ebi-a-GCST90016918	TRUE	reported	igd	high	0.0686	0.00168819	24.1887
	13	20687179	0.122368	0.0270329	4.38258e-06	14306	ebi-a-GCST90016918	rs2031282	A	G	0.17	|| id:ebi-a-GCST90016918	TRUE	reported	igd	high	0.17	0.00143025	20.4875
	15	25162535	0.152377	0.0324332	4.05864e-06	14306	ebi-a-GCST90016918	rs17114848	G	A	0.1093	|| id:ebi-a-GCST90016918	TRUE	reported	igd	high	0.1093	0.00154053	22.0698
	15	101242690	-0.105025	0.0233484	8.14836e-06	14306	ebi-a-GCST90016918	rs1002941	A	G	0.7207	|| id:ebi-a-GCST90016918	TRUE	reported	igd	high	0.2793	0.00141234	20.2307
	20	61394262	0.230292	0.0480168	1.86132e-06	14306	ebi-a-GCST90016918	rs77599476	A	G	0.0656	|| id:ebi-a-GCST90016918	TRUE	reported	igd	high	0.0656	0.0016053	22.9991
	21	21023966	-0.13741	0.0289246	1.72211e-06	14306	ebi-a-GCST90016918	rs2825714	A	G	0.1571	|| id:ebi-a-GCST90016918	TRUE	reported	igd	high	0.1571	0.00157507	22.5653
	1	230523039	-0.0896103	0.0186432	1.27488e-06	14306	ebi-a-GCST90016919	rs16851659	G	C	0.3887	|| id:ebi-a-GCST90016919	TRUE	reported	igd	high	0.3887	0.00161234	23.1001
	3	14306949	-0.159735	0.0292553	5.36056e-08	14306	ebi-a-GCST90016919	rs9864379	T	C	0.1133	|| id:ebi-a-GCST90016919	TRUE	reported	igd	high	0.1133	0.00207955	29.8078
	7	20010624	0.166216	0.0355728	2.86609e-06	14306	ebi-a-GCST90016919	rs73074665	A	T	0.0855	|| id:ebi-a-GCST90016919	TRUE	reported	igd	high	0.0855	0.0015238	21.8298
	9	122046549	-0.123968	0.0278958	7.10739e-06	14306	ebi-a-GCST90016919	rs1221147	A	T	0.8439	|| id:ebi-a-GCST90016919	TRUE	reported	igd	high	0.1561	0.00137856	19.7461
	9	115975389	0.0896187	0.0185106	1.48057e-06	14306	ebi-a-GCST90016919	rs4129395	G	A	0.4264	|| id:ebi-a-GCST90016919	TRUE	reported	igd	high	0.4264	0.00163579	23.4367
	9	26184578	-0.0814624	0.0184409	9.95795e-06	14306	ebi-a-GCST90016919	rs10738747	A	G	0.504	|| id:ebi-a-GCST90016919	TRUE	reported	igd	high	0.496	0.0013622	19.5114
	9	24648997	-0.205352	0.0454982	8.05675e-06	14306	ebi-a-GCST90016919	rs113884518	T	C	0.0487	|| id:ebi-a-GCST90016919	TRUE	reported	igd	high	0.0487	0.00142191	20.368
	11	2937631	0.083758	0.0185796	8.19917e-06	14306	ebi-a-GCST90016919	rs367480	A	G	0.5726	|| id:ebi-a-GCST90016919	TRUE	reported	igd	high	0.4274	0.00141855	20.3198
	14	107061448	-0.0861928	0.0193381	8.67142e-06	14306	ebi-a-GCST90016919	rs10148250	A	G	0.5437	|| id:ebi-a-GCST90016919	TRUE	reported	igd	high	0.4563	0.00138674	19.8634
	15	100747683	0.226722	0.0487841	3.29011e-06	14306	ebi-a-GCST90016919	rs79790072	T	C	0.0567	|| id:ebi-a-GCST90016919	TRUE	reported	igd	high	0.0567	0.0015075	21.5958
	16	80493705	0.0989487	0.0196972	6.02893e-07	14306	ebi-a-GCST90016919	rs11150282	T	C	0.3211	|| id:ebi-a-GCST90016919	TRUE	reported	igd	high	0.3211	0.00176087	25.2319
	17	53906328	0.214848	0.0470878	6.69083e-06	14306	ebi-a-GCST90016919	rs28678345	T	C	0.0467	|| id:ebi-a-GCST90016919	TRUE	reported	igd	high	0.0467	0.0014531	20.8154
	18	1008278	-0.103539	0.0234287	6.84636e-06	14306	ebi-a-GCST90016919	rs789069	A	C	0.172	|| id:ebi-a-GCST90016919	TRUE	reported	igd	high	0.172	0.00136333	19.5277
	2	125440268	0.121754	0.0235357	3.01432e-07	14306	ebi-a-GCST90016920	rs10202904	G	T	0.5328	|| id:ebi-a-GCST90016920	TRUE	reported	igd	high	0.4672	0.00186716	26.7579
	3	15053083	-0.199566	0.0411825	1.63061e-06	14306	ebi-a-GCST90016920	rs6776814	T	C	0.0895	|| id:ebi-a-GCST90016920	TRUE	reported	igd	high	0.0895	0.00163877	23.4794
	3	2086167	0.164498	0.0364959	7.44338e-06	14306	ebi-a-GCST90016920	rs4257531	G	A	0.1143	|| id:ebi-a-GCST90016920	TRUE	reported	igd	high	0.1143	0.00141807	20.3129
	4	104418307	0.216999	0.0449076	1.87556e-06	14306	ebi-a-GCST90016920	rs894996	C	A	0.0716	|| id:ebi-a-GCST90016920	TRUE	reported	igd	high	0.0716	0.00162948	23.3461
	5	178160975	0.178661	0.039298	6.17988e-06	14306	ebi-a-GCST90016920	rs56131665	G	A	0.0934	|| id:ebi-a-GCST90016920	TRUE	reported	igd	high	0.0934	0.00144269	20.6661
	7	10773932	-0.15814	0.0351803	8.44578e-06	14306	ebi-a-GCST90016920	rs73068003	G	T	0.1223	|| id:ebi-a-GCST90016920	TRUE	reported	igd	high	0.1223	0.00141044	20.2034
	11	89349287	0.111465	0.0250516	6.51869e-06	14306	ebi-a-GCST90016920	rs11018665	A	T	0.341	|| id:ebi-a-GCST90016920	TRUE	reported	igd	high	0.341	0.00138193	19.7945
	12	43701132	-0.216781	0.0493496	6.07561e-06	14306	ebi-a-GCST90016920	rs12825290	C	G	0.0606	|| id:ebi-a-GCST90016920	TRUE	reported	igd	high	0.0606	0.00134701	19.2937
	12	21338861	-0.227245	0.048763	5.92107e-06	14306	ebi-a-GCST90016920	rs75208022	C	T	0.0765	|| id:ebi-a-GCST90016920	TRUE	reported	igd	high	0.0765	0.00151576	21.7144
	13	41956181	0.21534	0.0436695	1.40854e-06	14306	ebi-a-GCST90016920	rs73457410	A	G	0.0666	|| id:ebi-a-GCST90016920	TRUE	reported	igd	high	0.0666	0.00169683	24.3126
	19	28827760	-0.153519	0.0344519	8.22527e-06	14306	ebi-a-GCST90016920	rs6508769	C	T	0.835	|| id:ebi-a-GCST90016920	TRUE	reported	igd	high	0.165	0.00138604	19.8535
	19	46439321	0.111274	0.0247517	9.27897e-06	14306	ebi-a-GCST90016920	rs10424197	A	G	0.675	|| id:ebi-a-GCST90016920	TRUE	reported	igd	high	0.325	0.00141074	20.2077
	1	109965986	0.0681052	0.0149061	4.2335e-06	14306	ebi-a-GCST90016921	rs3768491	G	A	0.7137	|| id:ebi-a-GCST90016921	TRUE	reported	igd	high	0.2863	0.00145707	20.8724
	1	61850864	-0.101147	0.0230978	3.65098e-06	14306	ebi-a-GCST90016921	rs12566890	T	G	0.0954	|| id:ebi-a-GCST90016921	TRUE	reported	igd	high	0.0954	0.00133864	19.1736
	2	157532549	0.074438	0.0153389	9.56577e-07	14306	ebi-a-GCST90016921	rs11890098	A	G	0.2555	|| id:ebi-a-GCST90016921	TRUE	reported	igd	high	0.2555	0.0016435	23.5473
	7	79490250	0.0944239	0.0211806	8.39499e-06	14306	ebi-a-GCST90016921	rs2464826	A	C	0.1262	|| id:ebi-a-GCST90016921	TRUE	reported	igd	high	0.1262	0.00138729	19.8713
	8	59440824	0.0769142	0.0153953	1.09001e-06	14306	ebi-a-GCST90016921	rs10108398	G	A	0.2913	|| id:ebi-a-GCST90016921	TRUE	reported	igd	high	0.2913	0.00174165	24.9561
	11	47103877	-0.0841852	0.0178119	3.25792e-06	14306	ebi-a-GCST90016921	rs72901605	T	C	0.1859	|| id:ebi-a-GCST90016921	TRUE	reported	igd	high	0.1859	0.00155903	22.3352
	11	108439087	-0.108283	0.0237289	5.87611e-06	14306	ebi-a-GCST90016921	rs78169027	A	G	0.1083	|| id:ebi-a-GCST90016921	TRUE	reported	igd	high	0.1083	0.0014535	20.8211
	13	73170489	0.0819606	0.0181628	7.26993e-06	14306	ebi-a-GCST90016921	rs4885016	C	T	0.8429	|| id:ebi-a-GCST90016921	TRUE	reported	igd	high	0.1571	0.00142138	20.3603
	14	46519718	0.221639	0.0462918	1.5569e-06	14306	ebi-a-GCST90016921	rs74603314	T	C	0.0457	|| id:ebi-a-GCST90016921	TRUE	reported	igd	high	0.0457	0.00159982	22.9205
	14	97159674	0.06099	0.0135623	6.60861e-06	14306	ebi-a-GCST90016921	rs17214486	C	A	0.4016	|| id:ebi-a-GCST90016921	TRUE	reported	igd	high	0.4016	0.00141162	20.2204
	15	95309676	0.0820873	0.0188312	8.07402e-06	14306	ebi-a-GCST90016921	rs28537087	G	A	0.164	|| id:ebi-a-GCST90016921	TRUE	reported	igd	high	0.164	0.00132648	18.9992
	20	16259524	-0.114937	0.0248606	4.55481e-06	14306	ebi-a-GCST90016921	rs6043847	T	C	0.0696	|| id:ebi-a-GCST90016921	TRUE	reported	igd	high	0.0696	0.00149187	21.3715
	3	142135117	0.0625312	0.0131735	1.95488e-06	14306	ebi-a-GCST90016922	rs13086907	G	A	0.1998	|| id:ebi-a-GCST90016922	TRUE	reported	igd	high	0.1998	0.0015725	22.5284
	4	17413426	-0.151829	0.0314932	1.87452e-06	14306	ebi-a-GCST90016922	rs73232831	G	A	0.0636	|| id:ebi-a-GCST90016922	TRUE	reported	igd	high	0.0636	0.00162201	23.2389
	5	165266628	-0.0565284	0.0112298	4.14601e-07	14306	ebi-a-GCST90016922	rs1643968	T	C	0.2803	|| id:ebi-a-GCST90016922	TRUE	reported	igd	high	0.2803	0.00176808	25.3355
	7	22817571	0.0501306	0.0105798	2.00111e-06	14306	ebi-a-GCST90016922	rs4722181	T	G	0.4761	|| id:ebi-a-GCST90016922	TRUE	reported	igd	high	0.4761	0.00156694	22.4486
	7	75609677	0.0529785	0.0119177	9.26296e-06	14306	ebi-a-GCST90016922	rs1135612	G	A	0.2445	|| id:ebi-a-GCST90016922	TRUE	reported	igd	high	0.2445	0.00137942	19.7585
	8	41231597	0.0502053	0.0108382	2.93326e-06	14306	ebi-a-GCST90016922	rs1447205	C	G	0.6382	|| id:ebi-a-GCST90016922	TRUE	reported	igd	high	0.3618	0.00149767	21.4548
	9	124912908	0.0777075	0.0168628	2.95474e-06	14306	ebi-a-GCST90016922	rs61249479	A	C	0.0875	|| id:ebi-a-GCST90016922	TRUE	reported	igd	high	0.0875	0.00148219	21.2327
	10	115597993	0.0543966	0.0129365	7.80657e-06	14306	ebi-a-GCST90016922	rs4463806	C	T	0.7962	|| id:ebi-a-GCST90016922	TRUE	reported	igd	high	0.2038	0.0012344	17.6787
	10	80086072	0.0748989	0.0166458	7.58124e-06	14306	ebi-a-GCST90016922	rs1649999	A	G	0.0974	|| id:ebi-a-GCST90016922	TRUE	reported	igd	high	0.0974	0.00141322	20.2433
	10	5579818	0.047817	0.0105282	6.06108e-06	14306	ebi-a-GCST90016922	rs9423647	G	A	0.5149	|| id:ebi-a-GCST90016922	TRUE	reported	igd	high	0.4851	0.00143983	20.6251
	15	101245088	-0.114178	0.02405	2.16631e-06	14306	ebi-a-GCST90016922	rs71405394	G	A	0.0517	|| id:ebi-a-GCST90016922	TRUE	reported	igd	high	0.0517	0.00157301	22.5359
	16	21249925	-0.0659623	0.0134137	1.1623e-06	14306	ebi-a-GCST90016922	rs60274479	T	C	0.2227	|| id:ebi-a-GCST90016922	TRUE	reported	igd	high	0.2227	0.0016875	24.1787
	21	34377485	0.0489057	0.0108842	8.43918e-06	14306	ebi-a-GCST90016922	rs2834062	A	G	0.3648	|| id:ebi-a-GCST90016922	TRUE	reported	igd	high	0.3648	0.00140927	20.1867
	1	41074472	-0.0758309	0.0167762	6.7228e-06	14306	ebi-a-GCST90016923	rs61779207	G	A	0.1779	|| id:ebi-a-GCST90016923	TRUE	reported	igd	high	0.1779	0.00142616	20.4289
	1	105422565	-0.0655342	0.0142231	4.13409e-06	14306	ebi-a-GCST90016923	rs11184341	C	G	0.7217	|| id:ebi-a-GCST90016923	TRUE	reported	igd	high	0.2783	0.00148179	21.2269
	4	100544188	0.112164	0.0236422	1.63222e-06	14306	ebi-a-GCST90016923	rs74542928	T	C	0.0785	|| id:ebi-a-GCST90016923	TRUE	reported	igd	high	0.0785	0.00157083	22.5046
	4	95027272	0.0749798	0.0150177	6.73085e-07	14306	ebi-a-GCST90016923	rs11729256	T	C	0.2386	|| id:ebi-a-GCST90016923	TRUE	reported	igd	high	0.2386	0.00173943	24.9242
	6	56341481	-0.0704036	0.0147128	2.53688e-06	14306	ebi-a-GCST90016923	rs9349825	A	G	0.2793	|| id:ebi-a-GCST90016923	TRUE	reported	igd	high	0.2793	0.00159803	22.8949
	10	5064327	-0.0689292	0.0147693	2.63615e-06	14306	ebi-a-GCST90016923	rs4242783	A	G	0.7127	|| id:ebi-a-GCST90016923	TRUE	reported	igd	high	0.2873	0.00152022	21.7784
	10	11389614	0.0641275	0.0140995	5.18561e-06	14306	ebi-a-GCST90016923	rs3995795	C	T	0.3181	|| id:ebi-a-GCST90016923	TRUE	reported	igd	high	0.3181	0.00144389	20.6833
	11	130280667	-0.0648843	0.0135928	1.1222e-06	14306	ebi-a-GCST90016923	rs4936098	G	A	0.66	|| id:ebi-a-GCST90016923	TRUE	reported	igd	high	0.34	0.0015902	22.7825
	12	130309670	0.090699	0.0196746	3.73844e-06	14306	ebi-a-GCST90016923	rs111862613	T	C	0.166	|| id:ebi-a-GCST90016923	TRUE	reported	igd	high	0.166	0.0014833	21.2487
	15	97570657	0.0618926	0.0130946	2.17165e-06	14306	ebi-a-GCST90016923	rs12908520	G	A	0.4563	|| id:ebi-a-GCST90016923	TRUE	reported	igd	high	0.4563	0.00155918	22.3374
	16	81063149	-0.0746844	0.0156194	2.58297e-06	14306	ebi-a-GCST90016923	rs2602429	T	C	0.7783	|| id:ebi-a-GCST90016923	TRUE	reported	igd	high	0.2217	0.00159558	22.8597
	18	49473635	0.204683	0.0431572	2.91823e-06	14306	ebi-a-GCST90016923	rs117107102	A	G	0.0447	|| id:ebi-a-GCST90016923	TRUE	reported	igd	high	0.0447	0.00156984	22.4904
	20	31867840	-0.0631436	0.0143767	9.60993e-06	14306	ebi-a-GCST90016923	rs941682	G	A	0.3111	|| id:ebi-a-GCST90016923	TRUE	reported	igd	high	0.3111	0.00134659	19.2877
Order	6	169224781	0.074973	0.0164672	5.67898e-06	14306	ebi-a-GCST90017090	rs4073240	G	A	0.3827	|| id:ebi-a-GCST90017090	TRUE	reported	igd	high	0.3827	0.00144685	20.7257
	6	67207371	0.123688	0.0264254	5.53886e-06	14306	ebi-a-GCST90017090	rs34583783	G	T	0.1024	|| id:ebi-a-GCST90017090	TRUE	reported	igd	high	0.1024	0.00152908	21.9054
	6	133007480	0.241546	0.0503803	1.87659e-06	14306	ebi-a-GCST90017090	rs35011108	A	G	0.0636	|| id:ebi-a-GCST90017090	TRUE	reported	igd	high	0.0636	0.00160422	22.9836
	9	76394568	-0.0884052	0.0194997	3.96725e-06	14306	ebi-a-GCST90017090	rs2889192	T	G	0.7932	|| id:ebi-a-GCST90017090	TRUE	reported	igd	high	0.2068	0.00143469	20.5513
	15	29850991	0.075828	0.0168997	6.67483e-06	14306	ebi-a-GCST90017090	rs58484246	T	C	0.326	|| id:ebi-a-GCST90017090	TRUE	reported	igd	high	0.326	0.00140531	20.1298
	1	61827534	0.14455	0.0316912	5.73456e-06	14306	ebi-a-GCST90017091	rs11207728	A	G	0.7972	|| id:ebi-a-GCST90017091	TRUE	reported	igd	high	0.2028	0.00145214	20.8017
	4	127766709	-0.164413	0.0353763	3.07319e-06	14306	ebi-a-GCST90017091	rs74420793	A	G	0.162	|| id:ebi-a-GCST90017091	TRUE	reported	igd	high	0.162	0.00150756	21.5967
	5	78856074	0.174339	0.0400515	7.60221e-06	14306	ebi-a-GCST90017091	rs12522021	T	A	0.0924	|| id:ebi-a-GCST90017091	TRUE	reported	igd	high	0.0924	0.00132269	18.9448
	7	117496144	-0.116319	0.0248527	3.508e-06	14306	ebi-a-GCST90017091	rs10233278	T	C	0.4125	|| id:ebi-a-GCST90017091	TRUE	reported	igd	high	0.4125	0.00152887	21.9025
	7	49423832	-0.248861	0.0525929	1.97506e-06	14306	ebi-a-GCST90017091	rs4617108	G	A	0.9394	|| id:ebi-a-GCST90017091	TRUE	reported	igd	high	0.0606	0.00156265	22.3871
	11	38085711	0.205765	0.0453311	8.85972e-06	14306	ebi-a-GCST90017091	rs11034576	A	G	0.0795	|| id:ebi-a-GCST90017091	TRUE	reported	igd	high	0.0795	0.00143816	20.6011
	12	69332975	0.148238	0.0326455	4.49262e-06	14306	ebi-a-GCST90017091	rs62640857	A	G	0.1839	|| id:ebi-a-GCST90017091	TRUE	reported	igd	high	0.1839	0.00143923	20.6163
	14	49001226	-0.143245	0.0320272	5.06209e-06	14306	ebi-a-GCST90017091	rs11844714	A	G	0.163	|| id:ebi-a-GCST90017091	TRUE	reported	igd	high	0.163	0.00139636	20.0014
	19	14970441	-0.11471	0.0250025	5.57353e-06	14306	ebi-a-GCST90017091	rs10410917	C	T	0.4036	|| id:ebi-a-GCST90017091	TRUE	reported	igd	high	0.4036	0.00146919	21.0463
	20	5826474	0.141125	0.0319309	9.87097e-06	14306	ebi-a-GCST90017091	rs1287018	G	A	0.16	|| id:ebi-a-GCST90017091	TRUE	reported	igd	high	0.16	0.00136356	19.531
	21	28684912	-0.192166	0.0358817	1.16118e-07	14306	ebi-a-GCST90017091	rs74887130	C	G	0.1322	|| id:ebi-a-GCST90017091	TRUE	reported	igd	high	0.1322	0.00200087	28.6778
	1	200112563	0.222741	0.0508055	9.93482e-06	14306	ebi-a-GCST90017092	rs2363574	T	C	0.9682	|| id:ebi-a-GCST90017092	TRUE	reported	igd	high	0.0318	0.00134177	19.2184
	1	157495438	-0.22241	0.0493458	7.65526e-06	14306	ebi-a-GCST90017092	rs72706335	T	C	0.0656	|| id:ebi-a-GCST90017092	TRUE	reported	igd	high	0.0656	0.00141799	20.3118
	1	176792690	0.0567113	0.0118386	1.54814e-06	14306	ebi-a-GCST90017092	rs7546249	A	T	0.7545	|| id:ebi-a-GCST90017092	TRUE	reported	igd	high	0.2455	0.00160149	22.9445
	2	213189994	0.107377	0.0245661	8.76436e-06	14306	ebi-a-GCST90017092	rs4146051	G	A	0.9443	|| id:ebi-a-GCST90017092	TRUE	reported	igd	high	0.0557	0.00133368	19.1025
	2	53831026	0.0508393	0.0106807	1.91509e-06	14306	ebi-a-GCST90017092	rs2032750	C	T	0.5487	|| id:ebi-a-GCST90017092	TRUE	reported	igd	high	0.4513	0.00158123	22.6537
	3	89339527	-0.0645771	0.0132957	8.36778e-07	14306	ebi-a-GCST90017092	rs7631304	G	A	0.17	|| id:ebi-a-GCST90017092	TRUE	reported	igd	high	0.17	0.00164627	23.5871
	3	195936789	0.0466729	0.0105312	8.4711e-06	14306	ebi-a-GCST90017092	rs4916508	A	G	0.5646	|| id:ebi-a-GCST90017092	TRUE	reported	igd	high	0.4354	0.00137107	19.6387
	8	70916181	0.0655728	0.0149891	9.08657e-06	14306	ebi-a-GCST90017092	rs62531359	T	G	0.1451	|| id:ebi-a-GCST90017092	TRUE	reported	igd	high	0.1451	0.00133597	19.1353
	8	13110185	0.0646823	0.0149628	9.98596e-06	14306	ebi-a-GCST90017092	rs79585701	A	C	0.1292	|| id:ebi-a-GCST90017092	TRUE	reported	igd	high	0.1292	0.00130455	18.6846
	9	136493820	0.140055	0.0311128	7.06122e-06	14306	ebi-a-GCST90017092	rs62575403	C	T	0.0437	|| id:ebi-a-GCST90017092	TRUE	reported	igd	high	0.0437	0.00141445	20.2609
	9	116888284	0.0689676	0.0148765	3.74576e-06	14306	ebi-a-GCST90017092	rs13291169	C	G	0.16	|| id:ebi-a-GCST90017092	TRUE	reported	igd	high	0.16	0.00150009	21.4896
	10	39062269	0.0473596	0.010541	7.08223e-06	14306	ebi-a-GCST90017092	rs11146701	A	G	0.4254	|| id:ebi-a-GCST90017092	TRUE	reported	igd	high	0.4254	0.00140904	20.1833
	13	70523029	-0.121514	0.0236759	3.89583e-07	14306	ebi-a-GCST90017092	rs55773148	G	A	0.0527	|| id:ebi-a-GCST90017092	TRUE	reported	igd	high	0.0527	0.0018379	26.3378
	14	59317502	0.102648	0.0213843	9.23996e-07	14306	ebi-a-GCST90017092	rs111845179	T	C	0.0616	|| id:ebi-a-GCST90017092	TRUE	reported	igd	high	0.0616	0.00160803	23.0383
	16	74290641	0.0548532	0.012153	4.7338e-06	14306	ebi-a-GCST90017092	rs929878	T	C	0.7555	|| id:ebi-a-GCST90017092	TRUE	reported	igd	high	0.2445	0.001422	20.3693
	17	6461200	-0.207018	0.0442633	1.21616e-06	14306	ebi-a-GCST90017092	rs73975615	G	A	0.0109	|| id:ebi-a-GCST90017092	TRUE	reported	igd	high	0.0109	0.00152668	21.871
	22	27433885	-0.0552057	0.0120278	8.3593e-06	14306	ebi-a-GCST90017092	rs17343978	A	C	0.2604	|| id:ebi-a-GCST90017092	TRUE	reported	igd	high	0.2604	0.00147041	21.0637
	2	49906864	0.0577763	0.0117388	8.88055e-07	14306	ebi-a-GCST90017093	rs4567981	T	A	0.4394	|| id:ebi-a-GCST90017093	TRUE	reported	igd	high	0.4394	0.00169044	24.221
	2	137602926	0.0688125	0.0131699	1.69731e-07	14306	ebi-a-GCST90017093	rs1961273	C	T	0.2714	|| id:ebi-a-GCST90017093	TRUE	reported	igd	high	0.2714	0.00190469	27.2966
	2	189805077	-0.060716	0.0130605	3.73044e-06	14306	ebi-a-GCST90017093	rs7588568	A	C	0.2813	|| id:ebi-a-GCST90017093	TRUE	reported	igd	high	0.2813	0.00150839	21.6086
	2	136616754	-0.11707	0.0126703	5.94155e-20	14306	ebi-a-GCST90017093	rs182549	T	C	0.5089	|| id:ebi-a-GCST90017093	TRUE	reported	igd	high	0.4911	0.00593219	85.3605
	2	192878532	0.0584045	0.0122081	1.57373e-06	14306	ebi-a-GCST90017093	rs13020688	G	A	0.3529	|| id:ebi-a-GCST90017093	TRUE	reported	igd	high	0.3529	0.00159729	22.8842
	4	1517826	0.053673	0.0120586	8.66204e-06	14306	ebi-a-GCST90017093	rs55888705	A	G	0.3867	|| id:ebi-a-GCST90017093	TRUE	reported	igd	high	0.3867	0.00138293	19.8088
	4	161211924	0.0562	0.0126395	7.24136e-06	14306	ebi-a-GCST90017093	rs10857328	T	A	0.2972	|| id:ebi-a-GCST90017093	TRUE	reported	igd	high	0.2972	0.00138005	19.7675
	5	142793467	-0.0942612	0.0208421	4.84953e-06	14306	ebi-a-GCST90017093	rs73797465	T	G	0.0865	|| id:ebi-a-GCST90017093	TRUE	reported	igd	high	0.0865	0.00142772	20.4514
	5	521096	0.0569873	0.0116907	1.1517e-06	14306	ebi-a-GCST90017093	rs4957061	T	C	0.4652	|| id:ebi-a-GCST90017093	TRUE	reported	igd	high	0.4652	0.0016582	23.7582
	5	169748189	-0.0892981	0.0183177	1.03631e-06	14306	ebi-a-GCST90017093	rs76671854	C	G	0.1252	|| id:ebi-a-GCST90017093	TRUE	reported	igd	high	0.1252	0.00165845	23.7619
	6	14617591	0.0553965	0.0120669	3.8249e-06	14306	ebi-a-GCST90017093	rs857444	C	T	0.3608	|| id:ebi-a-GCST90017093	TRUE	reported	igd	high	0.3608	0.00147101	21.0723
	6	97406220	-0.0914312	0.0202604	7.27998e-06	14306	ebi-a-GCST90017093	rs6899771	A	G	0.0954	|| id:ebi-a-GCST90017093	TRUE	reported	igd	high	0.0954	0.00142153	20.3625
	11	13098051	0.0537537	0.0123746	9.94741e-06	14306	ebi-a-GCST90017093	rs10831953	G	A	0.333	|| id:ebi-a-GCST90017093	TRUE	reported	igd	high	0.333	0.00131724	18.8666
	12	20378911	-0.0613031	0.0128844	2.28066e-06	14306	ebi-a-GCST90017093	rs10841473	G	C	0.2704	|| id:ebi-a-GCST90017093	TRUE	reported	igd	high	0.2704	0.00157991	22.6348
	13	112859829	0.110676	0.0200996	1.74032e-08	14306	ebi-a-GCST90017093	rs7322849	T	C	0.0964	|| id:ebi-a-GCST90017093	TRUE	reported	igd	high	0.0964	0.00211492	30.316
	15	92463303	-0.0551726	0.0124655	6.86784e-06	14306	ebi-a-GCST90017093	rs7174549	T	C	0.6441	|| id:ebi-a-GCST90017093	TRUE	reported	igd	high	0.3559	0.00136746	19.5869
	16	898055	0.0810099	0.019073	8.52884e-06	14306	ebi-a-GCST90017093	rs12446429	T	C	0.1362	|| id:ebi-a-GCST90017093	TRUE	reported	igd	high	0.1362	0.00125943	18.0375
	17	72897722	-0.0632518	0.013817	5.36809e-06	14306	ebi-a-GCST90017093	rs540489	T	G	0.2336	|| id:ebi-a-GCST90017093	TRUE	reported	igd	high	0.2336	0.00146273	20.9535
	17	75348675	-0.0586146	0.0129952	5.92461e-06	14306	ebi-a-GCST90017093	rs11655079	T	C	0.2495	|| id:ebi-a-GCST90017093	TRUE	reported	igd	high	0.2495	0.00142007	20.3416
	18	4304187	-0.0728589	0.0164821	6.00109e-06	14306	ebi-a-GCST90017093	rs677208	C	G	0.83	|| id:ebi-a-GCST90017093	TRUE	reported	igd	high	0.17	0.00136405	19.538
	1	153240013	-0.0507782	0.0110587	4.51513e-06	14306	ebi-a-GCST90017094	rs1928341	G	A	0.5785	|| id:ebi-a-GCST90017094	TRUE	reported	igd	high	0.4215	0.0014716	21.0807
	2	239900775	0.0679995	0.0132471	2.791e-07	14306	ebi-a-GCST90017094	rs62191117	A	G	0.2058	|| id:ebi-a-GCST90017094	TRUE	reported	igd	high	0.2058	0.00183845	26.3457
	3	70588939	0.0580987	0.012673	4.83593e-06	14306	ebi-a-GCST90017094	rs7638039	T	C	0.2326	|| id:ebi-a-GCST90017094	TRUE	reported	igd	high	0.2326	0.00146696	21.0142
	3	193456274	0.06333	0.0130595	1.23615e-06	14306	ebi-a-GCST90017094	rs2367850	G	C	0.2207	|| id:ebi-a-GCST90017094	TRUE	reported	igd	high	0.2207	0.0016411	23.5128
	4	45642485	-0.0833445	0.0167489	5.66826e-07	14306	ebi-a-GCST90017094	rs4033856	T	C	0.8708	|| id:ebi-a-GCST90017094	TRUE	reported	igd	high	0.1292	0.00172787	24.7583
	4	23588462	0.0910999	0.0199479	8.00092e-06	14306	ebi-a-GCST90017094	rs1511453	A	G	0.0636	|| id:ebi-a-GCST90017094	TRUE	reported	igd	high	0.0636	0.00145576	20.8536
	5	173497796	0.109911	0.0236375	2.90228e-06	14306	ebi-a-GCST90017094	rs62395635	T	C	0.0706	|| id:ebi-a-GCST90017094	TRUE	reported	igd	high	0.0706	0.00150906	21.6181
	7	111285025	0.0499561	0.0109264	4.13361e-06	14306	ebi-a-GCST90017094	rs2613606	T	C	0.6064	|| id:ebi-a-GCST90017094	TRUE	reported	igd	high	0.3936	0.00145905	20.9008
	9	84206018	-0.133729	0.0290738	3.76218e-06	14306	ebi-a-GCST90017094	rs72747231	C	G	0.0417	|| id:ebi-a-GCST90017094	TRUE	reported	igd	high	0.0417	0.00147668	21.1537
	13	58689340	-0.0508514	0.0109588	3.25784e-06	14306	ebi-a-GCST90017094	rs2321387	G	A	0.5298	|| id:ebi-a-GCST90017094	TRUE	reported	igd	high	0.4702	0.00150283	21.5288
	15	56786407	-0.120974	0.0281273	9.74518e-06	14306	ebi-a-GCST90017094	rs75242906	C	T	0.0537	|| id:ebi-a-GCST90017094	TRUE	reported	igd	high	0.0537	0.00129136	18.4956
	18	26569901	0.052509	0.011504	6.05982e-06	14306	ebi-a-GCST90017094	rs9964679	A	G	0.3101	|| id:ebi-a-GCST90017094	TRUE	reported	igd	high	0.3101	0.00145418	20.8309
	20	30596130	-0.101587	0.0198817	2.88377e-07	14306	ebi-a-GCST90017094	rs6087811	T	G	0.0815	|| id:ebi-a-GCST90017094	TRUE	reported	igd	high	0.0815	0.00182163	26.1041
	2	102126220	0.084254	0.0196297	9.9977e-06	14306	ebi-a-GCST90017095	rs290772	G	A	0.0616	|| id:ebi-a-GCST90017095	TRUE	reported	igd	high	0.0616	0.00128611	18.4201
	2	231676041	0.0795424	0.0182427	9.59555e-06	14306	ebi-a-GCST90017095	rs10209007	G	C	0.0795	|| id:ebi-a-GCST90017095	TRUE	reported	igd	high	0.0795	0.00132716	19.009
	3	12870886	0.0547729	0.0124169	9.62565e-06	14306	ebi-a-GCST90017095	rs6442336	T	C	0.7565	|| id:ebi-a-GCST90017095	TRUE	reported	igd	high	0.2435	0.0013583	19.4556
	3	131371980	0.0699806	0.0156318	8.17561e-06	14306	ebi-a-GCST90017095	rs76767978	G	A	0.1183	|| id:ebi-a-GCST90017095	TRUE	reported	igd	high	0.1183	0.00139898	20.039
	4	161507301	-0.0741858	0.0150814	9.06296e-07	14306	ebi-a-GCST90017095	rs6814436	C	T	0.8678	|| id:ebi-a-GCST90017095	TRUE	reported	igd	high	0.1322	0.00168852	24.1934
	4	152131744	-0.104089	0.0210883	3.71989e-07	14306	ebi-a-GCST90017095	rs6815608	C	T	0.9155	|| id:ebi-a-GCST90017095	TRUE	reported	igd	high	0.0845	0.00170008	24.3594
	4	7420184	0.0527441	0.011818	9.36807e-06	14306	ebi-a-GCST90017095	rs13105690	C	T	0.7326	|| id:ebi-a-GCST90017095	TRUE	reported	igd	high	0.2674	0.00139039	19.9159
	5	35770550	0.0865333	0.0190392	8.4157e-06	14306	ebi-a-GCST90017095	rs72738886	T	C	0.0775	|| id:ebi-a-GCST90017095	TRUE	reported	igd	high	0.0775	0.00144186	20.6542
	5	149077788	-0.0510953	0.0109569	3.52111e-06	14306	ebi-a-GCST90017095	rs13179700	C	T	0.6451	|| id:ebi-a-GCST90017095	TRUE	reported	igd	high	0.3549	0.00151778	21.7433
	5	105060362	-0.0543676	0.012734	9.91745e-06	14306	ebi-a-GCST90017095	rs1842454	G	A	0.2068	|| id:ebi-a-GCST90017095	TRUE	reported	igd	high	0.2068	0.00127256	18.2259
	6	163743050	0.0522397	0.0116116	7.0948e-06	14306	ebi-a-GCST90017095	rs6934062	G	C	0.2843	|| id:ebi-a-GCST90017095	TRUE	reported	igd	high	0.2843	0.00141281	20.2375
	6	12397187	0.094122	0.0225117	8.58163e-06	14306	ebi-a-GCST90017095	rs76860606	C	G	0.0716	|| id:ebi-a-GCST90017095	TRUE	reported	igd	high	0.0716	0.00122044	17.4785
	12	5942519	-0.0523003	0.0113859	3.80899e-06	14306	ebi-a-GCST90017095	rs10774377	G	A	0.666	|| id:ebi-a-GCST90017095	TRUE	reported	igd	high	0.334	0.0014727	21.0966
	14	52494072	-0.0726191	0.0153105	4.16869e-06	14306	ebi-a-GCST90017095	rs2273429	A	G	0.1074	|| id:ebi-a-GCST90017095	TRUE	reported	igd	high	0.1074	0.00157008	22.4938
	18	48792829	-0.0580246	0.0120558	1.39104e-06	14306	ebi-a-GCST90017095	rs72915163	T	C	0.2654	|| id:ebi-a-GCST90017095	TRUE	reported	igd	high	0.2654	0.00161663	23.1618
	20	50803760	-0.0965346	0.0212006	8.84341e-06	14306	ebi-a-GCST90017095	rs7269302	A	T	0.0706	|| id:ebi-a-GCST90017095	TRUE	reported	igd	high	0.0706	0.00144718	20.7305
	21	40703251	0.0639383	0.0127404	4.07258e-07	14306	ebi-a-GCST90017095	rs112334273	G	A	0.2455	|| id:ebi-a-GCST90017095	TRUE	reported	igd	high	0.2455	0.00175741	25.1823
	21	18567802	-0.255441	0.0508788	8.95385e-07	14306	ebi-a-GCST90017095	rs992074	T	C	0.9652	|| id:ebi-a-GCST90017095	TRUE	reported	igd	high	0.0348	0.00175883	25.2027
	1	179629191	0.0483227	0.0109062	9.62144e-06	14306	ebi-a-GCST90017096	rs7540303	C	T	0.4215	|| id:ebi-a-GCST90017096	TRUE	reported	igd	high	0.4215	0.00137038	19.6288
	1	176571431	-0.0603429	0.0126849	1.51604e-06	14306	ebi-a-GCST90017096	rs240104	T	C	0.2445	|| id:ebi-a-GCST90017096	TRUE	reported	igd	high	0.2445	0.00157933	22.6265
	3	11654412	0.116408	0.0258545	9.02693e-06	14306	ebi-a-GCST90017096	rs2442778	A	G	0.9543	|| id:ebi-a-GCST90017096	TRUE	reported	igd	high	0.0457	0.00141501	20.269
	5	90471451	0.0498855	0.0112446	9.77372e-06	14306	ebi-a-GCST90017096	rs1397793	A	G	0.6143	|| id:ebi-a-GCST90017096	TRUE	reported	igd	high	0.3857	0.00137387	19.6789
	5	459415	0.25584	0.0561995	4.65693e-06	14306	ebi-a-GCST90017096	rs80046645	C	G	0.0408	|| id:ebi-a-GCST90017096	TRUE	reported	igd	high	0.0408	0.00144652	20.721
	5	125460084	0.0774888	0.0171877	5.63093e-06	14306	ebi-a-GCST90017096	rs76779974	C	G	0.1123	|| id:ebi-a-GCST90017096	TRUE	reported	igd	high	0.1123	0.00141876	20.3227
	7	24464799	-0.0486059	0.0108982	7.87281e-06	14306	ebi-a-GCST90017096	rs62448869	T	A	0.4602	|| id:ebi-a-GCST90017096	TRUE	reported	igd	high	0.4602	0.0013885	19.8888
	7	105084680	-0.0565686	0.0126265	7.79938e-06	14306	ebi-a-GCST90017096	rs13307134	T	C	0.7644	|| id:ebi-a-GCST90017096	TRUE	reported	igd	high	0.2356	0.00140106	20.0689
	9	136512906	0.0926543	0.0209468	8.26913e-06	14306	ebi-a-GCST90017096	rs3025411	A	G	0.1044	|| id:ebi-a-GCST90017096	TRUE	reported	igd	high	0.1044	0.00136579	19.563
	10	1922731	0.06075	0.0130939	4.82848e-06	14306	ebi-a-GCST90017096	rs11250875	T	C	0.2087	|| id:ebi-a-GCST90017096	TRUE	reported	igd	high	0.2087	0.00150239	21.5226
	10	1223742	-0.056503	0.0125055	5.89508e-06	14306	ebi-a-GCST90017096	rs4880783	T	G	0.7883	|| id:ebi-a-GCST90017096	TRUE	reported	igd	high	0.2117	0.00142496	20.4117
	10	5644995	-0.0731501	0.0164186	5.24675e-06	14306	ebi-a-GCST90017096	rs7898585	C	T	0.8738	|| id:ebi-a-GCST90017096	TRUE	reported	igd	high	0.1262	0.0013856	19.8471
	10	65799217	0.0778402	0.0155815	5.43313e-07	14306	ebi-a-GCST90017096	rs719099	A	G	0.1362	|| id:ebi-a-GCST90017096	TRUE	reported	igd	high	0.1362	0.00174146	24.9533
	12	11494021	0.0586265	0.0129006	4.84117e-06	14306	ebi-a-GCST90017096	rs1816223	G	A	0.7893	|| id:ebi-a-GCST90017096	TRUE	reported	igd	high	0.2107	0.00144153	20.6494
	14	39660509	0.103377	0.0229286	6.8962e-06	14306	ebi-a-GCST90017096	rs8010111	A	G	0.9354	|| id:ebi-a-GCST90017096	TRUE	reported	igd	high	0.0646	0.00141892	20.3251
	15	86433579	-0.0510212	0.0114339	8.14442e-06	14306	ebi-a-GCST90017096	rs11073596	G	T	0.66	|| id:ebi-a-GCST90017096	TRUE	reported	igd	high	0.34	0.00138992	19.9091
	17	37376685	0.0965017	0.0207666	3.88356e-06	14306	ebi-a-GCST90017096	rs34739816	G	T	0.0815	|| id:ebi-a-GCST90017096	TRUE	reported	igd	high	0.0815	0.00150718	21.5913
	17	8121332	0.0773006	0.017553	8.0201e-06	14306	ebi-a-GCST90017096	rs11656361	A	C	0.1292	|| id:ebi-a-GCST90017096	TRUE	reported	igd	high	0.1292	0.00135381	19.3911
	19	52895166	0.0789796	0.0177205	8.51236e-06	14306	ebi-a-GCST90017096	rs12974142	G	A	0.1083	|| id:ebi-a-GCST90017096	TRUE	reported	igd	high	0.1083	0.00138662	19.8617
	19	55857777	-0.0504262	0.0113307	9.71449e-06	14306	ebi-a-GCST90017096	rs45480394	T	G	0.3618	|| id:ebi-a-GCST90017096	TRUE	reported	igd	high	0.3618	0.00138255	19.8033
	20	62072077	-0.0714367	0.0154113	5.39126e-06	14306	ebi-a-GCST90017096	rs67561917	A	G	0.1421	|| id:ebi-a-GCST90017096	TRUE	reported	igd	high	0.1421	0.00149966	21.4834
	1	203991605	-0.112244	0.0253553	2.27023e-06	14306	ebi-a-GCST90017097	rs2692012	G	A	0.9364	|| id:ebi-a-GCST90017097	TRUE	reported	igd	high	0.0636	0.00136797	19.5942
	1	203308383	-0.0729137	0.0150954	2.7029e-06	14306	ebi-a-GCST90017097	rs16851319	G	C	0.1869	|| id:ebi-a-GCST90017097	TRUE	reported	igd	high	0.1869	0.00162818	23.3275
	2	233929283	-0.0524466	0.0115749	7.19747e-06	14306	ebi-a-GCST90017097	rs3935584	C	T	0.496	|| id:ebi-a-GCST90017097	TRUE	reported	igd	high	0.496	0.00143304	20.5277
	3	31133401	0.0529219	0.0118542	8.7444e-06	14306	ebi-a-GCST90017097	rs186073	T	C	0.4274	|| id:ebi-a-GCST90017097	TRUE	reported	igd	high	0.4274	0.00139124	19.9281
	8	57865378	-0.0772459	0.0170876	9.00285e-06	14306	ebi-a-GCST90017097	rs72647048	T	C	0.1163	|| id:ebi-a-GCST90017097	TRUE	reported	igd	high	0.1163	0.00142643	20.4328
	9	15269705	0.21009	0.0456974	3.21655e-06	14306	ebi-a-GCST90017097	rs112381107	C	T	0.0477	|| id:ebi-a-GCST90017097	TRUE	reported	igd	high	0.0477	0.00147526	21.1333
	9	81834426	-0.0727501	0.0154369	2.25294e-06	14306	ebi-a-GCST90017097	rs17791387	A	G	0.1412	|| id:ebi-a-GCST90017097	TRUE	reported	igd	high	0.1412	0.00155008	22.2068
	10	11855599	0.0554862	0.0117486	2.60699e-06	14306	ebi-a-GCST90017097	rs11599763	C	T	0.6103	|| id:ebi-a-GCST90017097	TRUE	reported	igd	high	0.3897	0.00155669	22.3017
	15	96161065	-0.0573633	0.0129462	7.50983e-06	14306	ebi-a-GCST90017097	rs62020470	A	G	0.2594	|| id:ebi-a-GCST90017097	TRUE	reported	igd	high	0.2594	0.00137047	19.6301
	16	71541641	-0.0544713	0.0117811	3.96634e-06	14306	ebi-a-GCST90017097	rs9928243	C	A	0.4254	|| id:ebi-a-GCST90017097	TRUE	reported	igd	high	0.4254	0.0014921	21.3749
	17	2856662	-0.0953383	0.0201367	2.42996e-06	14306	ebi-a-GCST90017097	rs4506934	C	T	0.1123	|| id:ebi-a-GCST90017097	TRUE	reported	igd	high	0.1123	0.00156444	22.4129
	20	33694801	0.0836765	0.0166098	2.52773e-07	14306	ebi-a-GCST90017097	rs6058181	C	T	0.1233	|| id:ebi-a-GCST90017097	TRUE	reported	igd	high	0.1233	0.00177088	25.3757
	21	45064961	0.0569024	0.0124223	4.16793e-06	14306	ebi-a-GCST90017097	rs2838334	G	A	0.3231	|| id:ebi-a-GCST90017097	TRUE	reported	igd	high	0.3231	0.00146454	20.9796
	2	42133542	0.0582927	0.0126195	4.51617e-06	14306	ebi-a-GCST90017098	rs2374342	C	A	0.3569	|| id:ebi-a-GCST90017098	TRUE	reported	igd	high	0.3569	0.00148929	21.3345
	2	4015933	0.0990404	0.0215877	6.95312e-06	14306	ebi-a-GCST90017098	rs80319214	C	G	0.1153	|| id:ebi-a-GCST90017098	TRUE	reported	igd	high	0.1153	0.00146911	21.0451
	11	22379097	0.0822408	0.0186379	9.42692e-06	14306	ebi-a-GCST90017098	rs11026530	T	C	0.1342	|| id:ebi-a-GCST90017098	TRUE	reported	igd	high	0.1342	0.00135916	19.4679
	11	2563450	0.110561	0.0241719	3.65359e-06	14306	ebi-a-GCST90017098	rs111229068	A	T	0.1054	|| id:ebi-a-GCST90017098	TRUE	reported	igd	high	0.1054	0.00146026	20.9181
	13	110840418	0.0758597	0.0171286	9.31859e-06	14306	ebi-a-GCST90017098	rs79757635	C	A	0.161	|| id:ebi-a-GCST90017098	TRUE	reported	igd	high	0.161	0.00136919	19.6118
	14	27718039	-0.0605392	0.0133696	8.53532e-06	14306	ebi-a-GCST90017098	rs61973590	C	G	0.2942	|| id:ebi-a-GCST90017098	TRUE	reported	igd	high	0.2942	0.00143119	20.501
	16	54327745	0.0899642	0.0202934	7.63115e-06	14306	ebi-a-GCST90017098	rs35673018	G	A	0.0944	|| id:ebi-a-GCST90017098	TRUE	reported	igd	high	0.0944	0.00137188	19.6503
	17	13521040	0.115598	0.0257683	9.48965e-06	14306	ebi-a-GCST90017098	rs4792380	A	T	0.0517	|| id:ebi-a-GCST90017098	TRUE	reported	igd	high	0.0517	0.00140475	20.1219
	18	55145547	0.084159	0.0189479	5.17095e-06	14306	ebi-a-GCST90017098	rs504442	T	G	0.1392	|| id:ebi-a-GCST90017098	TRUE	reported	igd	high	0.1392	0.00137709	19.7251
	18	57672335	-0.0848521	0.0170415	1.19564e-06	14306	ebi-a-GCST90017098	rs78143293	A	G	0.1441	|| id:ebi-a-GCST90017098	TRUE	reported	igd	high	0.1441	0.00172997	24.7884
	20	55340092	0.0606754	0.0130125	3.13163e-06	14306	ebi-a-GCST90017098	rs62210023	A	G	0.3519	|| id:ebi-a-GCST90017098	TRUE	reported	igd	high	0.3519	0.00151749	21.7392
	1	97457427	-0.0497374	0.0111376	8.02897e-06	14306	ebi-a-GCST90017099	rs290833	T	G	0.3688	|| id:ebi-a-GCST90017099	TRUE	reported	igd	high	0.3688	0.00139207	19.9399
	1	64139196	-0.0475363	0.0106939	9.52708e-06	14306	ebi-a-GCST90017099	rs1884466	C	T	0.4513	|| id:ebi-a-GCST90017099	TRUE	reported	igd	high	0.4513	0.00137931	19.7569
	3	195793712	-0.0524152	0.0106784	8.95468e-07	14306	ebi-a-GCST90017099	rs2300774	A	G	0.5924	|| id:ebi-a-GCST90017099	TRUE	reported	igd	high	0.4076	0.00168133	24.0903
	5	3002546	-0.0492438	0.010887	6.14582e-06	14306	ebi-a-GCST90017099	rs1074800	G	A	0.6014	|| id:ebi-a-GCST90017099	TRUE	reported	igd	high	0.3986	0.00142806	20.4562
	8	38803551	0.0681159	0.0127883	1.12264e-07	14306	ebi-a-GCST90017099	rs62504403	C	T	0.2356	|| id:ebi-a-GCST90017099	TRUE	reported	igd	high	0.2356	0.00197921	28.3668
	8	2954952	0.0839071	0.0199131	9.28453e-06	14306	ebi-a-GCST90017099	rs7826267	G	T	0.9254	|| id:ebi-a-GCST90017099	TRUE	reported	igd	high	0.0746	0.00123955	17.7525
	10	133897233	-0.0552212	0.0116074	2.33115e-06	14306	ebi-a-GCST90017099	rs10781552	C	T	0.3121	|| id:ebi-a-GCST90017099	TRUE	reported	igd	high	0.3121	0.00157956	22.6298
	13	40385457	0.10305	0.0224648	2.79126e-06	14306	ebi-a-GCST90017099	rs17530232	A	G	0.0765	|| id:ebi-a-GCST90017099	TRUE	reported	igd	high	0.0765	0.0014687	21.0392
	14	80357610	0.0724145	0.0164471	5.40344e-06	14306	ebi-a-GCST90017099	rs56970041	T	G	0.1113	|| id:ebi-a-GCST90017099	TRUE	reported	igd	high	0.1113	0.00135321	19.3826
	14	56156504	0.0538798	0.0116888	4.08479e-06	14306	ebi-a-GCST90017099	rs8003149	C	T	0.2823	|| id:ebi-a-GCST90017099	TRUE	reported	igd	high	0.2823	0.00148303	21.2447
	14	48997206	0.0608929	0.0133764	4.23107e-06	14306	ebi-a-GCST90017099	rs4078432	T	C	0.8191	|| id:ebi-a-GCST90017099	TRUE	reported	igd	high	0.1809	0.00144647	20.7202
	17	70327224	-0.0806041	0.0167641	1.8451e-06	14306	ebi-a-GCST90017099	rs35161940	T	C	0.1272	|| id:ebi-a-GCST90017099	TRUE	reported	igd	high	0.1272	0.00161337	23.115
	18	5830507	-0.0945759	0.0194091	9.12347e-07	14306	ebi-a-GCST90017099	rs7234058	T	C	0.0974	|| id:ebi-a-GCST90017099	TRUE	reported	igd	high	0.0974	0.00165696	23.7405
	1	230523039	-0.0895168	0.0186555	1.27025e-06	14306	ebi-a-GCST90017100	rs16851659	G	C	0.3887	|| id:ebi-a-GCST90017100	TRUE	reported	igd	high	0.3887	0.00160686	23.0216
	3	14306949	-0.160521	0.0292752	4.65876e-08	14306	ebi-a-GCST90017100	rs9864379	T	C	0.1133	|| id:ebi-a-GCST90017100	TRUE	reported	igd	high	0.1133	0.00209717	30.061
	7	20010624	0.164631	0.0356037	3.62376e-06	14306	ebi-a-GCST90017100	rs73074665	A	T	0.0855	|| id:ebi-a-GCST90017100	TRUE	reported	igd	high	0.0855	0.00149233	21.3783
	9	24648997	-0.20591	0.0455376	7.7398e-06	14306	ebi-a-GCST90017100	rs113884518	T	C	0.0487	|| id:ebi-a-GCST90017100	TRUE	reported	igd	high	0.0487	0.00142717	20.4434
	9	115975389	0.0904264	0.0185253	1.21742e-06	14306	ebi-a-GCST90017100	rs4129395	G	A	0.4264	|| id:ebi-a-GCST90017100	TRUE	reported	igd	high	0.4264	0.00166272	23.8232
	9	122046549	-0.126305	0.0279161	4.85959e-06	14306	ebi-a-GCST90017100	rs1221147	A	T	0.8439	|| id:ebi-a-GCST90017100	TRUE	reported	igd	high	0.1561	0.00142887	20.4678
	11	2937631	0.0841649	0.0185948	7.52419e-06	14306	ebi-a-GCST90017100	rs367480	A	G	0.5726	|| id:ebi-a-GCST90017100	TRUE	reported	igd	high	0.4274	0.00143001	20.4842
	15	100747683	0.226103	0.0488017	3.5381e-06	14306	ebi-a-GCST90017100	rs79790072	T	C	0.0567	|| id:ebi-a-GCST90017100	TRUE	reported	igd	high	0.0567	0.00149821	21.4626
	15	62055753	0.08346	0.0188504	9.78228e-06	14306	ebi-a-GCST90017100	rs8028558	A	G	0.4046	|| id:ebi-a-GCST90017100	TRUE	reported	igd	high	0.4046	0.00136837	19.5999
	16	80493705	0.098235	0.0197127	7.36055e-07	14306	ebi-a-GCST90017100	rs11150282	T	C	0.3211	|| id:ebi-a-GCST90017100	TRUE	reported	igd	high	0.3211	0.00173288	24.8302
	17	53906328	0.213083	0.0471377	8.05954e-06	14306	ebi-a-GCST90017100	rs28678345	T	C	0.0467	|| id:ebi-a-GCST90017100	TRUE	reported	igd	high	0.0467	0.00142634	20.4315
	18	1008278	-0.10413	0.0234459	6.5001e-06	14306	ebi-a-GCST90017100	rs789069	A	C	0.172	|| id:ebi-a-GCST90017100	TRUE	reported	igd	high	0.172	0.0013769	19.7223
	1	200418805	-0.0688415	0.0146994	2.5825e-06	14306	ebi-a-GCST90017101	rs57872228	C	T	0.171	|| id:ebi-a-GCST90017101	TRUE	reported	igd	high	0.171	0.0015308	21.9301
	2	231723657	0.0479749	0.0108801	7.44355e-06	14306	ebi-a-GCST90017101	rs1595463	C	A	0.4871	|| id:ebi-a-GCST90017101	TRUE	reported	igd	high	0.4871	0.00135723	19.4402
	3	4800550	-0.0546878	0.0115069	1.96232e-06	14306	ebi-a-GCST90017101	rs1962325	G	C	0.6809	|| id:ebi-a-GCST90017101	TRUE	reported	igd	high	0.3191	0.00157638	22.5841
	3	184371224	0.0982594	0.0224613	8.39557e-06	14306	ebi-a-GCST90017101	rs74663707	C	T	0.0726	|| id:ebi-a-GCST90017101	TRUE	reported	igd	high	0.0726	0.00133592	19.1345
	3	94153993	0.160943	0.0327	6.55315e-07	14306	ebi-a-GCST90017101	rs76717940	T	A	0.0606	|| id:ebi-a-GCST90017101	TRUE	reported	igd	high	0.0606	0.00169042	24.2208
	4	184681021	0.128854	0.0287397	8.30807e-06	14306	ebi-a-GCST90017101	rs111552159	C	G	0.0636	|| id:ebi-a-GCST90017101	TRUE	reported	igd	high	0.0636	0.00140315	20.0988
	4	98049499	-0.0605384	0.0129052	5.09742e-06	14306	ebi-a-GCST90017101	rs11730038	G	A	0.2406	|| id:ebi-a-GCST90017101	TRUE	reported	igd	high	0.2406	0.00153584	22.0025
	5	174173171	-0.106466	0.0223484	1.67436e-06	14306	ebi-a-GCST90017101	rs77558518	A	G	0.0646	|| id:ebi-a-GCST90017101	TRUE	reported	igd	high	0.0646	0.00158388	22.6918
	6	67570929	-0.103396	0.021758	1.88027e-06	14306	ebi-a-GCST90017101	rs74352383	T	A	0.0944	|| id:ebi-a-GCST90017101	TRUE	reported	igd	high	0.0944	0.00157604	22.5792
	7	36349586	0.10553	0.0233581	2.31089e-06	14306	ebi-a-GCST90017101	rs78938557	T	C	0.0676	|| id:ebi-a-GCST90017101	TRUE	reported	igd	high	0.0676	0.00142475	20.4087
	8	10143164	0.0629317	0.0124177	3.36457e-07	14306	ebi-a-GCST90017101	rs2952251	G	A	0.7475	|| id:ebi-a-GCST90017101	TRUE	reported	igd	high	0.2525	0.00179209	25.6801
	11	8332350	0.0571279	0.0127113	7.76515e-06	14306	ebi-a-GCST90017101	rs12797734	T	C	0.2525	|| id:ebi-a-GCST90017101	TRUE	reported	igd	high	0.2525	0.00140989	20.1956
	12	100585559	-0.10239	0.0217849	3.95667e-06	14306	ebi-a-GCST90017101	rs11110282	A	G	0.0676	|| id:ebi-a-GCST90017101	TRUE	reported	igd	high	0.0676	0.00154176	22.0873
	13	24973509	-0.22583	0.0469228	1.76596e-06	14306	ebi-a-GCST90017101	rs9581006	T	C	0.9543	|| id:ebi-a-GCST90017101	TRUE	reported	igd	high	0.0457	0.0016165	23.1598
	14	33200623	0.0499263	0.0109744	5.08757e-06	14306	ebi-a-GCST90017101	rs11627423	C	A	0.3897	|| id:ebi-a-GCST90017101	TRUE	reported	igd	high	0.3897	0.00144461	20.6936
	14	97526750	-0.08054	0.0180992	8.33489e-06	14306	ebi-a-GCST90017101	rs2370083	G	T	0.0885	|| id:ebi-a-GCST90017101	TRUE	reported	igd	high	0.0885	0.00138225	19.799
	16	991253	0.0642442	0.0127358	4.16064e-07	14306	ebi-a-GCST90017101	rs35344081	G	A	0.2406	|| id:ebi-a-GCST90017101	TRUE	reported	igd	high	0.2406	0.00177552	25.4422
	17	40835649	-0.0532915	0.01101	1.34806e-06	14306	ebi-a-GCST90017101	rs4028634	C	T	0.5746	|| id:ebi-a-GCST90017101	TRUE	reported	igd	high	0.4254	0.00163498	23.4251
	19	51959855	0.113479	0.0246452	4.09355e-06	14306	ebi-a-GCST90017101	rs34989881	A	G	0.0656	|| id:ebi-a-GCST90017101	TRUE	reported	igd	high	0.0656	0.00147981	21.1985
	2	125440268	0.121754	0.0235357	3.01432e-07	14306	ebi-a-GCST90017102	rs10202904	G	T	0.5328	|| id:ebi-a-GCST90017102	TRUE	reported	igd	high	0.4672	0.00186716	26.7579
	3	15053083	-0.199566	0.0411825	1.63061e-06	14306	ebi-a-GCST90017102	rs6776814	T	C	0.0895	|| id:ebi-a-GCST90017102	TRUE	reported	igd	high	0.0895	0.00163877	23.4794
	3	2086167	0.164498	0.0364959	7.44338e-06	14306	ebi-a-GCST90017102	rs4257531	G	A	0.1143	|| id:ebi-a-GCST90017102	TRUE	reported	igd	high	0.1143	0.00141807	20.3129
	4	104418307	0.216999	0.0449076	1.87556e-06	14306	ebi-a-GCST90017102	rs894996	C	A	0.0716	|| id:ebi-a-GCST90017102	TRUE	reported	igd	high	0.0716	0.00162948	23.3461
	5	178160975	0.178661	0.039298	6.17988e-06	14306	ebi-a-GCST90017102	rs56131665	G	A	0.0934	|| id:ebi-a-GCST90017102	TRUE	reported	igd	high	0.0934	0.00144269	20.6661
	7	10773932	-0.15814	0.0351803	8.44578e-06	14306	ebi-a-GCST90017102	rs73068003	G	T	0.1223	|| id:ebi-a-GCST90017102	TRUE	reported	igd	high	0.1223	0.00141044	20.2034
	11	89349287	0.111465	0.0250516	6.51869e-06	14306	ebi-a-GCST90017102	rs11018665	A	T	0.341	|| id:ebi-a-GCST90017102	TRUE	reported	igd	high	0.341	0.00138193	19.7945
	12	43701132	-0.216781	0.0493496	6.07561e-06	14306	ebi-a-GCST90017102	rs12825290	C	G	0.0606	|| id:ebi-a-GCST90017102	TRUE	reported	igd	high	0.0606	0.00134701	19.2937
	12	21338861	-0.227245	0.048763	5.92107e-06	14306	ebi-a-GCST90017102	rs75208022	C	T	0.0765	|| id:ebi-a-GCST90017102	TRUE	reported	igd	high	0.0765	0.00151576	21.7144
	13	41956181	0.21534	0.0436695	1.40854e-06	14306	ebi-a-GCST90017102	rs73457410	A	G	0.0666	|| id:ebi-a-GCST90017102	TRUE	reported	igd	high	0.0666	0.00169683	24.3126
	19	28827760	-0.153519	0.0344519	8.22527e-06	14306	ebi-a-GCST90017102	rs6508769	C	T	0.835	|| id:ebi-a-GCST90017102	TRUE	reported	igd	high	0.165	0.00138604	19.8535
	19	46439321	0.111274	0.0247517	9.27897e-06	14306	ebi-a-GCST90017102	rs10424197	A	G	0.675	|| id:ebi-a-GCST90017102	TRUE	reported	igd	high	0.325	0.00141074	20.2077
	1	109845252	0.070592	0.0157049	5.17285e-06	14306	ebi-a-GCST90017103	rs638542	A	G	0.7137	|| id:ebi-a-GCST90017103	TRUE	reported	igd	high	0.2863	0.00141029	20.2013
	1	61850864	-0.103134	0.0241775	8.11204e-06	14306	ebi-a-GCST90017103	rs12566890	T	G	0.0954	|| id:ebi-a-GCST90017103	TRUE	reported	igd	high	0.0954	0.00127031	18.1937
	2	177374176	-0.110864	0.0241355	5.26708e-06	14306	ebi-a-GCST90017103	rs62188991	G	C	0.1113	|| id:ebi-a-GCST90017103	TRUE	reported	igd	high	0.1113	0.00147269	21.0964
	3	165846506	0.0638979	0.0142685	7.28853e-06	14306	ebi-a-GCST90017103	rs13100746	C	T	0.4095	|| id:ebi-a-GCST90017103	TRUE	reported	igd	high	0.4095	0.00139988	20.0519
	3	184193482	0.0626209	0.0141623	9.92865e-06	14306	ebi-a-GCST90017103	rs3932485	C	T	0.4284	|| id:ebi-a-GCST90017103	TRUE	reported	igd	high	0.4284	0.00136477	19.5484
	3	3771148	0.0908218	0.0202986	5.15941e-06	14306	ebi-a-GCST90017103	rs76373661	G	A	0.1133	|| id:ebi-a-GCST90017103	TRUE	reported	igd	high	0.1133	0.00139741	20.0165
	5	17443654	-0.0657351	0.0138979	2.27206e-06	14306	ebi-a-GCST90017103	rs7706512	A	G	0.496	|| id:ebi-a-GCST90017103	TRUE	reported	igd	high	0.496	0.00156135	22.3684
	5	176287195	-0.125105	0.0278674	8.6441e-06	14306	ebi-a-GCST90017103	rs10071529	C	G	0.9125	|| id:ebi-a-GCST90017103	TRUE	reported	igd	high	0.0875	0.00140678	20.151
	7	4105705	-0.0869495	0.0194509	9.46891e-06	14306	ebi-a-GCST90017103	rs7801843	A	G	0.1292	|| id:ebi-a-GCST90017103	TRUE	reported	igd	high	0.1292	0.00139486	19.9799
	7	82536037	-0.122002	0.0255463	2.15879e-06	14306	ebi-a-GCST90017103	rs17235252	T	C	0.0944	|| id:ebi-a-GCST90017103	TRUE	reported	igd	high	0.0944	0.00159172	22.8043
	8	15406830	-0.0772768	0.0172171	6.68852e-06	14306	ebi-a-GCST90017103	rs11779863	G	A	0.2068	|| id:ebi-a-GCST90017103	TRUE	reported	igd	high	0.2068	0.00140621	20.1427
	9	116711241	0.0624389	0.0139833	6.73256e-06	14306	ebi-a-GCST90017103	rs7853673	A	G	0.4861	|| id:ebi-a-GCST90017103	TRUE	reported	igd	high	0.4861	0.00139177	19.9357
	10	3521459	0.0875451	0.0190685	6.61363e-06	14306	ebi-a-GCST90017103	rs515984	C	T	0.826	|| id:ebi-a-GCST90017103	TRUE	reported	igd	high	0.174	0.0014712	21.0751
	11	112386785	-0.0656602	0.0147216	7.73286e-06	14306	ebi-a-GCST90017103	rs949341	A	G	0.6799	|| id:ebi-a-GCST90017103	TRUE	reported	igd	high	0.3201	0.00138859	19.8899
	14	46519718	0.230767	0.0489701	2.27641e-06	14306	ebi-a-GCST90017103	rs74603314	T	C	0.0457	|| id:ebi-a-GCST90017103	TRUE	reported	igd	high	0.0457	0.00154986	22.2037
	22	42741466	-0.0652658	0.0139773	3.09286e-06	14306	ebi-a-GCST90017103	rs739151	G	C	0.494	|| id:ebi-a-GCST90017103	TRUE	reported	igd	high	0.494	0.00152176	21.8004
	2	200778866	-0.0911053	0.0202239	7.73891e-06	14306	ebi-a-GCST90017104	rs166849	A	G	0.6103	|| id:ebi-a-GCST90017104	TRUE	reported	igd	high	0.3897	0.00141652	20.2907
	2	234081324	0.0929494	0.0201348	3.96826e-06	14306	ebi-a-GCST90017104	rs13385922	T	C	0.4056	|| id:ebi-a-GCST90017104	TRUE	reported	igd	high	0.4056	0.00148742	21.3078
	5	10737802	-0.0988612	0.0209676	2.61993e-06	14306	ebi-a-GCST90017104	rs267959	G	A	0.6571	|| id:ebi-a-GCST90017104	TRUE	reported	igd	high	0.3429	0.00155154	22.2277
	6	68934648	0.115344	0.0236958	1.40637e-06	14306	ebi-a-GCST90017104	rs13219468	G	C	0.2256	|| id:ebi-a-GCST90017104	TRUE	reported	igd	high	0.2256	0.00165352	23.6912
	7	1321675	0.108934	0.021177	2.59579e-07	14306	ebi-a-GCST90017104	rs60583455	T	C	0.3757	|| id:ebi-a-GCST90017104	TRUE	reported	igd	high	0.3757	0.00184619	26.4568
	8	18229020	0.10212	0.0198947	3.17424e-07	14306	ebi-a-GCST90017104	rs2172426	T	C	0.5527	|| id:ebi-a-GCST90017104	TRUE	reported	igd	high	0.4473	0.00183836	26.3443
	10	127094261	-0.109245	0.0236201	4.32136e-06	14306	ebi-a-GCST90017104	rs55921101	A	T	0.2266	|| id:ebi-a-GCST90017104	TRUE	reported	igd	high	0.2266	0.00149304	21.3884
	10	98619568	-0.223071	0.0470232	3.38821e-06	14306	ebi-a-GCST90017104	rs7911787	G	T	0.0656	|| id:ebi-a-GCST90017104	TRUE	reported	igd	high	0.0656	0.00157058	22.501
	10	2095726	0.104201	0.0206737	6.62796e-07	14306	ebi-a-GCST90017104	rs11251024	G	A	0.33	|| id:ebi-a-GCST90017104	TRUE	reported	igd	high	0.33	0.00177263	25.4008
	11	91589600	-0.154539	0.0326288	3.30583e-06	14306	ebi-a-GCST90017104	rs11606187	A	G	0.1074	|| id:ebi-a-GCST90017104	TRUE	reported	igd	high	0.1074	0.00156558	22.4292
	13	70306831	0.0990709	0.0218149	6.52334e-06	14306	ebi-a-GCST90017104	rs9542068	T	C	0.3211	|| id:ebi-a-GCST90017104	TRUE	reported	igd	high	0.3211	0.0014396	20.6217
	14	39425971	0.172322	0.0370028	3.79577e-06	14306	ebi-a-GCST90017104	rs72671304	T	C	0.0696	|| id:ebi-a-GCST90017104	TRUE	reported	igd	high	0.0696	0.00151369	21.6846
	15	97318671	-0.0962425	0.0213842	7.10461e-06	14306	ebi-a-GCST90017104	rs60775321	T	C	0.3012	|| id:ebi-a-GCST90017104	TRUE	reported	igd	high	0.3012	0.00141389	20.2529
	15	81694972	-0.149188	0.0320662	4.28134e-06	14306	ebi-a-GCST90017104	rs4383094	C	T	0.9036	|| id:ebi-a-GCST90017104	TRUE	reported	igd	high	0.0964	0.00151077	21.6427
	19	887824	0.0908335	0.0209434	6.84353e-06	14306	ebi-a-GCST90017104	rs2930903	C	G	0.3887	|| id:ebi-a-GCST90017104	TRUE	reported	igd	high	0.3887	0.00131313	18.8078
	20	3405239	-0.159135	0.0351904	7.36326e-06	14306	ebi-a-GCST90017104	rs8126061	T	C	0.0954	|| id:ebi-a-GCST90017104	TRUE	reported	igd	high	0.0954	0.0014274	20.4467
	3	97972214	-0.222573	0.0484634	8.71325e-06	14306	ebi-a-GCST90017105	rs73139353	A	C	0.0646	|| id:ebi-a-GCST90017105	TRUE	reported	igd	high	0.0646	0.00147217	21.089
	5	26531908	0.13988	0.0303029	3.3522e-06	14306	ebi-a-GCST90017105	rs72756943	G	A	0.0855	|| id:ebi-a-GCST90017105	TRUE	reported	igd	high	0.0855	0.00148723	21.305
	6	55448491	-0.0881865	0.0169965	2.476e-07	14306	ebi-a-GCST90017105	rs9382510	C	T	0.2455	|| id:ebi-a-GCST90017105	TRUE	reported	igd	high	0.2455	0.00187824	26.9169
	6	129224488	0.102214	0.0197189	3.04902e-07	14306	ebi-a-GCST90017105	rs12191680	C	G	0.165	|| id:ebi-a-GCST90017105	TRUE	reported	igd	high	0.165	0.00187466	26.8655
	7	116918060	-0.0781862	0.0175366	7.74819e-06	14306	ebi-a-GCST90017105	rs6972479	A	G	0.2425	|| id:ebi-a-GCST90017105	TRUE	reported	igd	high	0.2425	0.00138755	19.8751
	9	6818307	-0.118018	0.0259206	7.2267e-06	14306	ebi-a-GCST90017105	rs62568866	T	A	0.0994	|| id:ebi-a-GCST90017105	TRUE	reported	igd	high	0.0994	0.00144697	20.7274
	9	22718481	-0.119902	0.0258219	4.29151e-06	14306	ebi-a-GCST90017105	rs10965428	C	A	0.0795	|| id:ebi-a-GCST90017105	TRUE	reported	igd	high	0.0795	0.00150489	21.5584
	9	105650242	-0.241159	0.0498372	2.04894e-06	14306	ebi-a-GCST90017105	rs78909003	T	C	0.0497	|| id:ebi-a-GCST90017105	TRUE	reported	igd	high	0.0497	0.00163407	23.412
	10	94306385	0.24289	0.0500406	1.82856e-06	14306	ebi-a-GCST90017105	rs76022354	C	T	0.0328	|| id:ebi-a-GCST90017105	TRUE	reported	igd	high	0.0328	0.00164415	23.5567
	11	9951672	-0.0717634	0.0149229	1.43843e-06	14306	ebi-a-GCST90017105	rs10840326	C	G	0.4433	|| id:ebi-a-GCST90017105	TRUE	reported	igd	high	0.4433	0.00161391	23.1227
	12	115491973	0.122729	0.0264958	4.01578e-06	14306	ebi-a-GCST90017105	rs35510	A	G	0.0785	|| id:ebi-a-GCST90017105	TRUE	reported	igd	high	0.0785	0.00149752	21.4526
	15	73477482	-0.0670948	0.015239	9.18523e-06	14306	ebi-a-GCST90017105	rs12050685	A	G	0.3598	|| id:ebi-a-GCST90017105	TRUE	reported	igd	high	0.3598	0.00135319	19.3822
	16	84977389	0.0710386	0.0158024	8.22602e-06	14306	ebi-a-GCST90017105	rs9938097	C	T	0.6332	|| id:ebi-a-GCST90017105	TRUE	reported	igd	high	0.3668	0.00141062	20.2061
	16	48742489	-0.113957	0.0256403	7.06627e-06	14306	ebi-a-GCST90017105	rs111582866	G	A	0.1014	|| id:ebi-a-GCST90017105	TRUE	reported	igd	high	0.1014	0.00137885	19.7504
	17	64535013	-0.176406	0.041017	9.0826e-06	14306	ebi-a-GCST90017105	rs9895850	T	C	0.0497	|| id:ebi-a-GCST90017105	TRUE	reported	igd	high	0.0497	0.00129128	18.4943
	17	32862601	0.187381	0.0429572	7.31526e-06	14306	ebi-a-GCST90017105	rs16970009	A	G	0.0437	|| id:ebi-a-GCST90017105	TRUE	reported	igd	high	0.0437	0.00132826	19.0247
	20	5412480	-0.0986502	0.0216316	9.46303e-06	14306	ebi-a-GCST90017105	rs731534	C	G	0.1362	|| id:ebi-a-GCST90017105	TRUE	reported	igd	high	0.1362	0.00145168	20.795
	20	57274077	0.0684647	0.014674	3.44057e-06	14306	ebi-a-GCST90017105	rs6092684	A	T	0.4235	|| id:ebi-a-GCST90017105	TRUE	reported	igd	high	0.4235	0.00151935	21.7659
	22	26891808	0.0685479	0.0149032	4.71846e-06	14306	ebi-a-GCST90017105	rs4822728	T	C	0.4374	|| id:ebi-a-GCST90017105	TRUE	reported	igd	high	0.4374	0.00147662	21.1528
	2	169033340	0.136039	0.0284399	1.31383e-06	14306	ebi-a-GCST90017106	rs76784716	A	G	0.0716	|| id:ebi-a-GCST90017106	TRUE	reported	igd	high	0.0716	0.00159683	22.8776
	2	225633812	0.094128	0.0198389	2.68368e-06	14306	ebi-a-GCST90017106	rs3754624	C	T	0.162	|| id:ebi-a-GCST90017106	TRUE	reported	igd	high	0.162	0.00157109	22.5083
	3	84471266	-0.0865002	0.0195197	7.87318e-06	14306	ebi-a-GCST90017106	rs55876211	C	T	0.172	|| id:ebi-a-GCST90017106	TRUE	reported	igd	high	0.172	0.0013708	19.6348
	3	13726736	-0.0830794	0.0162642	3.07213e-07	14306	ebi-a-GCST90017106	rs9813022	A	G	0.3022	|| id:ebi-a-GCST90017106	TRUE	reported	igd	high	0.3022	0.00182059	26.0892
	4	134248015	-0.0997433	0.0222165	6.02033e-06	14306	ebi-a-GCST90017106	rs77304857	C	A	0.1123	|| id:ebi-a-GCST90017106	TRUE	reported	igd	high	0.1123	0.00140698	20.1537
	5	27945645	0.0996735	0.0216667	3.88025e-06	14306	ebi-a-GCST90017106	rs1549633	A	C	0.1561	|| id:ebi-a-GCST90017106	TRUE	reported	igd	high	0.1561	0.00147711	21.1599
	5	67577051	0.0800354	0.0178737	7.98252e-06	14306	ebi-a-GCST90017106	rs3730086	A	G	0.2386	|| id:ebi-a-GCST90017106	TRUE	reported	igd	high	0.2386	0.00139962	20.0482
	5	119372737	-0.114725	0.0247994	4.07165e-06	14306	ebi-a-GCST90017106	rs1035406	G	A	0.0994	|| id:ebi-a-GCST90017106	TRUE	reported	igd	high	0.0994	0.00149371	21.398
	8	131958403	0.120726	0.0260989	2.83067e-06	14306	ebi-a-GCST90017106	rs7001029	C	T	0.0934	|| id:ebi-a-GCST90017106	TRUE	reported	igd	high	0.0934	0.00149345	21.3942
	10	2670553	0.105215	0.0233778	3.98043e-06	14306	ebi-a-GCST90017106	rs4278423	T	C	0.1064	|| id:ebi-a-GCST90017106	TRUE	reported	igd	high	0.1064	0.00141389	20.2529
	10	113419797	0.0722755	0.0158186	4.68533e-06	14306	ebi-a-GCST90017106	rs11591293	G	T	0.4195	|| id:ebi-a-GCST90017106	TRUE	reported	igd	high	0.4195	0.00145712	20.873
	12	73139398	0.164663	0.0360285	6.99874e-06	14306	ebi-a-GCST90017106	rs61933850	G	A	0.0905	|| id:ebi-a-GCST90017106	TRUE	reported	igd	high	0.0905	0.00145797	20.8852
	15	61775734	0.0945198	0.0202139	3.70382e-06	14306	ebi-a-GCST90017106	rs11630875	T	C	0.1819	|| id:ebi-a-GCST90017106	TRUE	reported	igd	high	0.1819	0.00152603	21.8617
	16	88554243	-0.0695313	0.0157065	9.74675e-06	14306	ebi-a-GCST90017106	rs13336560	C	T	0.4563	|| id:ebi-a-GCST90017106	TRUE	reported	igd	high	0.4563	0.00136801	19.5948
	22	27173098	0.0727755	0.0159522	7.32723e-06	14306	ebi-a-GCST90017106	rs4822789	G	C	0.3926	|| id:ebi-a-GCST90017106	TRUE	reported	igd	high	0.3926	0.00145271	20.8098
	3	142135117	0.0625312	0.0131735	1.95488e-06	14306	ebi-a-GCST90017107	rs13086907	G	A	0.1998	|| id:ebi-a-GCST90017107	TRUE	reported	igd	high	0.1998	0.0015725	22.5284
	4	17413426	-0.151829	0.0314932	1.87452e-06	14306	ebi-a-GCST90017107	rs73232831	G	A	0.0636	|| id:ebi-a-GCST90017107	TRUE	reported	igd	high	0.0636	0.00162201	23.2389
	5	165266628	-0.0565284	0.0112298	4.14601e-07	14306	ebi-a-GCST90017107	rs1643968	T	C	0.2803	|| id:ebi-a-GCST90017107	TRUE	reported	igd	high	0.2803	0.00176808	25.3355
	7	22817571	0.0501306	0.0105798	2.00111e-06	14306	ebi-a-GCST90017107	rs4722181	T	G	0.4761	|| id:ebi-a-GCST90017107	TRUE	reported	igd	high	0.4761	0.00156694	22.4486
	7	75609677	0.0529785	0.0119177	9.26296e-06	14306	ebi-a-GCST90017107	rs1135612	G	A	0.2445	|| id:ebi-a-GCST90017107	TRUE	reported	igd	high	0.2445	0.00137942	19.7585
	8	41231597	0.0502053	0.0108382	2.93326e-06	14306	ebi-a-GCST90017107	rs1447205	C	G	0.6382	|| id:ebi-a-GCST90017107	TRUE	reported	igd	high	0.3618	0.00149767	21.4548
	9	124912908	0.0777075	0.0168628	2.95474e-06	14306	ebi-a-GCST90017107	rs61249479	A	C	0.0875	|| id:ebi-a-GCST90017107	TRUE	reported	igd	high	0.0875	0.00148219	21.2327
	10	115597993	0.0543966	0.0129365	7.80657e-06	14306	ebi-a-GCST90017107	rs4463806	C	T	0.7962	|| id:ebi-a-GCST90017107	TRUE	reported	igd	high	0.2038	0.0012344	17.6787
	10	80086072	0.0748989	0.0166458	7.58124e-06	14306	ebi-a-GCST90017107	rs1649999	A	G	0.0974	|| id:ebi-a-GCST90017107	TRUE	reported	igd	high	0.0974	0.00141322	20.2433
	10	5579818	0.047817	0.0105282	6.06108e-06	14306	ebi-a-GCST90017107	rs9423647	G	A	0.5149	|| id:ebi-a-GCST90017107	TRUE	reported	igd	high	0.4851	0.00143983	20.6251
	15	101245088	-0.114178	0.02405	2.16631e-06	14306	ebi-a-GCST90017107	rs71405394	G	A	0.0517	|| id:ebi-a-GCST90017107	TRUE	reported	igd	high	0.0517	0.00157301	22.5359
	16	21249925	-0.0659623	0.0134137	1.1623e-06	14306	ebi-a-GCST90017107	rs60274479	T	C	0.2227	|| id:ebi-a-GCST90017107	TRUE	reported	igd	high	0.2227	0.0016875	24.1787
	21	34377485	0.0489057	0.0108842	8.43918e-06	14306	ebi-a-GCST90017107	rs2834062	A	G	0.3648	|| id:ebi-a-GCST90017107	TRUE	reported	igd	high	0.3648	0.00140927	20.1867
	1	105422565	-0.0655342	0.0142231	4.13409e-06	14306	ebi-a-GCST90017108	rs11184341	C	G	0.7217	|| id:ebi-a-GCST90017108	TRUE	reported	igd	high	0.2783	0.00148179	21.2269
	1	41074472	-0.0758309	0.0167762	6.7228e-06	14306	ebi-a-GCST90017108	rs61779207	G	A	0.1779	|| id:ebi-a-GCST90017108	TRUE	reported	igd	high	0.1779	0.00142616	20.4289
	4	100544188	0.112164	0.0236422	1.63222e-06	14306	ebi-a-GCST90017108	rs74542928	T	C	0.0785	|| id:ebi-a-GCST90017108	TRUE	reported	igd	high	0.0785	0.00157083	22.5046
	4	95027272	0.0749798	0.0150177	6.73085e-07	14306	ebi-a-GCST90017108	rs11729256	T	C	0.2386	|| id:ebi-a-GCST90017108	TRUE	reported	igd	high	0.2386	0.00173943	24.9242
	6	56341481	-0.0704036	0.0147128	2.53688e-06	14306	ebi-a-GCST90017108	rs9349825	A	G	0.2793	|| id:ebi-a-GCST90017108	TRUE	reported	igd	high	0.2793	0.00159803	22.8949
	10	11389614	0.0641275	0.0140995	5.18561e-06	14306	ebi-a-GCST90017108	rs3995795	C	T	0.3181	|| id:ebi-a-GCST90017108	TRUE	reported	igd	high	0.3181	0.00144389	20.6833
	10	5064327	-0.0689292	0.0147693	2.63615e-06	14306	ebi-a-GCST90017108	rs4242783	A	G	0.7127	|| id:ebi-a-GCST90017108	TRUE	reported	igd	high	0.2873	0.00152022	21.7784
	11	130280667	-0.0648843	0.0135928	1.1222e-06	14306	ebi-a-GCST90017108	rs4936098	G	A	0.66	|| id:ebi-a-GCST90017108	TRUE	reported	igd	high	0.34	0.0015902	22.7825
	12	130309670	0.090699	0.0196746	3.73844e-06	14306	ebi-a-GCST90017108	rs111862613	T	C	0.166	|| id:ebi-a-GCST90017108	TRUE	reported	igd	high	0.166	0.0014833	21.2487
	15	97570657	0.0618926	0.0130946	2.17165e-06	14306	ebi-a-GCST90017108	rs12908520	G	A	0.4563	|| id:ebi-a-GCST90017108	TRUE	reported	igd	high	0.4563	0.00155918	22.3374
	16	81063149	-0.0746844	0.0156194	2.58297e-06	14306	ebi-a-GCST90017108	rs2602429	T	C	0.7783	|| id:ebi-a-GCST90017108	TRUE	reported	igd	high	0.2217	0.00159558	22.8597
	18	49473635	0.204683	0.0431572	2.91823e-06	14306	ebi-a-GCST90017108	rs117107102	A	G	0.0447	|| id:ebi-a-GCST90017108	TRUE	reported	igd	high	0.0447	0.00156984	22.4904
	20	31867840	-0.0631436	0.0143767	9.60993e-06	14306	ebi-a-GCST90017108	rs941682	G	A	0.3111	|| id:ebi-a-GCST90017108	TRUE	reported	igd	high	0.3111	0.00134659	19.2877
	1	11943792	0.220207	0.0486196	5.18036e-06	14306	ebi-a-GCST90017109	rs72640280	A	G	0.0537	|| id:ebi-a-GCST90017109	TRUE	reported	igd	high	0.0537	0.00143185	20.5106
	3	6223568	-0.131217	0.0288713	8.66343e-06	14306	ebi-a-GCST90017109	rs73113483	T	A	0.1233	|| id:ebi-a-GCST90017109	TRUE	reported	igd	high	0.1233	0.00144179	20.6532
	5	94720245	-0.109438	0.023693	4.24356e-06	14306	ebi-a-GCST90017109	rs2731834	G	C	0.7763	|| id:ebi-a-GCST90017109	TRUE	reported	igd	high	0.2237	0.00148912	21.3322
	7	146795379	0.109431	0.0234879	1.9073e-06	14306	ebi-a-GCST90017109	rs11770843	C	T	0.2594	|| id:ebi-a-GCST90017109	TRUE	reported	igd	high	0.2594	0.00151501	21.7036
	9	111086170	-0.21635	0.0439866	1.07924e-06	14306	ebi-a-GCST90017109	rs62570196	C	T	0.0686	|| id:ebi-a-GCST90017109	TRUE	reported	igd	high	0.0686	0.00168819	24.1887
	13	20687179	0.122368	0.0270329	4.38258e-06	14306	ebi-a-GCST90017109	rs2031282	A	G	0.17	|| id:ebi-a-GCST90017109	TRUE	reported	igd	high	0.17	0.00143025	20.4875
	15	101242690	-0.105025	0.0233484	8.14836e-06	14306	ebi-a-GCST90017109	rs1002941	A	G	0.7207	|| id:ebi-a-GCST90017109	TRUE	reported	igd	high	0.2793	0.00141234	20.2307
	15	25162535	0.152377	0.0324332	4.05864e-06	14306	ebi-a-GCST90017109	rs17114848	G	A	0.1093	|| id:ebi-a-GCST90017109	TRUE	reported	igd	high	0.1093	0.00154053	22.0698
	20	61394262	0.230292	0.0480168	1.86132e-06	14306	ebi-a-GCST90017109	rs77599476	A	G	0.0656	|| id:ebi-a-GCST90017109	TRUE	reported	igd	high	0.0656	0.0016053	22.9991
	21	21023966	-0.13741	0.0289246	1.72211e-06	14306	ebi-a-GCST90017109	rs2825714	A	G	0.1571	|| id:ebi-a-GCST90017109	TRUE	reported	igd	high	0.1571	0.00157507	22.5653
Family	1	203102563	0.0595857	0.01296	4.24326e-06	14306	ebi-a-GCST90016924	rs6427992	C	G	0.6074	|| id:ebi-a-GCST90016924	TRUE	reported	igd	high	0.3926	0.00147542	21.1355
	3	186553389	-0.108969	0.0243533	7.0881e-06	14306	ebi-a-GCST90016924	rs74540770	G	A	0.0646	|| id:ebi-a-GCST90016924	TRUE	reported	igd	high	0.0646	0.00139754	20.0184
	3	18462531	-0.143755	0.0323244	9.16474e-06	14306	ebi-a-GCST90016924	rs78702810	T	C	0.0467	|| id:ebi-a-GCST90016924	TRUE	reported	igd	high	0.0467	0.0013806	19.7754
	6	158647999	-0.065675	0.0142257	3.24908e-06	14306	ebi-a-GCST90016924	rs262812	T	C	0.2664	|| id:ebi-a-GCST90016924	TRUE	reported	igd	high	0.2664	0.00148761	21.3104
	6	5723181	-0.0796106	0.0169192	2.21304e-06	14306	ebi-a-GCST90016924	rs6923842	T	C	0.169	|| id:ebi-a-GCST90016924	TRUE	reported	igd	high	0.169	0.00154523	22.1371
	9	107117653	0.0662557	0.0140257	2.23676e-06	14306	ebi-a-GCST90016924	rs2933324	G	A	0.7465	|| id:ebi-a-GCST90016924	TRUE	reported	igd	high	0.2535	0.00155741	22.3119
	11	114701288	-0.165911	0.0349516	2.3151e-06	14306	ebi-a-GCST90016924	rs6589457	G	A	0.9453	|| id:ebi-a-GCST90016924	TRUE	reported	igd	high	0.0547	0.00157259	22.5297
	20	61991833	-0.117863	0.0257351	5.86422e-06	14306	ebi-a-GCST90016924	rs45497800	T	C	0.0825	|| id:ebi-a-GCST90016924	TRUE	reported	igd	high	0.0825	0.00146403	20.9721
	6	169224781	0.0747546	0.0164684	6.05327e-06	14306	ebi-a-GCST90016925	rs4073240	G	A	0.3827	|| id:ebi-a-GCST90016925	TRUE	reported	igd	high	0.3827	0.00143823	20.6021
	6	67207371	0.123756	0.026427	5.47974e-06	14306	ebi-a-GCST90016925	rs34583783	G	T	0.1024	|| id:ebi-a-GCST90016925	TRUE	reported	igd	high	0.1024	0.00153057	21.9268
	6	133007480	0.241826	0.0503796	1.82671e-06	14306	ebi-a-GCST90016925	rs35011108	A	G	0.0636	|| id:ebi-a-GCST90016925	TRUE	reported	igd	high	0.0636	0.00160798	23.0375
	9	76394568	-0.0887537	0.0195009	3.64418e-06	14306	ebi-a-GCST90016925	rs2889192	T	G	0.7932	|| id:ebi-a-GCST90016925	TRUE	reported	igd	high	0.2068	0.00144583	20.7111
	15	29850991	0.0761407	0.0169007	6.12421e-06	14306	ebi-a-GCST90016925	rs58484246	T	C	0.326	|| id:ebi-a-GCST90016925	TRUE	reported	igd	high	0.326	0.00141674	20.2938
	2	239900775	0.0684302	0.0133636	2.75943e-07	14306	ebi-a-GCST90016926	rs62191117	A	G	0.2058	|| id:ebi-a-GCST90016926	TRUE	reported	igd	high	0.2058	0.00182951	26.2173
	3	70588939	0.0603335	0.0127779	2.70477e-06	14306	ebi-a-GCST90016926	rs7638039	T	C	0.2326	|| id:ebi-a-GCST90016926	TRUE	reported	igd	high	0.2326	0.00155598	22.2914
	3	193456274	0.0629104	0.0131712	1.84629e-06	14306	ebi-a-GCST90016926	rs2367850	G	C	0.2207	|| id:ebi-a-GCST90016926	TRUE	reported	igd	high	0.2207	0.00159215	22.8104
	4	75867283	-0.0609257	0.0125363	1.1272e-06	14306	ebi-a-GCST90016926	rs17000015	A	T	0.2614	|| id:ebi-a-GCST90016926	TRUE	reported	igd	high	0.2614	0.00164827	23.6157
	4	83635863	0.0882459	0.0198328	6.98602e-06	14306	ebi-a-GCST90016926	rs79846372	A	G	0.0765	|| id:ebi-a-GCST90016926	TRUE	reported	igd	high	0.0765	0.00138198	19.7952
	4	45642485	-0.081834	0.0168931	1.02903e-06	14306	ebi-a-GCST90016926	rs4033856	T	C	0.8708	|| id:ebi-a-GCST90016926	TRUE	reported	igd	high	0.1292	0.00163764	23.4632
	5	173497796	0.110583	0.0238514	3.34696e-06	14306	ebi-a-GCST90016926	rs62395635	T	C	0.0706	|| id:ebi-a-GCST90016926	TRUE	reported	igd	high	0.0706	0.0015003	21.4926
	5	104233461	-0.058727	0.0128306	5.96788e-06	14306	ebi-a-GCST90016926	rs1153990	A	G	0.2207	|| id:ebi-a-GCST90016926	TRUE	reported	igd	high	0.2207	0.00146227	20.947
	6	138305038	0.131484	0.0281089	3.56484e-06	14306	ebi-a-GCST90016926	rs112159068	A	T	0.0726	|| id:ebi-a-GCST90016926	TRUE	reported	igd	high	0.0726	0.00152713	21.8775
	7	111294074	0.0490922	0.0110231	7.7992e-06	14306	ebi-a-GCST90016926	rs2040996	C	T	0.6004	|| id:ebi-a-GCST90016926	TRUE	reported	igd	high	0.3996	0.00138451	19.8316
	7	104214487	-0.0593564	0.0129137	3.8858e-06	14306	ebi-a-GCST90016926	rs6969323	A	C	0.2515	|| id:ebi-a-GCST90016926	TRUE	reported	igd	high	0.2515	0.0014746	21.1238
	9	82485327	-0.0775052	0.0171554	5.27667e-06	14306	ebi-a-GCST90016926	rs112135816	T	G	0.1471	|| id:ebi-a-GCST90016926	TRUE	reported	igd	high	0.1471	0.0014247	20.4079
	11	20763367	-0.0944052	0.0213287	6.85046e-06	14306	ebi-a-GCST90016926	rs74776516	T	G	0.0755	|| id:ebi-a-GCST90016926	TRUE	reported	igd	high	0.0755	0.00136757	19.5886
	12	1396151	-0.106817	0.023298	3.33557e-06	14306	ebi-a-GCST90016926	rs7302582	G	C	0.0507	|| id:ebi-a-GCST90016926	TRUE	reported	igd	high	0.0507	0.00146719	21.0176
	13	58545246	-0.0570888	0.0110683	2.35109e-07	14306	ebi-a-GCST90016926	rs9537886	A	C	0.5229	|| id:ebi-a-GCST90016926	TRUE	reported	igd	high	0.4771	0.00185616	26.5999
	14	66593668	-0.0563972	0.0124753	6.08373e-06	14306	ebi-a-GCST90016926	rs2184675	A	T	0.2406	|| id:ebi-a-GCST90016926	TRUE	reported	igd	high	0.2406	0.00142651	20.434
	15	71522509	0.0516967	0.0115503	6.60602e-06	14306	ebi-a-GCST90016926	rs28480294	C	T	0.6561	|| id:ebi-a-GCST90016926	TRUE	reported	igd	high	0.3439	0.00139834	20.0299
	16	85945839	0.0489475	0.0110321	9.12704e-06	14306	ebi-a-GCST90016926	rs147968	C	T	0.4414	|| id:ebi-a-GCST90016926	TRUE	reported	igd	high	0.4414	0.00137413	19.6827
	18	26569901	0.0537051	0.0116008	4.47384e-06	14306	ebi-a-GCST90016926	rs9964679	A	G	0.3101	|| id:ebi-a-GCST90016926	TRUE	reported	igd	high	0.3101	0.00149585	21.4286
	20	29836081	0.0738409	0.0151678	1.03743e-06	14306	ebi-a-GCST90016926	rs67737557	C	G	0.165	|| id:ebi-a-GCST90016926	TRUE	reported	igd	high	0.165	0.00165391	23.6967
	1	102960989	-0.0592004	0.0132244	6.73008e-06	14306	ebi-a-GCST90016927	rs1340391	T	C	0.1918	|| id:ebi-a-GCST90016927	TRUE	reported	igd	high	0.1918	0.00139885	20.0372
	1	10644351	-0.0740746	0.0147633	1.79511e-06	14306	ebi-a-GCST90016927	rs11585893	A	G	0.1481	|| id:ebi-a-GCST90016927	TRUE	reported	igd	high	0.1481	0.00175667	25.1716
	3	77215327	-0.0488038	0.0107412	5.8626e-06	14306	ebi-a-GCST90016927	rs66710942	T	C	0.5845	|| id:ebi-a-GCST90016927	TRUE	reported	igd	high	0.4155	0.00144098	20.6415
	3	62019400	-0.0528153	0.0117124	7.64945e-06	14306	ebi-a-GCST90016927	rs2366421	T	A	0.2336	|| id:ebi-a-GCST90016927	TRUE	reported	igd	high	0.2336	0.00141936	20.3314
	3	10593224	0.0538565	0.0105251	3.37909e-07	14306	ebi-a-GCST90016927	rs6795673	C	T	0.4115	|| id:ebi-a-GCST90016927	TRUE	reported	igd	high	0.4115	0.00182689	26.1796
	6	29143451	0.0818398	0.0170319	1.2942e-06	14306	ebi-a-GCST90016927	rs28757219	T	A	0.1521	|| id:ebi-a-GCST90016927	TRUE	reported	igd	high	0.1521	0.00161133	23.0857
	6	41519430	-0.059205	0.0131195	7.48497e-06	14306	ebi-a-GCST90016927	rs13207588	A	G	0.2326	|| id:ebi-a-GCST90016927	TRUE	reported	igd	high	0.2326	0.0014215	20.362
	9	112855426	-0.0607475	0.0129865	3.4209e-06	14306	ebi-a-GCST90016927	rs495004	C	G	0.2097	|| id:ebi-a-GCST90016927	TRUE	reported	igd	high	0.2097	0.00152718	21.8782
	13	24910476	0.0604456	0.0129128	2.12711e-06	14306	ebi-a-GCST90016927	rs9507307	C	T	0.1899	|| id:ebi-a-GCST90016927	TRUE	reported	igd	high	0.1899	0.00152935	21.9093
	14	22045949	-0.0782325	0.0167634	5.01822e-06	14306	ebi-a-GCST90016927	rs2023437	T	C	0.1243	|| id:ebi-a-GCST90016927	TRUE	reported	igd	high	0.1243	0.0015201	21.7766
	19	24342250	0.0880978	0.0187002	2.68683e-06	14306	ebi-a-GCST90016927	rs17619981	T	G	0.0656	|| id:ebi-a-GCST90016927	TRUE	reported	igd	high	0.0656	0.00154898	22.191
	20	58605432	0.0812515	0.0164479	6.80973e-07	14306	ebi-a-GCST90016927	rs66474973	G	T	0.1153	|| id:ebi-a-GCST90016927	TRUE	reported	igd	high	0.1153	0.00170288	24.3995
	1	242767252	-0.0821108	0.0172701	2.59018e-06	14306	ebi-a-GCST90016928	rs12748533	G	T	0.2972	|| id:ebi-a-GCST90016928	TRUE	reported	igd	high	0.2972	0.00157764	22.6022
	2	53139362	-0.176187	0.0347133	5.11835e-07	14306	ebi-a-GCST90016928	rs17043785	T	C	0.0596	|| id:ebi-a-GCST90016928	TRUE	reported	igd	high	0.0596	0.00179745	25.757
	3	158653545	0.122574	0.0272389	7.82781e-06	14306	ebi-a-GCST90016928	rs61508842	T	C	0.1223	|| id:ebi-a-GCST90016928	TRUE	reported	igd	high	0.1223	0.00141347	20.2468
	4	149300138	-0.0956546	0.0205228	6.10394e-06	14306	ebi-a-GCST90016928	rs6831034	T	A	0.1978	|| id:ebi-a-GCST90016928	TRUE	reported	igd	high	0.1978	0.00151622	21.7209
	5	164763068	0.0842142	0.0183739	8.77829e-06	14306	ebi-a-GCST90016928	rs11135366	C	G	0.2863	|| id:ebi-a-GCST90016928	TRUE	reported	igd	high	0.2863	0.00146627	21.0043
	6	63236747	-0.0867065	0.0195709	7.093e-06	14306	ebi-a-GCST90016928	rs78609301	A	G	0.2167	|| id:ebi-a-GCST90016928	TRUE	reported	igd	high	0.2167	0.00137015	19.6255
	6	151515172	0.123071	0.0275665	9.49008e-06	14306	ebi-a-GCST90016928	rs10872669	G	A	0.8926	|| id:ebi-a-GCST90016928	TRUE	reported	igd	high	0.1074	0.00139131	19.9291
	7	90714667	-0.0850266	0.0163382	3.15559e-07	14306	ebi-a-GCST90016928	rs941000	T	C	0.5915	|| id:ebi-a-GCST90016928	TRUE	reported	igd	high	0.4085	0.00188956	27.0795
	15	47340971	0.084048	0.0177806	2.4053e-06	14306	ebi-a-GCST90016928	rs1850003	A	G	0.3072	|| id:ebi-a-GCST90016928	TRUE	reported	igd	high	0.3072	0.00155943	22.3409
	17	21205200	0.0843019	0.0187308	8.42946e-06	14306	ebi-a-GCST90016928	rs7217209	C	T	0.173	|| id:ebi-a-GCST90016928	TRUE	reported	igd	high	0.173	0.00141393	20.2536
	22	25943322	0.0847328	0.0165856	3.82164e-07	14306	ebi-a-GCST90016928	rs738193	T	C	0.3549	|| id:ebi-a-GCST90016928	TRUE	reported	igd	high	0.3549	0.00182109	26.0964
	2	137602926	0.0688125	0.0131699	1.69731e-07	14306	ebi-a-GCST90016929	rs1961273	C	T	0.2714	|| id:ebi-a-GCST90016929	TRUE	reported	igd	high	0.2714	0.00190469	27.2966
	2	192878532	0.0584045	0.0122081	1.57373e-06	14306	ebi-a-GCST90016929	rs13020688	G	A	0.3529	|| id:ebi-a-GCST90016929	TRUE	reported	igd	high	0.3529	0.00159729	22.8842
	2	136616754	-0.11707	0.0126703	5.94155e-20	14306	ebi-a-GCST90016929	rs182549	T	C	0.5089	|| id:ebi-a-GCST90016929	TRUE	reported	igd	high	0.4911	0.00593219	85.3605
	2	189805077	-0.060716	0.0130605	3.73044e-06	14306	ebi-a-GCST90016929	rs7588568	A	C	0.2813	|| id:ebi-a-GCST90016929	TRUE	reported	igd	high	0.2813	0.00150839	21.6086
	2	49906864	0.0577763	0.0117388	8.88055e-07	14306	ebi-a-GCST90016929	rs4567981	T	A	0.4394	|| id:ebi-a-GCST90016929	TRUE	reported	igd	high	0.4394	0.00169044	24.221
	4	161211924	0.0562	0.0126395	7.24136e-06	14306	ebi-a-GCST90016929	rs10857328	T	A	0.2972	|| id:ebi-a-GCST90016929	TRUE	reported	igd	high	0.2972	0.00138005	19.7675
	4	1517826	0.053673	0.0120586	8.66204e-06	14306	ebi-a-GCST90016929	rs55888705	A	G	0.3867	|| id:ebi-a-GCST90016929	TRUE	reported	igd	high	0.3867	0.00138293	19.8088
	5	521096	0.0569873	0.0116907	1.1517e-06	14306	ebi-a-GCST90016929	rs4957061	T	C	0.4652	|| id:ebi-a-GCST90016929	TRUE	reported	igd	high	0.4652	0.0016582	23.7582
	5	142793467	-0.0942612	0.0208421	4.84953e-06	14306	ebi-a-GCST90016929	rs73797465	T	G	0.0865	|| id:ebi-a-GCST90016929	TRUE	reported	igd	high	0.0865	0.00142772	20.4514
	5	169748189	-0.0892981	0.0183177	1.03631e-06	14306	ebi-a-GCST90016929	rs76671854	C	G	0.1252	|| id:ebi-a-GCST90016929	TRUE	reported	igd	high	0.1252	0.00165845	23.7619
	6	14617591	0.0553965	0.0120669	3.8249e-06	14306	ebi-a-GCST90016929	rs857444	C	T	0.3608	|| id:ebi-a-GCST90016929	TRUE	reported	igd	high	0.3608	0.00147101	21.0723
	6	97406220	-0.0914312	0.0202604	7.27998e-06	14306	ebi-a-GCST90016929	rs6899771	A	G	0.0954	|| id:ebi-a-GCST90016929	TRUE	reported	igd	high	0.0954	0.00142153	20.3625
	11	13098051	0.0537537	0.0123746	9.94741e-06	14306	ebi-a-GCST90016929	rs10831953	G	A	0.333	|| id:ebi-a-GCST90016929	TRUE	reported	igd	high	0.333	0.00131724	18.8666
	12	20378911	-0.0613031	0.0128844	2.28066e-06	14306	ebi-a-GCST90016929	rs10841473	G	C	0.2704	|| id:ebi-a-GCST90016929	TRUE	reported	igd	high	0.2704	0.00157991	22.6348
	13	112859829	0.110676	0.0200996	1.74032e-08	14306	ebi-a-GCST90016929	rs7322849	T	C	0.0964	|| id:ebi-a-GCST90016929	TRUE	reported	igd	high	0.0964	0.00211492	30.316
	15	92463303	-0.0551726	0.0124655	6.86784e-06	14306	ebi-a-GCST90016929	rs7174549	T	C	0.6441	|| id:ebi-a-GCST90016929	TRUE	reported	igd	high	0.3559	0.00136746	19.5869
	16	898055	0.0810099	0.019073	8.52884e-06	14306	ebi-a-GCST90016929	rs12446429	T	C	0.1362	|| id:ebi-a-GCST90016929	TRUE	reported	igd	high	0.1362	0.00125943	18.0375
	17	75348675	-0.0586146	0.0129952	5.92461e-06	14306	ebi-a-GCST90016929	rs11655079	T	C	0.2495	|| id:ebi-a-GCST90016929	TRUE	reported	igd	high	0.2495	0.00142007	20.3416
	17	72897722	-0.0632518	0.013817	5.36809e-06	14306	ebi-a-GCST90016929	rs540489	T	G	0.2336	|| id:ebi-a-GCST90016929	TRUE	reported	igd	high	0.2336	0.00146273	20.9535
	18	4304187	-0.0728589	0.0164821	6.00109e-06	14306	ebi-a-GCST90016929	rs677208	C	G	0.83	|| id:ebi-a-GCST90016929	TRUE	reported	igd	high	0.17	0.00136405	19.538
	1	3041519	0.0563367	0.012392	5.27024e-06	14306	ebi-a-GCST90016931	rs2817172	C	T	0.4125	|| id:ebi-a-GCST90016931	TRUE	reported	igd	high	0.4125	0.00144263	20.6652
	1	101804809	0.0536759	0.0119436	8.09823e-06	14306	ebi-a-GCST90016931	rs10875374	T	C	0.5517	|| id:ebi-a-GCST90016931	TRUE	reported	igd	high	0.4483	0.0014098	20.1942
	3	132596627	0.0748236	0.016246	5.33962e-06	14306	ebi-a-GCST90016931	rs12186080	G	A	0.161	|| id:ebi-a-GCST90016931	TRUE	reported	igd	high	0.161	0.00148055	21.2092
	3	111482845	-0.0616944	0.013693	6.9051e-06	14306	ebi-a-GCST90016931	rs12490337	C	G	0.2455	|| id:ebi-a-GCST90016931	TRUE	reported	igd	high	0.2455	0.00141697	20.2971
	6	48093014	0.0615805	0.0136198	9.07716e-06	14306	ebi-a-GCST90016931	rs62397761	A	G	0.2863	|| id:ebi-a-GCST90016931	TRUE	reported	igd	high	0.2863	0.00142694	20.4402
	6	165722832	-0.0734787	0.0168383	7.0912e-06	14306	ebi-a-GCST90016931	rs550843	T	C	0.1491	|| id:ebi-a-GCST90016931	TRUE	reported	igd	high	0.1491	0.00132932	19.0399
	7	30934659	-0.106376	0.0241944	7.42147e-06	14306	ebi-a-GCST90016931	rs4723021	T	C	0.0577	|| id:ebi-a-GCST90016931	TRUE	reported	igd	high	0.0577	0.00134944	19.3284
	9	136710881	0.0814503	0.0179338	4.54485e-06	14306	ebi-a-GCST90016931	rs12341505	G	A	0.1113	|| id:ebi-a-GCST90016931	TRUE	reported	igd	high	0.1113	0.00143978	20.6243
	10	43270264	-0.180969	0.0390911	3.80627e-06	14306	ebi-a-GCST90016931	rs2795528	G	A	0.0487	|| id:ebi-a-GCST90016931	TRUE	reported	igd	high	0.0487	0.00149584	21.4285
	16	87710690	0.0967773	0.0217471	8.24442e-06	14306	ebi-a-GCST90016931	rs56188186	A	G	0.0755	|| id:ebi-a-GCST90016931	TRUE	reported	igd	high	0.0755	0.00138237	19.8008
	22	47806774	0.0533035	0.0119011	7.8966e-06	14306	ebi-a-GCST90016931	rs881532	G	A	0.5229	|| id:ebi-a-GCST90016931	TRUE	reported	igd	high	0.4771	0.00140027	20.0575
	1	71391694	-0.078598	0.0165982	2.36706e-06	14306	ebi-a-GCST90016932	rs7538034	T	G	0.2078	|| id:ebi-a-GCST90016932	TRUE	reported	igd	high	0.2078	0.00156496	22.4202
	1	56849539	0.0662317	0.0138147	1.79287e-06	14306	ebi-a-GCST90016932	rs6588624	A	G	0.5288	|| id:ebi-a-GCST90016932	TRUE	reported	igd	high	0.4712	0.00160411	22.982
	2	205616346	-0.165419	0.0352154	4.3723e-06	14306	ebi-a-GCST90016932	rs13409132	A	G	0.0447	|| id:ebi-a-GCST90016932	TRUE	reported	igd	high	0.0447	0.00153999	22.062
	2	229942951	-0.0746375	0.0159136	2.50196e-06	14306	ebi-a-GCST90016932	rs2191834	T	G	0.7604	|| id:ebi-a-GCST90016932	TRUE	reported	igd	high	0.2396	0.00153529	21.9946
	2	202450739	-0.0613825	0.0138976	9.33061e-06	14306	ebi-a-GCST90016932	rs6755871	C	G	0.493	|| id:ebi-a-GCST90016932	TRUE	reported	igd	high	0.493	0.00136176	19.5051
	3	15564453	0.070194	0.0155364	6.84715e-06	14306	ebi-a-GCST90016932	rs989682	A	G	0.2823	|| id:ebi-a-GCST90016932	TRUE	reported	igd	high	0.2823	0.00142483	20.4098
	4	155632958	-0.0626993	0.0139364	6.82763e-06	14306	ebi-a-GCST90016932	rs10517600	G	T	0.4642	|| id:ebi-a-GCST90016932	TRUE	reported	igd	high	0.4642	0.00141284	20.2378
	5	4308946	-0.117807	0.026924	7.66214e-06	14306	ebi-a-GCST90016932	rs34088226	A	G	0.0706	|| id:ebi-a-GCST90016932	TRUE	reported	igd	high	0.0706	0.00133648	19.1427
	5	142244898	-0.116224	0.0240367	3.94357e-06	14306	ebi-a-GCST90016932	rs7725895	A	G	0.0895	|| id:ebi-a-GCST90016932	TRUE	reported	igd	high	0.0895	0.0016316	23.3766
	8	3305122	0.116908	0.0252447	4.85333e-06	14306	ebi-a-GCST90016932	rs66714985	A	C	0.0845	|| id:ebi-a-GCST90016932	TRUE	reported	igd	high	0.0845	0.00149685	21.4431
	8	123977538	0.214464	0.0455098	3.43598e-06	14306	ebi-a-GCST90016932	rs118104867	C	T	0.0487	|| id:ebi-a-GCST90016932	TRUE	reported	igd	high	0.0487	0.00154991	22.2044
	10	6714424	-0.0672314	0.0147123	5.04836e-06	14306	ebi-a-GCST90016932	rs10904722	C	T	0.2813	|| id:ebi-a-GCST90016932	TRUE	reported	igd	high	0.2813	0.00145758	20.8796
	14	85856796	0.0769254	0.0172234	7.91425e-06	14306	ebi-a-GCST90016932	rs17121075	G	A	0.168	|| id:ebi-a-GCST90016932	TRUE	reported	igd	high	0.168	0.00139245	19.9453
	15	87392290	-0.131519	0.0261319	4.97038e-07	14306	ebi-a-GCST90016932	rs55682560	C	T	0.0696	|| id:ebi-a-GCST90016932	TRUE	reported	igd	high	0.0696	0.00176746	25.3264
	17	58149405	0.137134	0.0266996	6.95697e-07	14306	ebi-a-GCST90016932	rs28691777	C	T	0.0716	|| id:ebi-a-GCST90016932	TRUE	reported	igd	high	0.0716	0.00184061	26.3767
	18	74373125	-0.0643682	0.0138701	3.58286e-06	14306	ebi-a-GCST90016932	rs7226487	A	G	0.4761	|| id:ebi-a-GCST90016932	TRUE	reported	igd	high	0.4761	0.00150318	21.5339
	21	38612024	-0.0738925	0.0150911	1.05271e-06	14306	ebi-a-GCST90016932	rs9979874	G	C	0.2873	|| id:ebi-a-GCST90016932	TRUE	reported	igd	high	0.2873	0.00167307	23.9717
	1	179629191	0.0483227	0.0109062	9.62144e-06	14306	ebi-a-GCST90016933	rs7540303	C	T	0.4215	|| id:ebi-a-GCST90016933	TRUE	reported	igd	high	0.4215	0.00137038	19.6288
	1	176571431	-0.0603429	0.0126849	1.51604e-06	14306	ebi-a-GCST90016933	rs240104	T	C	0.2445	|| id:ebi-a-GCST90016933	TRUE	reported	igd	high	0.2445	0.00157933	22.6265
	3	11654412	0.116408	0.0258545	9.02693e-06	14306	ebi-a-GCST90016933	rs2442778	A	G	0.9543	|| id:ebi-a-GCST90016933	TRUE	reported	igd	high	0.0457	0.00141501	20.269
	5	90471451	0.0498855	0.0112446	9.77372e-06	14306	ebi-a-GCST90016933	rs1397793	A	G	0.6143	|| id:ebi-a-GCST90016933	TRUE	reported	igd	high	0.3857	0.00137387	19.6789
	5	459415	0.25584	0.0561995	4.65693e-06	14306	ebi-a-GCST90016933	rs80046645	C	G	0.0408	|| id:ebi-a-GCST90016933	TRUE	reported	igd	high	0.0408	0.00144652	20.721
	5	125460084	0.0774888	0.0171877	5.63093e-06	14306	ebi-a-GCST90016933	rs76779974	C	G	0.1123	|| id:ebi-a-GCST90016933	TRUE	reported	igd	high	0.1123	0.00141876	20.3227
	7	105084680	-0.0565686	0.0126265	7.79938e-06	14306	ebi-a-GCST90016933	rs13307134	T	C	0.7644	|| id:ebi-a-GCST90016933	TRUE	reported	igd	high	0.2356	0.00140106	20.0689
	7	24464799	-0.0486059	0.0108982	7.87281e-06	14306	ebi-a-GCST90016933	rs62448869	T	A	0.4602	|| id:ebi-a-GCST90016933	TRUE	reported	igd	high	0.4602	0.0013885	19.8888
	9	136512906	0.0926543	0.0209468	8.26913e-06	14306	ebi-a-GCST90016933	rs3025411	A	G	0.1044	|| id:ebi-a-GCST90016933	TRUE	reported	igd	high	0.1044	0.00136579	19.563
	10	5644995	-0.0731501	0.0164186	5.24675e-06	14306	ebi-a-GCST90016933	rs7898585	C	T	0.8738	|| id:ebi-a-GCST90016933	TRUE	reported	igd	high	0.1262	0.0013856	19.8471
	10	1223742	-0.056503	0.0125055	5.89508e-06	14306	ebi-a-GCST90016933	rs4880783	T	G	0.7883	|| id:ebi-a-GCST90016933	TRUE	reported	igd	high	0.2117	0.00142496	20.4117
	10	1922731	0.06075	0.0130939	4.82848e-06	14306	ebi-a-GCST90016933	rs11250875	T	C	0.2087	|| id:ebi-a-GCST90016933	TRUE	reported	igd	high	0.2087	0.00150239	21.5226
	10	65799217	0.0778402	0.0155815	5.43313e-07	14306	ebi-a-GCST90016933	rs719099	A	G	0.1362	|| id:ebi-a-GCST90016933	TRUE	reported	igd	high	0.1362	0.00174146	24.9533
	12	11494021	0.0586265	0.0129006	4.84117e-06	14306	ebi-a-GCST90016933	rs1816223	G	A	0.7893	|| id:ebi-a-GCST90016933	TRUE	reported	igd	high	0.2107	0.00144153	20.6494
	14	39660509	0.103377	0.0229286	6.8962e-06	14306	ebi-a-GCST90016933	rs8010111	A	G	0.9354	|| id:ebi-a-GCST90016933	TRUE	reported	igd	high	0.0646	0.00141892	20.3251
	15	86433579	-0.0510212	0.0114339	8.14442e-06	14306	ebi-a-GCST90016933	rs11073596	G	T	0.66	|| id:ebi-a-GCST90016933	TRUE	reported	igd	high	0.34	0.00138992	19.9091
	17	37376685	0.0965017	0.0207666	3.88356e-06	14306	ebi-a-GCST90016933	rs34739816	G	T	0.0815	|| id:ebi-a-GCST90016933	TRUE	reported	igd	high	0.0815	0.00150718	21.5913
	17	8121332	0.0773006	0.017553	8.0201e-06	14306	ebi-a-GCST90016933	rs11656361	A	C	0.1292	|| id:ebi-a-GCST90016933	TRUE	reported	igd	high	0.1292	0.00135381	19.3911
	19	55857777	-0.0504262	0.0113307	9.71449e-06	14306	ebi-a-GCST90016933	rs45480394	T	G	0.3618	|| id:ebi-a-GCST90016933	TRUE	reported	igd	high	0.3618	0.00138255	19.8033
	19	52895166	0.0789796	0.0177205	8.51236e-06	14306	ebi-a-GCST90016933	rs12974142	G	A	0.1083	|| id:ebi-a-GCST90016933	TRUE	reported	igd	high	0.1083	0.00138662	19.8617
	20	62072077	-0.0714367	0.0154113	5.39126e-06	14306	ebi-a-GCST90016933	rs67561917	A	G	0.1421	|| id:ebi-a-GCST90016933	TRUE	reported	igd	high	0.1421	0.00149966	21.4834
	1	85205632	-0.138357	0.0295185	3.41374e-06	14306	ebi-a-GCST90016934	rs9725395	A	G	0.0875	|| id:ebi-a-GCST90016934	TRUE	reported	igd	high	0.0875	0.00153331	21.9661
	1	118723685	-0.0801923	0.0167061	1.692e-06	14306	ebi-a-GCST90016934	rs1582238	C	T	0.6282	|| id:ebi-a-GCST90016934	TRUE	reported	igd	high	0.3718	0.00160804	23.0385
	3	72207794	0.0977203	0.0197033	9.42193e-07	14306	ebi-a-GCST90016934	rs4677103	A	G	0.171	|| id:ebi-a-GCST90016934	TRUE	reported	igd	high	0.171	0.00171643	24.5941
	4	122202910	-0.134314	0.0292201	4.58121e-06	14306	ebi-a-GCST90016934	rs17051335	C	T	0.0795	|| id:ebi-a-GCST90016934	TRUE	reported	igd	high	0.0795	0.00147476	21.1261
	4	147414743	-0.149751	0.0293415	2.75778e-07	14306	ebi-a-GCST90016934	rs72731813	C	T	0.0815	|| id:ebi-a-GCST90016934	TRUE	reported	igd	high	0.0815	0.00181747	26.0444
	7	79734541	0.107106	0.0238173	5.56327e-06	14306	ebi-a-GCST90016934	rs28696126	T	A	0.8082	|| id:ebi-a-GCST90016934	TRUE	reported	igd	high	0.1918	0.0014116	20.22
	9	93331308	0.123954	0.0289814	9.48135e-06	14306	ebi-a-GCST90016934	rs540220	C	T	0.9404	|| id:ebi-a-GCST90016934	TRUE	reported	igd	high	0.0596	0.00127705	18.2903
	9	8786663	0.110761	0.0232545	2.7503e-06	14306	ebi-a-GCST90016934	rs112893842	T	C	0.0974	|| id:ebi-a-GCST90016934	TRUE	reported	igd	high	0.0974	0.00158326	22.6829
	10	66407366	-0.0708803	0.0156121	5.86017e-06	14306	ebi-a-GCST90016934	rs4344384	T	G	0.5258	|| id:ebi-a-GCST90016934	TRUE	reported	igd	high	0.4742	0.00143875	20.6095
	18	59026148	0.070223	0.0156601	7.85905e-06	14306	ebi-a-GCST90016934	rs1908593	T	C	0.5378	|| id:ebi-a-GCST90016934	TRUE	reported	igd	high	0.4622	0.00140359	20.1052
	21	41811003	0.177314	0.0361844	1.40608e-06	14306	ebi-a-GCST90016934	rs55658617	T	C	0.0696	|| id:ebi-a-GCST90016934	TRUE	reported	igd	high	0.0696	0.0016757	24.0095
	22	24804081	0.139014	0.0299429	4.60829e-06	14306	ebi-a-GCST90016934	rs9608282	T	G	0.0656	|| id:ebi-a-GCST90016934	TRUE	reported	igd	high	0.0656	0.00150438	21.5511
	1	203308383	-0.0732697	0.0150964	2.39651e-06	14306	ebi-a-GCST90016935	rs16851319	G	C	0.1869	|| id:ebi-a-GCST90016935	TRUE	reported	igd	high	0.1869	0.00164388	23.5527
	1	203991605	-0.114231	0.0253568	1.5639e-06	14306	ebi-a-GCST90016935	rs2692012	G	A	0.9364	|| id:ebi-a-GCST90016935	TRUE	reported	igd	high	0.0636	0.00141659	20.2917
	2	233929283	-0.0525838	0.0115757	6.78141e-06	14306	ebi-a-GCST90016935	rs3935584	C	T	0.496	|| id:ebi-a-GCST90016935	TRUE	reported	igd	high	0.496	0.00144034	20.6323
	8	57865378	-0.0770089	0.017089	9.60882e-06	14306	ebi-a-GCST90016935	rs72647048	T	C	0.1163	|| id:ebi-a-GCST90016935	TRUE	reported	igd	high	0.1163	0.00141747	20.3043
	9	81834426	-0.0729251	0.0154381	2.09677e-06	14306	ebi-a-GCST90016935	rs17791387	A	G	0.1412	|| id:ebi-a-GCST90016935	TRUE	reported	igd	high	0.1412	0.0015573	22.3103
	9	15269705	0.211435	0.0456962	2.81877e-06	14306	ebi-a-GCST90016935	rs112381107	C	T	0.0477	|| id:ebi-a-GCST90016935	TRUE	reported	igd	high	0.0477	0.00149426	21.4059
	10	11855599	0.0555931	0.0117493	2.49701e-06	14306	ebi-a-GCST90016935	rs11599763	C	T	0.6103	|| id:ebi-a-GCST90016935	TRUE	reported	igd	high	0.3897	0.0015625	22.385
	15	96159374	-0.0574455	0.0129468	7.34345e-06	14306	ebi-a-GCST90016935	rs7164160	A	T	0.2584	|| id:ebi-a-GCST90016935	TRUE	reported	igd	high	0.2584	0.00137427	19.6846
	16	71541641	-0.0541732	0.0117819	4.48477e-06	14306	ebi-a-GCST90016935	rs9928243	C	A	0.4254	|| id:ebi-a-GCST90016935	TRUE	reported	igd	high	0.4254	0.00147563	21.1387
	17	2856662	-0.0943381	0.020138	3.16046e-06	14306	ebi-a-GCST90016935	rs4506934	C	T	0.1123	|| id:ebi-a-GCST90016935	TRUE	reported	igd	high	0.1123	0.00153164	21.9422
	20	33694801	0.0834742	0.0166111	2.69911e-07	14306	ebi-a-GCST90016935	rs6058181	C	T	0.1233	|| id:ebi-a-GCST90016935	TRUE	reported	igd	high	0.1233	0.00176207	25.2492
	21	45064961	0.0571419	0.012423	3.82375e-06	14306	ebi-a-GCST90016935	rs2838334	G	A	0.3231	|| id:ebi-a-GCST90016935	TRUE	reported	igd	high	0.3231	0.00147671	21.1542
	2	4015933	0.0990404	0.0215877	6.95312e-06	14306	ebi-a-GCST90016936	rs80319214	C	G	0.1153	|| id:ebi-a-GCST90016936	TRUE	reported	igd	high	0.1153	0.00146911	21.0451
	2	42133542	0.0582927	0.0126195	4.51617e-06	14306	ebi-a-GCST90016936	rs2374342	C	A	0.3569	|| id:ebi-a-GCST90016936	TRUE	reported	igd	high	0.3569	0.00148929	21.3345
	11	2563450	0.110561	0.0241719	3.65359e-06	14306	ebi-a-GCST90016936	rs111229068	A	T	0.1054	|| id:ebi-a-GCST90016936	TRUE	reported	igd	high	0.1054	0.00146026	20.9181
	11	22379097	0.0822408	0.0186379	9.42692e-06	14306	ebi-a-GCST90016936	rs11026530	T	C	0.1342	|| id:ebi-a-GCST90016936	TRUE	reported	igd	high	0.1342	0.00135916	19.4679
	13	110840418	0.0758597	0.0171286	9.31859e-06	14306	ebi-a-GCST90016936	rs79757635	C	A	0.161	|| id:ebi-a-GCST90016936	TRUE	reported	igd	high	0.161	0.00136919	19.6118
	14	27718039	-0.0605392	0.0133696	8.53532e-06	14306	ebi-a-GCST90016936	rs61973590	C	G	0.2942	|| id:ebi-a-GCST90016936	TRUE	reported	igd	high	0.2942	0.00143119	20.501
	16	54327745	0.0899642	0.0202934	7.63115e-06	14306	ebi-a-GCST90016936	rs35673018	G	A	0.0944	|| id:ebi-a-GCST90016936	TRUE	reported	igd	high	0.0944	0.00137188	19.6503
	17	13521040	0.115598	0.0257683	9.48965e-06	14306	ebi-a-GCST90016936	rs4792380	A	T	0.0517	|| id:ebi-a-GCST90016936	TRUE	reported	igd	high	0.0517	0.00140475	20.1219
	18	55145547	0.084159	0.0189479	5.17095e-06	14306	ebi-a-GCST90016936	rs504442	T	G	0.1392	|| id:ebi-a-GCST90016936	TRUE	reported	igd	high	0.1392	0.00137709	19.7251
	18	57672335	-0.0848521	0.0170415	1.19564e-06	14306	ebi-a-GCST90016936	rs78143293	A	G	0.1441	|| id:ebi-a-GCST90016936	TRUE	reported	igd	high	0.1441	0.00172997	24.7884
	20	55340092	0.0606754	0.0130125	3.13163e-06	14306	ebi-a-GCST90016936	rs62210023	A	G	0.3519	|| id:ebi-a-GCST90016936	TRUE	reported	igd	high	0.3519	0.00151749	21.7392
	1	97457427	-0.0497374	0.0111376	8.02897e-06	14306	ebi-a-GCST90016937	rs290833	T	G	0.3688	|| id:ebi-a-GCST90016937	TRUE	reported	igd	high	0.3688	0.00139207	19.9399
	1	64139196	-0.0475363	0.0106939	9.52708e-06	14306	ebi-a-GCST90016937	rs1884466	C	T	0.4513	|| id:ebi-a-GCST90016937	TRUE	reported	igd	high	0.4513	0.00137931	19.7569
	3	195793712	-0.0524152	0.0106784	8.95468e-07	14306	ebi-a-GCST90016937	rs2300774	A	G	0.5924	|| id:ebi-a-GCST90016937	TRUE	reported	igd	high	0.4076	0.00168133	24.0903
	5	3002546	-0.0492438	0.010887	6.14582e-06	14306	ebi-a-GCST90016937	rs1074800	G	A	0.6014	|| id:ebi-a-GCST90016937	TRUE	reported	igd	high	0.3986	0.00142806	20.4562
	8	38803551	0.0681159	0.0127883	1.12264e-07	14306	ebi-a-GCST90016937	rs62504403	C	T	0.2356	|| id:ebi-a-GCST90016937	TRUE	reported	igd	high	0.2356	0.00197921	28.3668
	8	2954952	0.0839071	0.0199131	9.28453e-06	14306	ebi-a-GCST90016937	rs7826267	G	T	0.9254	|| id:ebi-a-GCST90016937	TRUE	reported	igd	high	0.0746	0.00123955	17.7525
	10	133897233	-0.0552212	0.0116074	2.33115e-06	14306	ebi-a-GCST90016937	rs10781552	C	T	0.3121	|| id:ebi-a-GCST90016937	TRUE	reported	igd	high	0.3121	0.00157956	22.6298
	13	40385457	0.10305	0.0224648	2.79126e-06	14306	ebi-a-GCST90016937	rs17530232	A	G	0.0765	|| id:ebi-a-GCST90016937	TRUE	reported	igd	high	0.0765	0.0014687	21.0392
	14	80357610	0.0724145	0.0164471	5.40344e-06	14306	ebi-a-GCST90016937	rs56970041	T	G	0.1113	|| id:ebi-a-GCST90016937	TRUE	reported	igd	high	0.1113	0.00135321	19.3826
	14	48997206	0.0608929	0.0133764	4.23107e-06	14306	ebi-a-GCST90016937	rs4078432	T	C	0.8191	|| id:ebi-a-GCST90016937	TRUE	reported	igd	high	0.1809	0.00144647	20.7202
	14	56156504	0.0538798	0.0116888	4.08479e-06	14306	ebi-a-GCST90016937	rs8003149	C	T	0.2823	|| id:ebi-a-GCST90016937	TRUE	reported	igd	high	0.2823	0.00148303	21.2447
	17	70327224	-0.0806041	0.0167641	1.8451e-06	14306	ebi-a-GCST90016937	rs35161940	T	C	0.1272	|| id:ebi-a-GCST90016937	TRUE	reported	igd	high	0.1272	0.00161337	23.115
	18	5830507	-0.0945759	0.0194091	9.12347e-07	14306	ebi-a-GCST90016937	rs7234058	T	C	0.0974	|| id:ebi-a-GCST90016937	TRUE	reported	igd	high	0.0974	0.00165696	23.7405
	1	239995451	-0.117998	0.025516	4.79789e-06	14306	ebi-a-GCST90016938	rs488164	G	T	0.6163	|| id:ebi-a-GCST90016938	TRUE	reported	igd	high	0.3837	0.00149265	21.3827
	4	119955787	0.128253	0.0274718	3.38556e-06	14306	ebi-a-GCST90016938	rs3733511	A	G	0.2942	|| id:ebi-a-GCST90016938	TRUE	reported	igd	high	0.2942	0.00152118	21.7922
	7	148921732	-0.177599	0.0372795	2.70222e-06	14306	ebi-a-GCST90016938	rs11547158	A	G	0.1203	|| id:ebi-a-GCST90016938	TRUE	reported	igd	high	0.1203	0.00158392	22.6924
	9	115821485	-0.162115	0.032151	5.78309e-07	14306	ebi-a-GCST90016938	rs10759623	C	T	0.1809	|| id:ebi-a-GCST90016938	TRUE	reported	igd	high	0.1809	0.00177406	25.4212
	11	35334668	-0.116383	0.0252125	3.97109e-06	14306	ebi-a-GCST90016938	rs17379710	T	C	0.4354	|| id:ebi-a-GCST90016938	TRUE	reported	igd	high	0.4354	0.00148725	21.3052
	11	95357209	-0.150538	0.0302319	6.63437e-07	14306	ebi-a-GCST90016938	rs2155352	A	G	0.2286	|| id:ebi-a-GCST90016938	TRUE	reported	igd	high	0.2286	0.00173018	24.7914
	16	54115200	-0.117677	0.0251491	3.19374e-06	14306	ebi-a-GCST90016938	rs697771	A	G	0.4324	|| id:ebi-a-GCST90016938	TRUE	reported	igd	high	0.4324	0.00152811	21.8916
	16	64956642	0.224835	0.0511672	8.4126e-06	14306	ebi-a-GCST90016938	rs78222136	G	C	0.0805	|| id:ebi-a-GCST90016938	TRUE	reported	igd	high	0.0805	0.00134785	19.3056
	18	43345864	-0.112486	0.0251099	9.42671e-06	14306	ebi-a-GCST90016938	rs2156611	T	C	0.492	|| id:ebi-a-GCST90016938	TRUE	reported	igd	high	0.492	0.00140081	20.0653
	20	55348292	-0.118619	0.0261969	7.07082e-06	14306	ebi-a-GCST90016938	rs6025153	C	G	0.6262	|| id:ebi-a-GCST90016938	TRUE	reported	igd	high	0.3738	0.0014311	20.4997
	1	39212021	0.0651136	0.0144251	8.08295e-06	14306	ebi-a-GCST90016939	rs66753613	G	A	0.2048	|| id:ebi-a-GCST90016939	TRUE	reported	igd	high	0.2048	0.00142223	20.3725
	1	186914023	-0.0663236	0.0141626	3.91643e-06	14306	ebi-a-GCST90016939	rs7514702	T	C	0.1769	|| id:ebi-a-GCST90016939	TRUE	reported	igd	high	0.1769	0.00153062	21.9275
	1	65170838	0.0579979	0.0129602	9.65384e-06	14306	ebi-a-GCST90016939	rs1887048	G	A	0.2237	|| id:ebi-a-GCST90016939	TRUE	reported	igd	high	0.2237	0.0013979	20.0235
	1	166557202	0.0596528	0.012717	3.72349e-06	14306	ebi-a-GCST90016939	rs482905	G	T	0.2495	|| id:ebi-a-GCST90016939	TRUE	reported	igd	high	0.2495	0.0015357	22.0005
	3	88995218	-0.0805985	0.0171364	4.89283e-06	14306	ebi-a-GCST90016939	rs6797051	C	T	0.1173	|| id:ebi-a-GCST90016939	TRUE	reported	igd	high	0.1173	0.00154392	22.1184
	3	32373530	-0.112091	0.0271305	8.38475e-06	14306	ebi-a-GCST90016939	rs4293737	A	G	0.2266	|| id:ebi-a-GCST90016939	TRUE	reported	igd	high	0.2266	0.00119176	17.0673
	4	162211872	-0.0550907	0.0116474	2.41524e-06	14306	ebi-a-GCST90016939	rs12643275	A	T	0.3499	|| id:ebi-a-GCST90016939	TRUE	reported	igd	high	0.3499	0.00156136	22.3686
	10	102366896	0.151619	0.0317112	1.80356e-06	14306	ebi-a-GCST90016939	rs118170811	A	G	0.0398	|| id:ebi-a-GCST90016939	TRUE	reported	igd	high	0.0398	0.0015954	22.8571
	10	7906746	-0.0516394	0.0112313	4.76091e-06	14306	ebi-a-GCST90016939	rs7076829	T	A	0.4205	|| id:ebi-a-GCST90016939	TRUE	reported	igd	high	0.4205	0.00147551	21.1369
	15	50802980	-0.0508511	0.011014	4.04027e-06	14306	ebi-a-GCST90016939	rs3098182	T	G	0.5676	|| id:ebi-a-GCST90016939	TRUE	reported	igd	high	0.4324	0.0014878	21.3133
	15	94105415	-0.0851896	0.0192688	7.67414e-06	14306	ebi-a-GCST90016939	rs12904405	A	G	0.1024	|| id:ebi-a-GCST90016939	TRUE	reported	igd	high	0.1024	0.00136443	19.5435
	17	70218627	0.0561559	0.0115587	1.23726e-06	14306	ebi-a-GCST90016939	rs6501525	A	G	0.3857	|| id:ebi-a-GCST90016939	TRUE	reported	igd	high	0.3857	0.00164717	23.6
	19	16174657	0.0503183	0.011165	6.99021e-06	14306	ebi-a-GCST90016939	rs10404377	A	C	0.5775	|| id:ebi-a-GCST90016939	TRUE	reported	igd	high	0.4225	0.00141775	20.3083
	21	19685992	-0.0637366	0.013927	2.53805e-06	14306	ebi-a-GCST90016939	rs1999289	A	T	0.2505	|| id:ebi-a-GCST90016939	TRUE	reported	igd	high	0.2505	0.00146187	20.9412
	1	214031969	-0.0484566	0.0107934	7.26742e-06	14306	ebi-a-GCST90016940	rs12760724	A	C	0.3439	|| id:ebi-a-GCST90016940	TRUE	reported	igd	high	0.3439	0.00140689	20.1525
	1	117031337	-0.0515295	0.01067	1.42945e-06	14306	ebi-a-GCST90016940	rs12562372	G	T	0.5388	|| id:ebi-a-GCST90016940	TRUE	reported	igd	high	0.4612	0.00162764	23.3197
	2	232469722	-0.0993483	0.0218395	8.37067e-06	14306	ebi-a-GCST90016940	rs13005175	G	A	0.9115	|| id:ebi-a-GCST90016940	TRUE	reported	igd	high	0.0885	0.00144441	20.6907
	4	186906801	0.0493666	0.0107801	5.16952e-06	14306	ebi-a-GCST90016940	rs959845	T	C	0.5547	|| id:ebi-a-GCST90016940	TRUE	reported	igd	high	0.4453	0.00146375	20.9682
	4	10245354	-0.0585831	0.0128742	3.69556e-06	14306	ebi-a-GCST90016940	rs2159863	A	G	0.1978	|| id:ebi-a-GCST90016940	TRUE	reported	igd	high	0.1978	0.0014453	20.7035
	5	32348593	-0.160302	0.035832	8.41977e-06	14306	ebi-a-GCST90016940	rs2910921	C	T	0.9553	|| id:ebi-a-GCST90016940	TRUE	reported	igd	high	0.0447	0.00139705	20.0113
	6	161957425	-0.049227	0.0104894	2.6898e-06	14306	ebi-a-GCST90016940	rs11755180	C	G	0.5298	|| id:ebi-a-GCST90016940	TRUE	reported	igd	high	0.4702	0.00153716	22.0214
	6	46664437	-0.215114	0.0476778	6.53236e-06	14306	ebi-a-GCST90016940	rs146660815	T	C	0.0547	|| id:ebi-a-GCST90016940	TRUE	reported	igd	high	0.0547	0.00142092	20.3537
	7	130436459	-0.0500924	0.0105069	1.81844e-06	14306	ebi-a-GCST90016940	rs11979110	T	C	0.4473	|| id:ebi-a-GCST90016940	TRUE	reported	igd	high	0.4473	0.00158631	22.7266
	9	72179847	-0.0494463	0.0110503	4.26265e-06	14306	ebi-a-GCST90016940	rs11139361	C	T	0.6372	|| id:ebi-a-GCST90016940	TRUE	reported	igd	high	0.3628	0.00139764	20.0198
	9	133791605	0.0776723	0.0164472	3.01426e-06	14306	ebi-a-GCST90016940	rs79086868	T	C	0.1093	|| id:ebi-a-GCST90016940	TRUE	reported	igd	high	0.1093	0.00155652	22.2991
	9	100113683	-0.0607481	0.0125216	2.44997e-06	14306	ebi-a-GCST90016940	rs35524804	T	C	0.2674	|| id:ebi-a-GCST90016940	TRUE	reported	igd	high	0.2674	0.00164253	23.5334
	10	103392503	-0.0503537	0.0112201	6.20326e-06	14306	ebi-a-GCST90016940	rs3127230	C	T	0.334	|| id:ebi-a-GCST90016940	TRUE	reported	igd	high	0.334	0.00140585	20.1376
	13	38004672	-0.0718128	0.017462	9.57767e-06	14306	ebi-a-GCST90016940	rs11841382	G	T	0.0736	|| id:ebi-a-GCST90016940	TRUE	reported	igd	high	0.0736	0.00118082	16.9104
	16	76559184	-0.125721	0.0245233	2.83596e-07	14306	ebi-a-GCST90016940	rs9929145	G	A	0.0616	|| id:ebi-a-GCST90016940	TRUE	reported	igd	high	0.0616	0.00183376	26.2783
	17	80469064	0.0549584	0.0117086	2.41835e-06	14306	ebi-a-GCST90016940	rs112040820	A	G	0.2704	|| id:ebi-a-GCST90016940	TRUE	reported	igd	high	0.2704	0.0015377	22.0291
	19	29408858	0.0503142	0.0112482	5.35895e-06	14306	ebi-a-GCST90016940	rs7359994	C	T	0.668	|| id:ebi-a-GCST90016940	TRUE	reported	igd	high	0.332	0.00139666	20.0057
	19	13425799	0.0661701	0.014851	7.58351e-06	14306	ebi-a-GCST90016940	rs10402491	C	T	0.1203	|| id:ebi-a-GCST90016940	TRUE	reported	igd	high	0.1203	0.00138577	19.8496
	20	36876868	0.0501415	0.0112157	7.28836e-06	14306	ebi-a-GCST90016940	rs1205443	A	G	0.336	|| id:ebi-a-GCST90016940	TRUE	reported	igd	high	0.336	0.00139514	19.9839
	1	18501459	-0.193287	0.0379293	2.70128e-07	14306	ebi-a-GCST90016941	rs16861661	G	A	0.0497	|| id:ebi-a-GCST90016941	TRUE	reported	igd	high	0.0497	0.00181196	25.9654
	1	179720669	0.191613	0.0425039	7.6952e-06	14306	ebi-a-GCST90016941	rs74599091	A	G	0.0348	|| id:ebi-a-GCST90016941	TRUE	reported	igd	high	0.0348	0.00141859	20.3204
	1	16773387	0.0758291	0.0170151	8.88567e-06	14306	ebi-a-GCST90016941	rs820999	G	T	0.5596	|| id:ebi-a-GCST90016941	TRUE	reported	igd	high	0.4404	0.00138638	19.8583
	2	135755629	0.0772453	0.0176921	9.6525e-06	14306	ebi-a-GCST90016941	rs1530559	G	A	0.5676	|| id:ebi-a-GCST90016941	TRUE	reported	igd	high	0.4324	0.00133073	19.0601
	2	28903275	-0.0830224	0.0175267	2.59543e-06	14306	ebi-a-GCST90016941	rs11674854	C	T	0.4274	|| id:ebi-a-GCST90016941	TRUE	reported	igd	high	0.4274	0.001566	22.4352
	3	173151665	-0.219178	0.0473566	5.9595e-06	14306	ebi-a-GCST90016941	rs77478751	A	G	0.0537	|| id:ebi-a-GCST90016941	TRUE	reported	igd	high	0.0537	0.00149508	21.4177
	4	109896462	0.177082	0.0392269	6.59189e-06	14306	ebi-a-GCST90016941	rs62314653	C	A	0.0626	|| id:ebi-a-GCST90016941	TRUE	reported	igd	high	0.0626	0.00142247	20.3761
	6	67559323	-0.124042	0.0278946	9.44583e-06	14306	ebi-a-GCST90016941	rs9345899	A	G	0.1312	|| id:ebi-a-GCST90016941	TRUE	reported	igd	high	0.1312	0.00138032	19.7714
	8	69010103	-0.0792344	0.0170604	3.60761e-06	14306	ebi-a-GCST90016941	rs768253	T	G	0.3907	|| id:ebi-a-GCST90016941	TRUE	reported	igd	high	0.3907	0.00150549	21.5669
	13	23836941	-0.10381	0.0220135	3.89933e-06	14306	ebi-a-GCST90016941	rs1590596	C	G	0.2087	|| id:ebi-a-GCST90016941	TRUE	reported	igd	high	0.2087	0.00155206	22.2351
	16	73890910	0.082529	0.0168225	8.69121e-07	14306	ebi-a-GCST90016941	rs328312	T	A	0.4473	|| id:ebi-a-GCST90016941	TRUE	reported	igd	high	0.4473	0.00167951	24.0642
	19	6928017	0.0999419	0.0201687	5.77192e-07	14306	ebi-a-GCST90016941	rs921925	A	C	0.2624	|| id:ebi-a-GCST90016941	TRUE	reported	igd	high	0.2624	0.00171347	24.5515
	20	54192992	-0.0825646	0.0170282	1.38159e-06	14306	ebi-a-GCST90016941	rs6092149	A	T	0.4433	|| id:ebi-a-GCST90016941	TRUE	reported	igd	high	0.4433	0.00164066	23.5066
	2	125440268	0.121754	0.0235357	3.01432e-07	14306	ebi-a-GCST90016942	rs10202904	G	T	0.5328	|| id:ebi-a-GCST90016942	TRUE	reported	igd	high	0.4672	0.00186716	26.7579
	3	2086167	0.164498	0.0364959	7.44338e-06	14306	ebi-a-GCST90016942	rs4257531	G	A	0.1143	|| id:ebi-a-GCST90016942	TRUE	reported	igd	high	0.1143	0.00141807	20.3129
	3	15053083	-0.199566	0.0411825	1.63061e-06	14306	ebi-a-GCST90016942	rs6776814	T	C	0.0895	|| id:ebi-a-GCST90016942	TRUE	reported	igd	high	0.0895	0.00163877	23.4794
	4	104418307	0.216999	0.0449076	1.87556e-06	14306	ebi-a-GCST90016942	rs894996	C	A	0.0716	|| id:ebi-a-GCST90016942	TRUE	reported	igd	high	0.0716	0.00162948	23.3461
	5	178160975	0.178661	0.039298	6.17988e-06	14306	ebi-a-GCST90016942	rs56131665	G	A	0.0934	|| id:ebi-a-GCST90016942	TRUE	reported	igd	high	0.0934	0.00144269	20.6661
	7	10773932	-0.15814	0.0351803	8.44578e-06	14306	ebi-a-GCST90016942	rs73068003	G	T	0.1223	|| id:ebi-a-GCST90016942	TRUE	reported	igd	high	0.1223	0.00141044	20.2034
	11	89349287	0.111465	0.0250516	6.51869e-06	14306	ebi-a-GCST90016942	rs11018665	A	T	0.341	|| id:ebi-a-GCST90016942	TRUE	reported	igd	high	0.341	0.00138193	19.7945
	12	43701132	-0.216781	0.0493496	6.07561e-06	14306	ebi-a-GCST90016942	rs12825290	C	G	0.0606	|| id:ebi-a-GCST90016942	TRUE	reported	igd	high	0.0606	0.00134701	19.2937
	12	21338861	-0.227245	0.048763	5.92107e-06	14306	ebi-a-GCST90016942	rs75208022	C	T	0.0765	|| id:ebi-a-GCST90016942	TRUE	reported	igd	high	0.0765	0.00151576	21.7144
	13	41956181	0.21534	0.0436695	1.40854e-06	14306	ebi-a-GCST90016942	rs73457410	A	G	0.0666	|| id:ebi-a-GCST90016942	TRUE	reported	igd	high	0.0666	0.00169683	24.3126
	19	28827760	-0.153519	0.0344519	8.22527e-06	14306	ebi-a-GCST90016942	rs6508769	C	T	0.835	|| id:ebi-a-GCST90016942	TRUE	reported	igd	high	0.165	0.00138604	19.8535
	19	46439321	0.111274	0.0247517	9.27897e-06	14306	ebi-a-GCST90016942	rs10424197	A	G	0.675	|| id:ebi-a-GCST90016942	TRUE	reported	igd	high	0.325	0.00141074	20.2077
	2	16056779	0.109751	0.0238636	4.21143e-06	14306	ebi-a-GCST90016943	rs934049	G	A	0.2276	|| id:ebi-a-GCST90016943	TRUE	reported	igd	high	0.2276	0.00147634	21.1487
	3	171947435	0.12561	0.0230053	4.87933e-08	14306	ebi-a-GCST90016943	rs4428215	G	A	0.2604	|| id:ebi-a-GCST90016943	TRUE	reported	igd	high	0.2604	0.00207955	29.8079
	4	84254259	-0.16332	0.0360823	8.04841e-06	14306	ebi-a-GCST90016943	rs12509763	C	G	0.1163	|| id:ebi-a-GCST90016943	TRUE	reported	igd	high	0.1163	0.00143005	20.4847
	4	67427392	-0.18756	0.0423688	6.64003e-06	14306	ebi-a-GCST90016943	rs80330081	A	C	0.0656	|| id:ebi-a-GCST90016943	TRUE	reported	igd	high	0.0656	0.00136797	19.5942
	4	189935314	0.181604	0.0398742	6.25792e-06	14306	ebi-a-GCST90016943	rs36057338	G	T	0.0755	|| id:ebi-a-GCST90016943	TRUE	reported	igd	high	0.0755	0.00144784	20.7399
	6	38550301	-0.140043	0.0281704	7.45178e-07	14306	ebi-a-GCST90016943	rs1569853	T	C	0.1382	|| id:ebi-a-GCST90016943	TRUE	reported	igd	high	0.1382	0.00172452	24.7102
	7	1794263	0.181521	0.0400608	7.4583e-06	14306	ebi-a-GCST90016943	rs62435498	C	A	0.0646	|| id:ebi-a-GCST90016943	TRUE	reported	igd	high	0.0646	0.00143309	20.5283
	9	87514407	-0.105642	0.0200648	1.49417e-07	14306	ebi-a-GCST90016943	rs736744	T	C	0.5845	|| id:ebi-a-GCST90016943	TRUE	reported	igd	high	0.4155	0.00193395	27.7168
	9	19682558	0.196145	0.044523	5.53197e-06	14306	ebi-a-GCST90016943	rs12002250	A	C	0.0596	|| id:ebi-a-GCST90016943	TRUE	reported	igd	high	0.0596	0.00135481	19.4055
	11	610277	-0.13607	0.0291797	4.50837e-06	14306	ebi-a-GCST90016943	rs11246212	C	T	0.8748	|| id:ebi-a-GCST90016943	TRUE	reported	igd	high	0.1252	0.0015177	21.7421
	12	18793583	0.105525	0.0236769	7.19383e-06	14306	ebi-a-GCST90016943	rs561239	A	G	0.2823	|| id:ebi-a-GCST90016943	TRUE	reported	igd	high	0.2823	0.00138656	19.861
	13	23443627	-0.0921059	0.0201114	5.03733e-06	14306	ebi-a-GCST90016943	rs7993559	A	C	0.5378	|| id:ebi-a-GCST90016943	TRUE	reported	igd	high	0.4622	0.00146398	20.9715
	15	93941937	0.204031	0.0445746	4.56321e-06	14306	ebi-a-GCST90016943	rs111966731	T	C	0.0716	|| id:ebi-a-GCST90016943	TRUE	reported	igd	high	0.0716	0.00146239	20.9487
	16	5984558	-0.189444	0.0430248	8.09003e-06	14306	ebi-a-GCST90016943	rs17138946	G	T	0.0467	|| id:ebi-a-GCST90016943	TRUE	reported	igd	high	0.0467	0.00135337	19.3849
	22	37421469	-0.118383	0.0241355	7.3872e-07	14306	ebi-a-GCST90016943	rs6000536	C	T	0.2107	|| id:ebi-a-GCST90016943	TRUE	reported	igd	high	0.2107	0.00167887	24.055
	3	97972214	-0.222573	0.0484634	8.71325e-06	14306	ebi-a-GCST90016944	rs73139353	A	C	0.0646	|| id:ebi-a-GCST90016944	TRUE	reported	igd	high	0.0646	0.00147217	21.089
	5	26531908	0.13988	0.0303029	3.3522e-06	14306	ebi-a-GCST90016944	rs72756943	G	A	0.0855	|| id:ebi-a-GCST90016944	TRUE	reported	igd	high	0.0855	0.00148723	21.305
	6	55448491	-0.0881865	0.0169965	2.476e-07	14306	ebi-a-GCST90016944	rs9382510	C	T	0.2455	|| id:ebi-a-GCST90016944	TRUE	reported	igd	high	0.2455	0.00187824	26.9169
	6	129224488	0.102214	0.0197189	3.04902e-07	14306	ebi-a-GCST90016944	rs12191680	C	G	0.165	|| id:ebi-a-GCST90016944	TRUE	reported	igd	high	0.165	0.00187466	26.8655
	7	116918060	-0.0781862	0.0175366	7.74819e-06	14306	ebi-a-GCST90016944	rs6972479	A	G	0.2425	|| id:ebi-a-GCST90016944	TRUE	reported	igd	high	0.2425	0.00138755	19.8751
	9	6818307	-0.118018	0.0259206	7.2267e-06	14306	ebi-a-GCST90016944	rs62568866	T	A	0.0994	|| id:ebi-a-GCST90016944	TRUE	reported	igd	high	0.0994	0.00144697	20.7274
	9	22718481	-0.119902	0.0258219	4.29151e-06	14306	ebi-a-GCST90016944	rs10965428	C	A	0.0795	|| id:ebi-a-GCST90016944	TRUE	reported	igd	high	0.0795	0.00150489	21.5584
	9	105650242	-0.241159	0.0498372	2.04894e-06	14306	ebi-a-GCST90016944	rs78909003	T	C	0.0497	|| id:ebi-a-GCST90016944	TRUE	reported	igd	high	0.0497	0.00163407	23.412
	10	94306385	0.24289	0.0500406	1.82856e-06	14306	ebi-a-GCST90016944	rs76022354	C	T	0.0328	|| id:ebi-a-GCST90016944	TRUE	reported	igd	high	0.0328	0.00164415	23.5567
	11	9951672	-0.0717634	0.0149229	1.43843e-06	14306	ebi-a-GCST90016944	rs10840326	C	G	0.4433	|| id:ebi-a-GCST90016944	TRUE	reported	igd	high	0.4433	0.00161391	23.1227
	12	115491973	0.122729	0.0264958	4.01578e-06	14306	ebi-a-GCST90016944	rs35510	A	G	0.0785	|| id:ebi-a-GCST90016944	TRUE	reported	igd	high	0.0785	0.00149752	21.4526
	15	73477482	-0.0670948	0.015239	9.18523e-06	14306	ebi-a-GCST90016944	rs12050685	A	G	0.3598	|| id:ebi-a-GCST90016944	TRUE	reported	igd	high	0.3598	0.00135319	19.3822
	16	48742489	-0.113957	0.0256403	7.06627e-06	14306	ebi-a-GCST90016944	rs111582866	G	A	0.1014	|| id:ebi-a-GCST90016944	TRUE	reported	igd	high	0.1014	0.00137885	19.7504
	16	84977389	0.0710386	0.0158024	8.22602e-06	14306	ebi-a-GCST90016944	rs9938097	C	T	0.6332	|| id:ebi-a-GCST90016944	TRUE	reported	igd	high	0.3668	0.00141062	20.2061
	17	32862601	0.187381	0.0429572	7.31526e-06	14306	ebi-a-GCST90016944	rs16970009	A	G	0.0437	|| id:ebi-a-GCST90016944	TRUE	reported	igd	high	0.0437	0.00132826	19.0247
	17	64535013	-0.176406	0.041017	9.0826e-06	14306	ebi-a-GCST90016944	rs9895850	T	C	0.0497	|| id:ebi-a-GCST90016944	TRUE	reported	igd	high	0.0497	0.00129128	18.4943
	20	57274077	0.0684647	0.014674	3.44057e-06	14306	ebi-a-GCST90016944	rs6092684	A	T	0.4235	|| id:ebi-a-GCST90016944	TRUE	reported	igd	high	0.4235	0.00151935	21.7659
	20	5412480	-0.0986502	0.0216316	9.46303e-06	14306	ebi-a-GCST90016944	rs731534	C	G	0.1362	|| id:ebi-a-GCST90016944	TRUE	reported	igd	high	0.1362	0.00145168	20.795
	22	26891808	0.0685479	0.0149032	4.71846e-06	14306	ebi-a-GCST90016944	rs4822728	T	C	0.4374	|| id:ebi-a-GCST90016944	TRUE	reported	igd	high	0.4374	0.00147662	21.1528
	1	27418225	0.064399	0.0141246	5.82237e-06	14306	ebi-a-GCST90016945	rs12144792	C	T	0.3588	|| id:ebi-a-GCST90016945	TRUE	reported	igd	high	0.3588	0.00145097	20.7848
	2	188895743	0.0684213	0.0141137	1.46157e-06	14306	ebi-a-GCST90016945	rs12992764	T	G	0.4026	|| id:ebi-a-GCST90016945	TRUE	reported	igd	high	0.4026	0.0016401	23.4985
	3	182984048	-0.0739885	0.0150931	1.01109e-06	14306	ebi-a-GCST90016945	rs12634826	T	G	0.2952	|| id:ebi-a-GCST90016945	TRUE	reported	igd	high	0.2952	0.00167697	24.0276
	5	89252884	-0.147941	0.0317498	3.40847e-06	14306	ebi-a-GCST90016945	rs75430375	C	T	0.0646	|| id:ebi-a-GCST90016945	TRUE	reported	igd	high	0.0646	0.00151537	21.7087
	8	3580757	-0.0910387	0.0185869	1.74193e-06	14306	ebi-a-GCST90016945	rs4990837	G	A	0.826	|| id:ebi-a-GCST90016945	TRUE	reported	igd	high	0.174	0.00167414	23.9871
	8	28614217	0.0812655	0.0164355	4.94778e-07	14306	ebi-a-GCST90016945	rs35703006	G	T	0.2157	|| id:ebi-a-GCST90016945	TRUE	reported	igd	high	0.2157	0.00170603	24.4448
	9	15134457	0.128888	0.0288764	8.28972e-06	14306	ebi-a-GCST90016945	rs11787651	A	G	0.0537	|| id:ebi-a-GCST90016945	TRUE	reported	igd	high	0.0537	0.00139065	19.9195
	9	9423378	-0.257982	0.0549569	3.15297e-06	14306	ebi-a-GCST90016945	rs117452796	A	G	0.0676	|| id:ebi-a-GCST90016945	TRUE	reported	igd	high	0.0676	0.00153797	22.033
	10	129175962	0.135774	0.0289757	2.31308e-06	14306	ebi-a-GCST90016945	rs150600492	A	C	0.0626	|| id:ebi-a-GCST90016945	TRUE	reported	igd	high	0.0626	0.00153243	21.9535
	13	113561082	-0.0821779	0.0173541	2.02209e-06	14306	ebi-a-GCST90016945	rs75898026	A	G	0.1829	|| id:ebi-a-GCST90016945	TRUE	reported	igd	high	0.1829	0.00156498	22.4205
	2	67852836	-0.0509823	0.0111975	5.07762e-06	14306	ebi-a-GCST90016946	rs6721459	G	A	0.4394	|| id:ebi-a-GCST90016946	TRUE	reported	igd	high	0.4394	0.00144694	20.727
	3	151781175	-0.0525658	0.0112476	3.16548e-06	14306	ebi-a-GCST90016946	rs1520207	T	C	0.5626	|| id:ebi-a-GCST90016946	TRUE	reported	igd	high	0.4374	0.00152442	21.8387
	4	14324623	-0.0566637	0.012276	4.03395e-06	14306	ebi-a-GCST90016946	rs10805326	A	G	0.7217	|| id:ebi-a-GCST90016946	TRUE	reported	igd	high	0.2783	0.00148707	21.3027
	4	171180190	0.0642075	0.0126913	4.21124e-07	14306	ebi-a-GCST90016946	rs4692811	C	T	0.2644	|| id:ebi-a-GCST90016946	TRUE	reported	igd	high	0.2644	0.00178593	25.5917
	7	46710977	0.182411	0.0372126	1.02795e-06	14306	ebi-a-GCST90016946	rs117020988	C	T	0.0636	|| id:ebi-a-GCST90016946	TRUE	reported	igd	high	0.0636	0.00167678	24.0249
	7	44312824	0.124203	0.0266923	3.24056e-06	14306	ebi-a-GCST90016946	rs76982728	T	C	0.0388	|| id:ebi-a-GCST90016946	TRUE	reported	igd	high	0.0388	0.00151118	21.6487
	8	26726641	-0.0558506	0.011224	6.3333e-07	14306	ebi-a-GCST90016946	rs2644627	C	G	0.4364	|| id:ebi-a-GCST90016946	TRUE	reported	igd	high	0.4364	0.00172779	24.7571
	9	16786784	-0.252	0.0511627	7.26256e-07	14306	ebi-a-GCST90016946	rs12377846	C	A	0.0487	|| id:ebi-a-GCST90016946	TRUE	reported	igd	high	0.0487	0.00169293	24.2568
	10	17019559	0.0919658	0.0161331	9.80122e-09	14306	ebi-a-GCST90016946	rs61841503	G	A	0.1372	|| id:ebi-a-GCST90016946	TRUE	reported	igd	high	0.1372	0.00226628	32.4905
	10	14650535	0.106725	0.0245638	8.13711e-06	14306	ebi-a-GCST90016946	rs77540684	T	G	0.0517	|| id:ebi-a-GCST90016946	TRUE	reported	igd	high	0.0517	0.0013178	18.8747
	13	77351196	-0.0693637	0.0142907	1.70589e-06	14306	ebi-a-GCST90016946	rs9573937	A	G	0.1769	|| id:ebi-a-GCST90016946	TRUE	reported	igd	high	0.1769	0.00164409	23.5557
	16	89246670	-0.0573764	0.0127192	7.69024e-06	14306	ebi-a-GCST90016946	rs59865771	C	T	0.2813	|| id:ebi-a-GCST90016946	TRUE	reported	igd	high	0.2813	0.0014204	20.3463
	17	38216487	0.072584	0.0162321	7.89805e-06	14306	ebi-a-GCST90016946	rs1467258	G	A	0.167	|| id:ebi-a-GCST90016946	TRUE	reported	igd	high	0.167	0.00139575	19.9927
	18	65324280	0.126264	0.0268383	2.48737e-06	14306	ebi-a-GCST90016946	rs75819860	T	A	0.0775	|| id:ebi-a-GCST90016946	TRUE	reported	igd	high	0.0775	0.00154475	22.1304
	19	17414138	0.0571818	0.0125947	5.76713e-06	14306	ebi-a-GCST90016946	rs12986312	T	G	0.3221	|| id:ebi-a-GCST90016946	TRUE	reported	igd	high	0.3221	0.00143879	20.6101
	22	37976422	-0.0537078	0.011443	2.70085e-06	14306	ebi-a-GCST90016946	rs59987323	C	T	0.4274	|| id:ebi-a-GCST90016946	TRUE	reported	igd	high	0.4274	0.00153748	22.0259
	1	240929774	0.0915257	0.0207306	8.37394e-06	14306	ebi-a-GCST90016947	rs35961441	A	C	0.0736	|| id:ebi-a-GCST90016947	TRUE	reported	igd	high	0.0736	0.00136067	19.4895
	3	62035586	-0.059133	0.0122235	1.79349e-06	14306	ebi-a-GCST90016947	rs17065783	A	G	0.2237	|| id:ebi-a-GCST90016947	TRUE	reported	igd	high	0.2237	0.0016332	23.3996
	3	191568066	0.0984639	0.0218573	4.29082e-06	14306	ebi-a-GCST90016947	rs12486680	A	C	0.0666	|| id:ebi-a-GCST90016947	TRUE	reported	igd	high	0.0666	0.00141653	20.2909
	3	189854046	-0.0581896	0.0121147	2.19498e-06	14306	ebi-a-GCST90016947	rs3111851	G	C	0.7535	|| id:ebi-a-GCST90016947	TRUE	reported	igd	high	0.2465	0.00161008	23.0677
	4	149825977	-0.0527939	0.0117499	9.59798e-06	14306	ebi-a-GCST90016947	rs864093	A	C	0.2565	|| id:ebi-a-GCST90016947	TRUE	reported	igd	high	0.2565	0.00140919	20.1854
	7	69251692	0.0718149	0.0150724	2.44478e-06	14306	ebi-a-GCST90016947	rs6953849	A	G	0.1471	|| id:ebi-a-GCST90016947	TRUE	reported	igd	high	0.1471	0.00158437	22.6988
	9	138076081	0.055316	0.012085	4.31062e-06	14306	ebi-a-GCST90016947	rs10858364	G	T	0.2763	|| id:ebi-a-GCST90016947	TRUE	reported	igd	high	0.2763	0.00146236	20.9482
	9	2233969	-0.0737324	0.014259	1.32425e-07	14306	ebi-a-GCST90016947	rs10119172	C	G	0.1511	|| id:ebi-a-GCST90016947	TRUE	reported	igd	high	0.1511	0.00186556	26.7349
	10	71571863	0.052368	0.0118814	8.70362e-06	14306	ebi-a-GCST90016947	rs10762312	A	G	0.7386	|| id:ebi-a-GCST90016947	TRUE	reported	igd	high	0.2614	0.00135609	19.4239
	13	23531802	-0.103842	0.0237355	8.04896e-06	14306	ebi-a-GCST90016947	rs7330827	T	C	0.0755	|| id:ebi-a-GCST90016947	TRUE	reported	igd	high	0.0755	0.00133614	19.1376
	14	63386516	-0.0485289	0.0109284	8.9454e-06	14306	ebi-a-GCST90016947	rs1980561	A	G	0.3857	|| id:ebi-a-GCST90016947	TRUE	reported	igd	high	0.3857	0.00137648	19.7164
	17	63750903	-0.0473576	0.010602	7.90988e-06	14306	ebi-a-GCST90016947	rs35233670	T	C	0.4414	|| id:ebi-a-GCST90016947	TRUE	reported	igd	high	0.4414	0.00139277	19.95
	1	111161677	0.083936	0.0167936	5.4968e-07	14306	ebi-a-GCST90016948	rs3860225	A	G	0.1382	|| id:ebi-a-GCST90016948	TRUE	reported	igd	high	0.1382	0.00174314	24.9775
	1	210681370	-0.0751986	0.0147265	5.5423e-07	14306	ebi-a-GCST90016948	rs12118202	T	C	0.1899	|| id:ebi-a-GCST90016948	TRUE	reported	igd	high	0.1899	0.00181933	26.0711
	1	99470269	0.0589878	0.0132268	8.9747e-06	14306	ebi-a-GCST90016948	rs12057990	C	T	0.2406	|| id:ebi-a-GCST90016948	TRUE	reported	igd	high	0.2406	0.00138833	19.8863
	2	118910912	-0.0604992	0.0118027	3.02315e-07	14306	ebi-a-GCST90016948	rs4493272	T	C	0.4712	|| id:ebi-a-GCST90016948	TRUE	reported	igd	high	0.4712	0.00183325	26.271
	3	4864877	-0.0679529	0.0145407	2.77192e-06	14306	ebi-a-GCST90016948	rs4685827	T	C	0.2237	|| id:ebi-a-GCST90016948	TRUE	reported	igd	high	0.2237	0.00152428	21.8366
	3	32408916	0.0554249	0.0123265	8.43587e-06	14306	ebi-a-GCST90016948	rs2278540	G	A	0.326	|| id:ebi-a-GCST90016948	TRUE	reported	igd	high	0.326	0.00141123	20.2148
	3	170126707	0.084515	0.0179163	2.08027e-06	14306	ebi-a-GCST90016948	rs148376875	T	G	0.1203	|| id:ebi-a-GCST90016948	TRUE	reported	igd	high	0.1203	0.00155302	22.249
	3	71801830	-0.0539768	0.0119687	7.39486e-06	14306	ebi-a-GCST90016948	rs13069367	A	C	0.3549	|| id:ebi-a-GCST90016948	TRUE	reported	igd	high	0.3549	0.00141966	20.3357
	5	180283881	-0.0805894	0.0178291	7.40321e-06	14306	ebi-a-GCST90016948	rs34660375	A	G	0.1909	|| id:ebi-a-GCST90016948	TRUE	reported	igd	high	0.1909	0.00142613	20.4285
	8	23714609	-0.0564199	0.0124655	8.60578e-06	14306	ebi-a-GCST90016948	rs3758087	C	T	0.7078	|| id:ebi-a-GCST90016948	TRUE	reported	igd	high	0.2922	0.0014299	20.4826
	11	119712522	-0.1567	0.0347882	5.60144e-06	14306	ebi-a-GCST90016948	rs34071565	T	A	0.0676	|| id:ebi-a-GCST90016948	TRUE	reported	igd	high	0.0676	0.00141625	20.2868
	12	21404832	-0.0601448	0.0135454	7.59451e-06	14306	ebi-a-GCST90016948	rs7975087	C	A	0.2286	|| id:ebi-a-GCST90016948	TRUE	reported	igd	high	0.2286	0.00137625	19.713
	13	105075823	0.0592681	0.0127329	2.58988e-06	14306	ebi-a-GCST90016948	rs9586501	G	A	0.3141	|| id:ebi-a-GCST90016948	TRUE	reported	igd	high	0.3141	0.00151221	21.6634
	14	78643095	0.0701212	0.0158326	8.60815e-06	14306	ebi-a-GCST90016948	rs10131942	C	G	0.164	|| id:ebi-a-GCST90016948	TRUE	reported	igd	high	0.164	0.00136924	19.6125
	14	33706908	0.229046	0.0483124	9.29929e-07	14306	ebi-a-GCST90016948	rs912860	A	G	0.9732	|| id:ebi-a-GCST90016948	TRUE	reported	igd	high	0.0268	0.00156866	22.4733
	18	63018983	-0.0914807	0.0173611	1.06324e-07	14306	ebi-a-GCST90016948	rs9958960	G	A	0.165	|| id:ebi-a-GCST90016948	TRUE	reported	igd	high	0.165	0.00193706	27.7616
	19	17460999	0.0740876	0.0161926	5.56583e-06	14306	ebi-a-GCST90016948	rs7252711	G	A	0.8728	|| id:ebi-a-GCST90016948	TRUE	reported	igd	high	0.1272	0.00146118	20.9313
	20	9771109	-0.0569105	0.0117486	1.30377e-06	14306	ebi-a-GCST90016948	rs2206482	T	G	0.4423	|| id:ebi-a-GCST90016948	TRUE	reported	igd	high	0.4423	0.0016375	23.4613
	1	78619512	0.111984	0.0251088	9.94672e-06	14306	ebi-a-GCST90016949	rs6679026	T	C	0.1074	|| id:ebi-a-GCST90016949	TRUE	reported	igd	high	0.1074	0.00138848	19.8884
	1	92206218	0.0816858	0.0180791	7.3492e-06	14306	ebi-a-GCST90016949	rs72714493	A	G	0.2157	|| id:ebi-a-GCST90016949	TRUE	reported	igd	high	0.2157	0.00142496	20.4117
	2	169033340	0.136049	0.0285767	1.48988e-06	14306	ebi-a-GCST90016949	rs76784716	A	G	0.0716	|| id:ebi-a-GCST90016949	TRUE	reported	igd	high	0.0716	0.00158183	22.6624
	2	225633812	0.0971389	0.0200064	1.71479e-06	14306	ebi-a-GCST90016949	rs3754624	C	T	0.162	|| id:ebi-a-GCST90016949	TRUE	reported	igd	high	0.162	0.00164519	23.5715
	3	13726736	-0.0842444	0.0163583	2.53122e-07	14306	ebi-a-GCST90016949	rs9813022	A	G	0.3022	|| id:ebi-a-GCST90016949	TRUE	reported	igd	high	0.3022	0.00185047	26.5183
	3	84471266	-0.0911851	0.0196395	2.86682e-06	14306	ebi-a-GCST90016949	rs55876211	C	T	0.172	|| id:ebi-a-GCST90016949	TRUE	reported	igd	high	0.172	0.00150458	21.5539
	4	134192918	-0.0911896	0.0204907	6.67298e-06	14306	ebi-a-GCST90016949	rs74354280	C	T	0.1531	|| id:ebi-a-GCST90016949	TRUE	reported	igd	high	0.1531	0.00138248	19.8023
	5	27945645	0.0999312	0.0218634	4.70392e-06	14306	ebi-a-GCST90016949	rs1549633	A	C	0.1561	|| id:ebi-a-GCST90016949	TRUE	reported	igd	high	0.1561	0.00145819	20.8884
	5	119372737	-0.11354	0.0250863	5.84454e-06	14306	ebi-a-GCST90016949	rs1035406	G	A	0.0994	|| id:ebi-a-GCST90016949	TRUE	reported	igd	high	0.0994	0.00142983	20.4816
	6	89268715	-0.0999238	0.0227326	9.63696e-06	14306	ebi-a-GCST90016949	rs1923415	A	G	0.1372	|| id:ebi-a-GCST90016949	TRUE	reported	igd	high	0.1372	0.00134876	19.3187
	8	131958403	0.117366	0.0261324	5.34749e-06	14306	ebi-a-GCST90016949	rs7001029	C	T	0.0934	|| id:ebi-a-GCST90016949	TRUE	reported	igd	high	0.0934	0.00140798	20.1681
	10	113419797	0.0743184	0.0158724	2.67147e-06	14306	ebi-a-GCST90016949	rs11591293	G	T	0.4195	|| id:ebi-a-GCST90016949	TRUE	reported	igd	high	0.4195	0.00153012	21.9203
	10	2670553	0.107529	0.0235725	3.12018e-06	14306	ebi-a-GCST90016949	rs4278423	T	C	0.1064	|| id:ebi-a-GCST90016949	TRUE	reported	igd	high	0.1064	0.00145241	20.8056
	12	73139398	0.164808	0.0360647	7.22587e-06	14306	ebi-a-GCST90016949	rs61933850	G	A	0.0905	|| id:ebi-a-GCST90016949	TRUE	reported	igd	high	0.0905	0.00145761	20.88
	16	88554243	-0.0701719	0.0158061	9.17339e-06	14306	ebi-a-GCST90016949	rs13336560	C	T	0.4563	|| id:ebi-a-GCST90016949	TRUE	reported	igd	high	0.4563	0.00137582	19.7068
	19	28641647	0.0730952	0.0163491	7.62588e-06	14306	ebi-a-GCST90016949	rs12977163	G	C	0.3678	|| id:ebi-a-GCST90016949	TRUE	reported	igd	high	0.3678	0.00139529	19.9862
	22	27173098	0.0734321	0.0160521	7.00519e-06	14306	ebi-a-GCST90016949	rs4822789	G	C	0.3926	|| id:ebi-a-GCST90016949	TRUE	reported	igd	high	0.3926	0.00146068	20.9241
	1	19790706	-0.0549688	0.0110534	6.57552e-07	14306	ebi-a-GCST90016950	rs67705352	T	G	0.3738	|| id:ebi-a-GCST90016950	TRUE	reported	igd	high	0.3738	0.00172573	24.7275
	2	174257127	0.0696747	0.0157103	9.31515e-06	14306	ebi-a-GCST90016950	rs6744030	C	T	0.1382	|| id:ebi-a-GCST90016950	TRUE	reported	igd	high	0.1382	0.00137299	19.6662
	4	187842232	0.0570355	0.011887	1.447e-06	14306	ebi-a-GCST90016950	rs6837275	A	G	0.2535	|| id:ebi-a-GCST90016950	TRUE	reported	igd	high	0.2535	0.00160668	23.0189
	6	100244667	-0.0636841	0.0143416	8.79063e-06	14306	ebi-a-GCST90016950	rs9389714	C	T	0.1789	|| id:ebi-a-GCST90016950	TRUE	reported	igd	high	0.1789	0.00137642	19.7154
	7	135778919	0.0635814	0.0137451	3.63471e-06	14306	ebi-a-GCST90016950	rs67281112	G	C	0.2167	|| id:ebi-a-GCST90016950	TRUE	reported	igd	high	0.2167	0.00149347	21.3946
	8	99188924	0.0549203	0.0121904	6.08611e-06	14306	ebi-a-GCST90016950	rs2447496	A	G	0.7167	|| id:ebi-a-GCST90016950	TRUE	reported	igd	high	0.2833	0.00141676	20.2941
	8	134444155	-0.0724262	0.016063	8.70923e-06	14306	ebi-a-GCST90016950	rs7832304	T	G	0.1461	|| id:ebi-a-GCST90016950	TRUE	reported	igd	high	0.1461	0.00141907	20.3272
	8	144441740	-0.0850181	0.0191539	7.09823e-06	14306	ebi-a-GCST90016950	rs35909684	A	C	0.0775	|| id:ebi-a-GCST90016950	TRUE	reported	igd	high	0.0775	0.00137528	19.6992
	9	14158854	0.0504257	0.0107399	2.76427e-06	14306	ebi-a-GCST90016950	rs62532512	A	C	0.5169	|| id:ebi-a-GCST90016950	TRUE	reported	igd	high	0.4831	0.00153857	22.0416
	9	86052655	-0.0883756	0.0197506	6.50759e-06	14306	ebi-a-GCST90016950	rs10217435	C	T	0.0875	|| id:ebi-a-GCST90016950	TRUE	reported	igd	high	0.0875	0.00139759	20.019
	11	95304834	-0.105589	0.0206213	5.64378e-07	14306	ebi-a-GCST90016950	rs1939881	G	A	0.0577	|| id:ebi-a-GCST90016950	TRUE	reported	igd	high	0.0577	0.00182933	26.2147
	11	17589129	-0.0534763	0.0122666	7.50412e-06	14306	ebi-a-GCST90016950	rs10832801	A	C	0.2674	|| id:ebi-a-GCST90016950	TRUE	reported	igd	high	0.2674	0.00132672	19.0026
	13	22867356	-0.141478	0.0315848	3.99448e-06	14306	ebi-a-GCST90016950	rs9578457	G	A	0.0567	|| id:ebi-a-GCST90016950	TRUE	reported	igd	high	0.0567	0.00140054	20.0614
	13	38044689	0.0821173	0.0159596	1.91801e-07	14306	ebi-a-GCST90016950	rs9603208	G	T	0.1034	|| id:ebi-a-GCST90016950	TRUE	reported	igd	high	0.1034	0.00184716	26.4706
	14	21548634	-0.156209	0.0336482	2.84695e-06	14306	ebi-a-GCST90016950	rs77885767	C	T	0.0477	|| id:ebi-a-GCST90016950	TRUE	reported	igd	high	0.0477	0.00150424	21.549
	14	90270821	0.137747	0.0295688	3.61377e-06	14306	ebi-a-GCST90016950	rs74474130	T	G	0.0656	|| id:ebi-a-GCST90016950	TRUE	reported	igd	high	0.0656	0.00151468	21.6988
	15	71658642	-0.0526393	0.0108555	1.34831e-06	14306	ebi-a-GCST90016950	rs4264350	T	C	0.3936	|| id:ebi-a-GCST90016950	TRUE	reported	igd	high	0.3936	0.00164093	23.5104
	16	85396629	-0.0481514	0.0110006	7.06415e-06	14306	ebi-a-GCST90016950	rs4783173	G	C	0.5517	|| id:ebi-a-GCST90016950	TRUE	reported	igd	high	0.4483	0.00133747	19.1569
	18	10338470	-0.0618674	0.0134882	5.80711e-06	14306	ebi-a-GCST90016950	rs7242694	C	T	0.1809	|| id:ebi-a-GCST90016950	TRUE	reported	igd	high	0.1809	0.00146845	21.0356
	18	4069710	0.0570915	0.0125048	6.12238e-06	14306	ebi-a-GCST90016950	rs59663348	G	A	0.1948	|| id:ebi-a-GCST90016950	TRUE	reported	igd	high	0.1948	0.00145492	20.8415
	21	32496710	0.0711137	0.0156966	4.31102e-06	14306	ebi-a-GCST90016950	rs2833282	G	A	0.1282	|| id:ebi-a-GCST90016950	TRUE	reported	igd	high	0.1282	0.0014327	20.5227
	21	28515912	-0.0656005	0.0144903	7.19515e-06	14306	ebi-a-GCST90016950	rs36021379	A	G	0.1342	|| id:ebi-a-GCST90016950	TRUE	reported	igd	high	0.1342	0.0014306	20.4927
	21	40580258	-0.048924	0.0106843	4.72748e-06	14306	ebi-a-GCST90016950	rs8130320	A	G	0.4821	|| id:ebi-a-GCST90016950	TRUE	reported	igd	high	0.4821	0.00146352	20.9648
	1	24473669	0.0901053	0.0203104	9.60484e-06	14306	ebi-a-GCST90016951	rs76724913	T	G	0.0765	|| id:ebi-a-GCST90016951	TRUE	reported	igd	high	0.0765	0.00137388	19.679
	1	147744468	-0.0927607	0.0210123	8.6902e-06	14306	ebi-a-GCST90016951	rs3009418	A	C	0.9215	|| id:ebi-a-GCST90016951	TRUE	reported	igd	high	0.0785	0.00136041	19.4859
	1	107661606	0.108708	0.0238006	4.22435e-06	14306	ebi-a-GCST90016951	rs1612733	T	C	0.0596	|| id:ebi-a-GCST90016951	TRUE	reported	igd	high	0.0596	0.00145612	20.8587
	1	61425267	0.0848534	0.0172114	7.29625e-07	14306	ebi-a-GCST90016951	rs17376049	T	C	0.1083	|| id:ebi-a-GCST90016951	TRUE	reported	igd	high	0.1083	0.0016961	24.3022
	2	218216801	-0.169146	0.0355009	1.14464e-06	14306	ebi-a-GCST90016951	rs2113833	C	T	0.9583	|| id:ebi-a-GCST90016951	TRUE	reported	igd	high	0.0417	0.0015843	22.6978
	2	29829167	0.053336	0.0120209	8.52158e-06	14306	ebi-a-GCST90016951	rs10166469	C	T	0.7237	|| id:ebi-a-GCST90016951	TRUE	reported	igd	high	0.2763	0.0013742	19.6837
	8	4555684	0.0490539	0.0109865	8.60855e-06	14306	ebi-a-GCST90016951	rs1158100	G	A	0.6451	|| id:ebi-a-GCST90016951	TRUE	reported	igd	high	0.3549	0.00139157	19.9328
	8	69732887	-0.0534595	0.011677	5.35229e-06	14306	ebi-a-GCST90016951	rs10093275	T	C	0.7177	|| id:ebi-a-GCST90016951	TRUE	reported	igd	high	0.2823	0.00146296	20.9569
	9	2801371	-0.199327	0.0410444	1.66414e-06	14306	ebi-a-GCST90016951	rs56199908	T	C	0.0537	|| id:ebi-a-GCST90016951	TRUE	reported	igd	high	0.0537	0.00164585	23.5811
	11	116485496	0.0706431	0.016046	9.29351e-06	14306	ebi-a-GCST90016951	rs499272	G	C	0.1362	|| id:ebi-a-GCST90016951	TRUE	reported	igd	high	0.1362	0.00135301	19.3796
	12	47384118	0.13822	0.0266152	1.44338e-07	14306	ebi-a-GCST90016951	rs55793120	T	C	0.0507	|| id:ebi-a-GCST90016951	TRUE	reported	igd	high	0.0507	0.00188168	26.9663
	20	58278102	-0.0480152	0.0106011	6.04463e-06	14306	ebi-a-GCST90016951	rs2426816	T	A	0.497	|| id:ebi-a-GCST90016951	TRUE	reported	igd	high	0.497	0.00143191	20.5114
	1	240441766	-0.0993013	0.0224788	7.93341e-06	14306	ebi-a-GCST90016952	rs77968078	G	A	0.0567	|| id:ebi-a-GCST90016952	TRUE	reported	igd	high	0.0567	0.00136224	19.5121
	3	94153993	0.150606	0.0334079	3.08937e-06	14306	ebi-a-GCST90016952	rs76717940	T	A	0.0606	|| id:ebi-a-GCST90016952	TRUE	reported	igd	high	0.0606	0.00141857	20.3201
	3	132058723	-0.0619209	0.0135744	6.93793e-06	14306	ebi-a-GCST90016952	rs6806351	T	C	0.2087	|| id:ebi-a-GCST90016952	TRUE	reported	igd	high	0.2087	0.00145239	20.8052
	4	53657577	-0.0934027	0.0190343	3.72495e-06	14306	ebi-a-GCST90016952	rs10028567	C	T	0.0815	|| id:ebi-a-GCST90016952	TRUE	reported	igd	high	0.0815	0.00168034	24.076
	4	37452858	-0.088021	0.019876	7.88352e-06	14306	ebi-a-GCST90016952	rs57646748	G	A	0.0676	|| id:ebi-a-GCST90016952	TRUE	reported	igd	high	0.0676	0.00136899	19.6089
	5	169689604	0.0826855	0.0172536	1.32559e-06	14306	ebi-a-GCST90016952	rs395407	C	G	0.8579	|| id:ebi-a-GCST90016952	TRUE	reported	igd	high	0.1421	0.00160282	22.9635
	5	174173171	-0.104239	0.022806	3.72195e-06	14306	ebi-a-GCST90016952	rs77558518	A	G	0.0646	|| id:ebi-a-GCST90016952	TRUE	reported	igd	high	0.0646	0.00145818	20.8882
	7	46778653	-0.0642449	0.0142702	7.41515e-06	14306	ebi-a-GCST90016952	rs957755	T	G	0.1909	|| id:ebi-a-GCST90016952	TRUE	reported	igd	high	0.1909	0.00141476	20.2655
	8	10143164	0.0639298	0.0126525	3.72237e-07	14306	ebi-a-GCST90016952	rs2952251	G	A	0.7475	|| id:ebi-a-GCST90016952	TRUE	reported	igd	high	0.2525	0.0017814	25.5266
	8	15312558	0.109069	0.0246868	9.41044e-06	14306	ebi-a-GCST90016952	rs28718126	A	G	0.0656	|| id:ebi-a-GCST90016952	TRUE	reported	igd	high	0.0656	0.00136258	19.517
	10	28588269	0.0959639	0.021545	6.32732e-06	14306	ebi-a-GCST90016952	rs7916711	A	G	0.0646	|| id:ebi-a-GCST90016952	TRUE	reported	igd	high	0.0646	0.00138485	19.8364
	12	120729505	0.107008	0.0236973	5.33814e-06	14306	ebi-a-GCST90016952	rs16950051	A	G	0.0586	|| id:ebi-a-GCST90016952	TRUE	reported	igd	high	0.0586	0.0014233	20.388
	12	100584014	-0.130554	0.0225943	1.40136e-08	14306	ebi-a-GCST90016952	rs11110281	T	C	0.0676	|| id:ebi-a-GCST90016952	TRUE	reported	igd	high	0.0676	0.00232837	33.3827
	14	97526750	-0.0842751	0.0184509	4.25667e-06	14306	ebi-a-GCST90016952	rs2370083	G	T	0.0885	|| id:ebi-a-GCST90016952	TRUE	reported	igd	high	0.0885	0.00145617	20.8594
	15	41663393	0.0927983	0.0192021	1.82163e-06	14306	ebi-a-GCST90016952	rs72739637	A	G	0.1064	|| id:ebi-a-GCST90016952	TRUE	reported	igd	high	0.1064	0.00162988	23.3519
	16	73391982	-0.0801931	0.0178576	8.70583e-06	14306	ebi-a-GCST90016952	rs6563952	C	G	0.9076	|| id:ebi-a-GCST90016952	TRUE	reported	igd	high	0.0924	0.00140766	20.1636
	16	991253	0.0609349	0.0129703	2.63846e-06	14306	ebi-a-GCST90016952	rs35344081	G	A	0.2406	|| id:ebi-a-GCST90016952	TRUE	reported	igd	high	0.2406	0.00154044	22.0684
	17	80576624	-0.0693015	0.0154096	4.91802e-06	14306	ebi-a-GCST90016952	rs9903102	C	A	0.164	|| id:ebi-a-GCST90016952	TRUE	reported	igd	high	0.164	0.00141179	20.2228
	17	61298020	-0.0544035	0.0111271	8.91887e-07	14306	ebi-a-GCST90016952	rs4968759	A	G	0.4264	|| id:ebi-a-GCST90016952	TRUE	reported	igd	high	0.4264	0.00166819	23.9017
	1	230523039	-0.0895168	0.0186555	1.27025e-06	14306	ebi-a-GCST90016953	rs16851659	G	C	0.3887	|| id:ebi-a-GCST90016953	TRUE	reported	igd	high	0.3887	0.00160686	23.0216
	3	14306949	-0.160521	0.0292752	4.65876e-08	14306	ebi-a-GCST90016953	rs9864379	T	C	0.1133	|| id:ebi-a-GCST90016953	TRUE	reported	igd	high	0.1133	0.00209717	30.061
	7	20010624	0.164631	0.0356037	3.62376e-06	14306	ebi-a-GCST90016953	rs73074665	A	T	0.0855	|| id:ebi-a-GCST90016953	TRUE	reported	igd	high	0.0855	0.00149233	21.3783
	9	115975389	0.0904264	0.0185253	1.21742e-06	14306	ebi-a-GCST90016953	rs4129395	G	A	0.4264	|| id:ebi-a-GCST90016953	TRUE	reported	igd	high	0.4264	0.00166272	23.8232
	9	24648997	-0.20591	0.0455376	7.7398e-06	14306	ebi-a-GCST90016953	rs113884518	T	C	0.0487	|| id:ebi-a-GCST90016953	TRUE	reported	igd	high	0.0487	0.00142717	20.4434
	9	122046549	-0.126305	0.0279161	4.85959e-06	14306	ebi-a-GCST90016953	rs1221147	A	T	0.8439	|| id:ebi-a-GCST90016953	TRUE	reported	igd	high	0.1561	0.00142887	20.4678
	11	2937631	0.0841649	0.0185948	7.52419e-06	14306	ebi-a-GCST90016953	rs367480	A	G	0.5726	|| id:ebi-a-GCST90016953	TRUE	reported	igd	high	0.4274	0.00143001	20.4842
	15	62055753	0.08346	0.0188504	9.78228e-06	14306	ebi-a-GCST90016953	rs8028558	A	G	0.4046	|| id:ebi-a-GCST90016953	TRUE	reported	igd	high	0.4046	0.00136837	19.5999
	15	100747683	0.226103	0.0488017	3.5381e-06	14306	ebi-a-GCST90016953	rs79790072	T	C	0.0567	|| id:ebi-a-GCST90016953	TRUE	reported	igd	high	0.0567	0.00149821	21.4626
	16	80493705	0.098235	0.0197127	7.36055e-07	14306	ebi-a-GCST90016953	rs11150282	T	C	0.3211	|| id:ebi-a-GCST90016953	TRUE	reported	igd	high	0.3211	0.00173288	24.8302
	17	53906328	0.213083	0.0471377	8.05954e-06	14306	ebi-a-GCST90016953	rs28678345	T	C	0.0467	|| id:ebi-a-GCST90016953	TRUE	reported	igd	high	0.0467	0.00142634	20.4315
	18	1008278	-0.10413	0.0234459	6.5001e-06	14306	ebi-a-GCST90016953	rs789069	A	C	0.172	|| id:ebi-a-GCST90016953	TRUE	reported	igd	high	0.172	0.0013769	19.7223
	1	61850864	-0.103134	0.0241775	8.11204e-06	14306	ebi-a-GCST90016954	rs12566890	T	G	0.0954	|| id:ebi-a-GCST90016954	TRUE	reported	igd	high	0.0954	0.00127031	18.1937
	1	109845252	0.070592	0.0157049	5.17285e-06	14306	ebi-a-GCST90016954	rs638542	A	G	0.7137	|| id:ebi-a-GCST90016954	TRUE	reported	igd	high	0.2863	0.00141029	20.2013
	2	177374176	-0.110864	0.0241355	5.26708e-06	14306	ebi-a-GCST90016954	rs62188991	G	C	0.1113	|| id:ebi-a-GCST90016954	TRUE	reported	igd	high	0.1113	0.00147269	21.0964
	3	3771148	0.0908218	0.0202986	5.15941e-06	14306	ebi-a-GCST90016954	rs76373661	G	A	0.1133	|| id:ebi-a-GCST90016954	TRUE	reported	igd	high	0.1133	0.00139741	20.0165
	3	165846506	0.0638979	0.0142685	7.28853e-06	14306	ebi-a-GCST90016954	rs13100746	C	T	0.4095	|| id:ebi-a-GCST90016954	TRUE	reported	igd	high	0.4095	0.00139988	20.0519
	3	184193482	0.0626209	0.0141623	9.92865e-06	14306	ebi-a-GCST90016954	rs3932485	C	T	0.4284	|| id:ebi-a-GCST90016954	TRUE	reported	igd	high	0.4284	0.00136477	19.5484
	5	176287195	-0.125105	0.0278674	8.6441e-06	14306	ebi-a-GCST90016954	rs10071529	C	G	0.9125	|| id:ebi-a-GCST90016954	TRUE	reported	igd	high	0.0875	0.00140678	20.151
	5	17443654	-0.0657351	0.0138979	2.27206e-06	14306	ebi-a-GCST90016954	rs7706512	A	G	0.496	|| id:ebi-a-GCST90016954	TRUE	reported	igd	high	0.496	0.00156135	22.3684
	7	82536037	-0.122002	0.0255463	2.15879e-06	14306	ebi-a-GCST90016954	rs17235252	T	C	0.0944	|| id:ebi-a-GCST90016954	TRUE	reported	igd	high	0.0944	0.00159172	22.8043
	7	4105705	-0.0869495	0.0194509	9.46891e-06	14306	ebi-a-GCST90016954	rs7801843	A	G	0.1292	|| id:ebi-a-GCST90016954	TRUE	reported	igd	high	0.1292	0.00139486	19.9799
	8	15406830	-0.0772768	0.0172171	6.68852e-06	14306	ebi-a-GCST90016954	rs11779863	G	A	0.2068	|| id:ebi-a-GCST90016954	TRUE	reported	igd	high	0.2068	0.00140621	20.1427
	9	116711241	0.0624389	0.0139833	6.73256e-06	14306	ebi-a-GCST90016954	rs7853673	A	G	0.4861	|| id:ebi-a-GCST90016954	TRUE	reported	igd	high	0.4861	0.00139177	19.9357
	10	3521459	0.0875451	0.0190685	6.61363e-06	14306	ebi-a-GCST90016954	rs515984	C	T	0.826	|| id:ebi-a-GCST90016954	TRUE	reported	igd	high	0.174	0.0014712	21.0751
	11	112386785	-0.0656602	0.0147216	7.73286e-06	14306	ebi-a-GCST90016954	rs949341	A	G	0.6799	|| id:ebi-a-GCST90016954	TRUE	reported	igd	high	0.3201	0.00138859	19.8899
	14	46519718	0.230767	0.0489701	2.27641e-06	14306	ebi-a-GCST90016954	rs74603314	T	C	0.0457	|| id:ebi-a-GCST90016954	TRUE	reported	igd	high	0.0457	0.00154986	22.2037
	22	42741466	-0.0652658	0.0139773	3.09286e-06	14306	ebi-a-GCST90016954	rs739151	G	C	0.494	|| id:ebi-a-GCST90016954	TRUE	reported	igd	high	0.494	0.00152176	21.8004
	2	234081324	0.0929494	0.0201348	3.96826e-06	14306	ebi-a-GCST90016955	rs13385922	T	C	0.4056	|| id:ebi-a-GCST90016955	TRUE	reported	igd	high	0.4056	0.00148742	21.3078
	2	200778866	-0.0911053	0.0202239	7.73891e-06	14306	ebi-a-GCST90016955	rs166849	A	G	0.6103	|| id:ebi-a-GCST90016955	TRUE	reported	igd	high	0.3897	0.00141652	20.2907
	5	10737802	-0.0988612	0.0209676	2.61993e-06	14306	ebi-a-GCST90016955	rs267959	G	A	0.6571	|| id:ebi-a-GCST90016955	TRUE	reported	igd	high	0.3429	0.00155154	22.2277
	6	68934648	0.115344	0.0236958	1.40637e-06	14306	ebi-a-GCST90016955	rs13219468	G	C	0.2256	|| id:ebi-a-GCST90016955	TRUE	reported	igd	high	0.2256	0.00165352	23.6912
	7	1321675	0.108934	0.021177	2.59579e-07	14306	ebi-a-GCST90016955	rs60583455	T	C	0.3757	|| id:ebi-a-GCST90016955	TRUE	reported	igd	high	0.3757	0.00184619	26.4568
	8	18229020	0.10212	0.0198947	3.17424e-07	14306	ebi-a-GCST90016955	rs2172426	T	C	0.5527	|| id:ebi-a-GCST90016955	TRUE	reported	igd	high	0.4473	0.00183836	26.3443
	10	127094261	-0.109245	0.0236201	4.32136e-06	14306	ebi-a-GCST90016955	rs55921101	A	T	0.2266	|| id:ebi-a-GCST90016955	TRUE	reported	igd	high	0.2266	0.00149304	21.3884
	10	98619568	-0.223071	0.0470232	3.38821e-06	14306	ebi-a-GCST90016955	rs7911787	G	T	0.0656	|| id:ebi-a-GCST90016955	TRUE	reported	igd	high	0.0656	0.00157058	22.501
	10	2095726	0.104201	0.0206737	6.62796e-07	14306	ebi-a-GCST90016955	rs11251024	G	A	0.33	|| id:ebi-a-GCST90016955	TRUE	reported	igd	high	0.33	0.00177263	25.4008
	11	91589600	-0.154539	0.0326288	3.30583e-06	14306	ebi-a-GCST90016955	rs11606187	A	G	0.1074	|| id:ebi-a-GCST90016955	TRUE	reported	igd	high	0.1074	0.00156558	22.4292
	13	70306831	0.0990709	0.0218149	6.52334e-06	14306	ebi-a-GCST90016955	rs9542068	T	C	0.3211	|| id:ebi-a-GCST90016955	TRUE	reported	igd	high	0.3211	0.0014396	20.6217
	14	39425971	0.172322	0.0370028	3.79577e-06	14306	ebi-a-GCST90016955	rs72671304	T	C	0.0696	|| id:ebi-a-GCST90016955	TRUE	reported	igd	high	0.0696	0.00151369	21.6846
	15	81694972	-0.149188	0.0320662	4.28134e-06	14306	ebi-a-GCST90016955	rs4383094	C	T	0.9036	|| id:ebi-a-GCST90016955	TRUE	reported	igd	high	0.0964	0.00151077	21.6427
	15	97318671	-0.0962425	0.0213842	7.10461e-06	14306	ebi-a-GCST90016955	rs60775321	T	C	0.3012	|| id:ebi-a-GCST90016955	TRUE	reported	igd	high	0.3012	0.00141389	20.2529
	19	887824	0.0908335	0.0209434	6.84353e-06	14306	ebi-a-GCST90016955	rs2930903	C	G	0.3887	|| id:ebi-a-GCST90016955	TRUE	reported	igd	high	0.3887	0.00131313	18.8078
	20	3405239	-0.159135	0.0351904	7.36326e-06	14306	ebi-a-GCST90016955	rs8126061	T	C	0.0954	|| id:ebi-a-GCST90016955	TRUE	reported	igd	high	0.0954	0.0014274	20.4467
	1	50088819	-0.0621452	0.0119266	1.28493e-07	14306	ebi-a-GCST90016956	rs12741784	C	T	0.336	|| id:ebi-a-GCST90016956	TRUE	reported	igd	high	0.336	0.00189426	27.147
	1	244391618	-0.0534397	0.0118254	8.67981e-06	14306	ebi-a-GCST90016956	rs6692542	G	A	0.6272	|| id:ebi-a-GCST90016956	TRUE	reported	igd	high	0.3728	0.00142547	20.4191
	4	46366067	0.0514024	0.0112125	4.50671e-06	14306	ebi-a-GCST90016956	rs1442060	A	G	0.506	|| id:ebi-a-GCST90016956	TRUE	reported	igd	high	0.494	0.00146692	21.0136
	4	23317124	0.0526752	0.0114886	4.63554e-06	14306	ebi-a-GCST90016956	rs2175069	G	A	0.6143	|| id:ebi-a-GCST90016956	TRUE	reported	igd	high	0.3857	0.00146731	21.0193
	5	132646303	0.208096	0.0453999	4.52856e-06	14306	ebi-a-GCST90016956	rs12186441	G	A	0.0368	|| id:ebi-a-GCST90016956	TRUE	reported	igd	high	0.0368	0.00146643	21.0067
	5	38348199	-0.083617	0.0187159	7.88515e-06	14306	ebi-a-GCST90016956	rs2561116	T	G	0.1133	|| id:ebi-a-GCST90016956	TRUE	reported	igd	high	0.1133	0.0013933	19.9575
	6	75534152	-0.0638696	0.0141765	5.47621e-06	14306	ebi-a-GCST90016956	rs6909981	C	T	0.2018	|| id:ebi-a-GCST90016956	TRUE	reported	igd	high	0.2018	0.00141683	20.295
	6	139188534	0.202367	0.0464388	6.74544e-06	14306	ebi-a-GCST90016956	rs61264131	A	C	0.0497	|| id:ebi-a-GCST90016956	TRUE	reported	igd	high	0.0497	0.00132563	18.987
	6	92380922	-0.0509102	0.0113253	8.48887e-06	14306	ebi-a-GCST90016956	rs9345168	A	C	0.5338	|| id:ebi-a-GCST90016956	TRUE	reported	igd	high	0.4662	0.00141052	20.2046
	7	21637810	0.055301	0.0117654	2.57365e-06	14306	ebi-a-GCST90016956	rs12668619	A	G	0.3549	|| id:ebi-a-GCST90016956	TRUE	reported	igd	high	0.3549	0.00154193	22.0898
	8	138319508	-0.050942	0.0114921	7.45006e-06	14306	ebi-a-GCST90016956	rs4263802	A	G	0.6163	|| id:ebi-a-GCST90016956	TRUE	reported	igd	high	0.3837	0.00137164	19.6468
	8	41231597	0.0520689	0.0115656	7.34903e-06	14306	ebi-a-GCST90016956	rs1447205	C	G	0.6382	|| id:ebi-a-GCST90016956	TRUE	reported	igd	high	0.3618	0.00141478	20.2656
	13	101617913	-0.0703773	0.0156855	7.19234e-06	14306	ebi-a-GCST90016956	rs75768969	C	G	0.161	|| id:ebi-a-GCST90016956	TRUE	reported	igd	high	0.161	0.0014052	20.1283
	13	61597625	-0.253809	0.0539169	6.19028e-06	14306	ebi-a-GCST90016956	rs114889439	A	G	0.0527	|| id:ebi-a-GCST90016956	TRUE	reported	igd	high	0.0527	0.00154659	22.1566
	13	38326692	0.100666	0.0207016	1.57688e-06	14306	ebi-a-GCST90016956	rs79535861	A	C	0.0885	|| id:ebi-a-GCST90016956	TRUE	reported	igd	high	0.0885	0.00165015	23.6427
	13	78785141	-0.0904972	0.0200428	5.26926e-06	14306	ebi-a-GCST90016956	rs2585520	G	T	0.0825	|| id:ebi-a-GCST90016956	TRUE	reported	igd	high	0.0825	0.00142304	20.3842
	14	102897930	-0.0867108	0.0180573	1.72926e-06	14306	ebi-a-GCST90016956	rs111810795	C	T	0.1074	|| id:ebi-a-GCST90016956	TRUE	reported	igd	high	0.1074	0.00160925	23.0558
	15	78546996	0.0554965	0.0119467	3.73474e-06	14306	ebi-a-GCST90016956	rs4461038	G	A	0.6938	|| id:ebi-a-GCST90016956	TRUE	reported	igd	high	0.3062	0.00150613	21.5762
	18	462180	0.0587799	0.0128297	4.49345e-06	14306	ebi-a-GCST90016956	rs4797169	T	C	0.2505	|| id:ebi-a-GCST90016956	TRUE	reported	igd	high	0.2505	0.00146511	20.9877
	18	30208691	0.0818934	0.018245	9.25273e-06	14306	ebi-a-GCST90016956	rs1693340	T	C	0.1262	|| id:ebi-a-GCST90016956	TRUE	reported	igd	high	0.1262	0.00140631	20.1442
	21	35576123	0.0503337	0.0113763	9.2538e-06	14306	ebi-a-GCST90016956	rs11700976	C	A	0.4503	|| id:ebi-a-GCST90016956	TRUE	reported	igd	high	0.4503	0.00136648	19.5729
	1	105422565	-0.0655301	0.014223	4.13847e-06	14306	ebi-a-GCST90016957	rs11184341	C	G	0.7217	|| id:ebi-a-GCST90016957	TRUE	reported	igd	high	0.2783	0.00148162	21.2246
	1	41074472	-0.0758811	0.0167762	6.63025e-06	14306	ebi-a-GCST90016957	rs61779207	G	A	0.1779	|| id:ebi-a-GCST90016957	TRUE	reported	igd	high	0.1779	0.00142804	20.4559
	4	95027272	0.0749798	0.0150177	6.73085e-07	14306	ebi-a-GCST90016957	rs11729256	T	C	0.2386	|| id:ebi-a-GCST90016957	TRUE	reported	igd	high	0.2386	0.00173943	24.9242
	4	100544188	0.112124	0.0236422	1.64611e-06	14306	ebi-a-GCST90016957	rs74542928	T	C	0.0785	|| id:ebi-a-GCST90016957	TRUE	reported	igd	high	0.0785	0.00156972	22.4885
	6	56341481	-0.0704354	0.0147128	2.51287e-06	14306	ebi-a-GCST90016957	rs9349825	A	G	0.2793	|| id:ebi-a-GCST90016957	TRUE	reported	igd	high	0.2793	0.00159948	22.9156
	10	11389614	0.064218	0.0140994	5.02528e-06	14306	ebi-a-GCST90016957	rs3995795	C	T	0.3181	|| id:ebi-a-GCST90016957	TRUE	reported	igd	high	0.3181	0.00144799	20.742
	10	5064327	-0.0687992	0.0147694	2.75442e-06	14306	ebi-a-GCST90016957	rs4242783	A	G	0.7127	|| id:ebi-a-GCST90016957	TRUE	reported	igd	high	0.2873	0.00151448	21.696
	11	130280667	-0.0648691	0.0135928	1.1293e-06	14306	ebi-a-GCST90016957	rs4936098	G	A	0.66	|| id:ebi-a-GCST90016957	TRUE	reported	igd	high	0.34	0.00158946	22.7718
	12	130309670	0.0907065	0.0196746	3.7313e-06	14306	ebi-a-GCST90016957	rs111862613	T	C	0.166	|| id:ebi-a-GCST90016957	TRUE	reported	igd	high	0.166	0.00148355	21.2522
	15	97570657	0.0619104	0.0130946	2.15139e-06	14306	ebi-a-GCST90016957	rs12908520	G	A	0.4563	|| id:ebi-a-GCST90016957	TRUE	reported	igd	high	0.4563	0.00156008	22.3502
	16	81063149	-0.0745516	0.0156195	2.69942e-06	14306	ebi-a-GCST90016957	rs2602429	T	C	0.7783	|| id:ebi-a-GCST90016957	TRUE	reported	igd	high	0.2217	0.0015899	22.7782
	18	49473635	0.204683	0.0431572	2.91823e-06	14306	ebi-a-GCST90016957	rs117107102	A	G	0.0447	|| id:ebi-a-GCST90016957	TRUE	reported	igd	high	0.0447	0.00156984	22.4904
	20	31867840	-0.0631526	0.0143767	9.5812e-06	14306	ebi-a-GCST90016957	rs941682	G	A	0.3111	|| id:ebi-a-GCST90016957	TRUE	reported	igd	high	0.3111	0.00134698	19.2932
	2	60484909	-0.197786	0.0410495	5.97008e-07	14306	ebi-a-GCST90016958	rs6545794	A	G	0.0885	|| id:ebi-a-GCST90016958	TRUE	reported	igd	high	0.0885	0.00162014	23.2121
	2	2649472	-0.123489	0.0266695	3.23802e-06	14306	ebi-a-GCST90016958	rs67832247	C	T	0.2694	|| id:ebi-a-GCST90016958	TRUE	reported	igd	high	0.2694	0.00149644	21.4371
	2	31211657	0.145501	0.0300007	3.07921e-06	14306	ebi-a-GCST90016958	rs61702987	T	C	0.175	|| id:ebi-a-GCST90016958	TRUE	reported	igd	high	0.175	0.00164149	23.5184
	3	9968555	-0.134158	0.0301427	8.19426e-06	14306	ebi-a-GCST90016958	rs7627405	C	T	0.167	|| id:ebi-a-GCST90016958	TRUE	reported	igd	high	0.167	0.00138277	19.8065
	5	94692439	-0.126643	0.0257111	1.02501e-06	14306	ebi-a-GCST90016958	rs2546105	T	A	0.7545	|| id:ebi-a-GCST90016958	TRUE	reported	igd	high	0.2455	0.00169304	24.2583
	7	146808977	0.127099	0.025656	7.4929e-07	14306	ebi-a-GCST90016958	rs11764871	G	T	0.2505	|| id:ebi-a-GCST90016958	TRUE	reported	igd	high	0.2505	0.00171255	24.5384
	7	57589803	-0.124197	0.0257026	1.56603e-06	14306	ebi-a-GCST90016958	rs2944282	T	C	0.3002	|| id:ebi-a-GCST90016958	TRUE	reported	igd	high	0.3002	0.00162945	23.3457
	9	94128796	0.164855	0.0375128	9.60086e-06	14306	ebi-a-GCST90016958	rs7860510	G	C	0.0974	|| id:ebi-a-GCST90016958	TRUE	reported	igd	high	0.0974	0.00134816	19.3101
	9	111086170	-0.246101	0.0483077	2.69855e-07	14306	ebi-a-GCST90016958	rs62570196	C	T	0.0686	|| id:ebi-a-GCST90016958	TRUE	reported	igd	high	0.0686	0.00181088	25.9498
	10	95286954	0.148942	0.0318366	2.83374e-06	14306	ebi-a-GCST90016958	rs7077363	G	A	0.164	|| id:ebi-a-GCST90016958	TRUE	reported	igd	high	0.164	0.00152756	21.8837
	11	9316730	-0.152918	0.0288525	1.53784e-07	14306	ebi-a-GCST90016958	rs4396289	C	T	0.16	|| id:ebi-a-GCST90016958	TRUE	reported	igd	high	0.16	0.00195966	28.086
	12	102525047	0.101088	0.0225594	6.40088e-06	14306	ebi-a-GCST90016958	rs7314815	G	A	0.503	|| id:ebi-a-GCST90016958	TRUE	reported	igd	high	0.497	0.00140158	20.0763
	12	131103256	-0.186945	0.0418412	6.24827e-06	14306	ebi-a-GCST90016958	rs34962571	A	C	0.0825	|| id:ebi-a-GCST90016958	TRUE	reported	igd	high	0.0825	0.00139346	19.9599
	19	711637	-0.160034	0.0349472	4.08037e-06	14306	ebi-a-GCST90016958	rs11671100	A	C	0.2008	|| id:ebi-a-GCST90016958	TRUE	reported	igd	high	0.2008	0.00146368	20.9671
Genus	3	101352439	-0.0969809	0.021925	9.82969e-06	14306	ebi-a-GCST90016959	rs71315246	A	G	0.1431	|| id:ebi-a-GCST90016959	TRUE	reported	igd	high	0.1431	0.00136578	19.5629
	6	67207371	0.126596	0.0268461	4.48528e-06	14306	ebi-a-GCST90016959	rs34583783	G	T	0.1024	|| id:ebi-a-GCST90016959	TRUE	reported	igd	high	0.1024	0.00155198	22.234
	6	169224781	0.0749687	0.0167368	7.94273e-06	14306	ebi-a-GCST90016959	rs4073240	G	A	0.3827	|| id:ebi-a-GCST90016959	TRUE	reported	igd	high	0.3827	0.00140052	20.0611
	6	133007480	0.232634	0.0512044	6.33826e-06	14306	ebi-a-GCST90016959	rs35011108	A	G	0.0636	|| id:ebi-a-GCST90016959	TRUE	reported	igd	high	0.0636	0.00144075	20.6382
	10	4782841	0.0985224	0.0214182	4.49645e-06	14306	ebi-a-GCST90016959	rs4146653	G	A	0.1968	|| id:ebi-a-GCST90016959	TRUE	reported	igd	high	0.1968	0.00147688	21.1565
	10	121356829	0.094316	0.0213513	9.62299e-06	14306	ebi-a-GCST90016959	rs10787984	G	C	0.1759	|| id:ebi-a-GCST90016959	TRUE	reported	igd	high	0.1759	0.00136211	19.5102
	10	127532121	-0.18776	0.0401636	5.91984e-06	14306	ebi-a-GCST90016959	rs7915461	C	T	0.9423	|| id:ebi-a-GCST90016959	TRUE	reported	igd	high	0.0577	0.00152532	21.8514
	15	99492313	-0.0746684	0.0164822	6.27004e-06	14306	ebi-a-GCST90016959	rs2715439	T	C	0.5457	|| id:ebi-a-GCST90016959	TRUE	reported	igd	high	0.4543	0.00143253	20.5202
	1	69444163	-0.0953084	0.0210752	5.2342e-06	14306	ebi-a-GCST90016960	rs6664405	T	C	0.1441	|| id:ebi-a-GCST90016960	TRUE	reported	igd	high	0.1441	0.00142751	20.4483
	1	201061818	-0.0922959	0.0192121	1.39878e-06	14306	ebi-a-GCST90016960	rs2147798	G	C	0.8042	|| id:ebi-a-GCST90016960	TRUE	reported	igd	high	0.1958	0.00161063	23.0757
	3	105355971	-0.0699243	0.0158036	9.60506e-06	14306	ebi-a-GCST90016960	rs55719207	G	A	0.4175	|| id:ebi-a-GCST90016960	TRUE	reported	igd	high	0.4175	0.00136657	19.5742
	4	171281359	0.083381	0.0168901	9.769e-07	14306	ebi-a-GCST90016960	rs7680684	T	C	0.675	|| id:ebi-a-GCST90016960	TRUE	reported	igd	high	0.325	0.00170064	24.3674
	5	94059857	-0.11324	0.0232586	1.57358e-06	14306	ebi-a-GCST90016960	rs80078995	A	T	0.1342	|| id:ebi-a-GCST90016960	TRUE	reported	igd	high	0.1342	0.00165423	23.7013
	5	31991834	-0.104884	0.0234695	4.41255e-06	14306	ebi-a-GCST90016960	rs12522517	A	T	0.1272	|| id:ebi-a-GCST90016960	TRUE	reported	igd	high	0.1272	0.00139408	19.9687
	6	123909083	-0.0734512	0.0155789	2.54419e-06	14306	ebi-a-GCST90016960	rs9490822	C	T	0.4473	|| id:ebi-a-GCST90016960	TRUE	reported	igd	high	0.4473	0.00155143	22.2261
	7	48844151	0.143237	0.0311654	4.8136e-06	14306	ebi-a-GCST90016960	rs13231526	C	A	0.0636	|| id:ebi-a-GCST90016960	TRUE	reported	igd	high	0.0636	0.00147437	21.1205
	10	135204950	-0.112758	0.0255994	6.35887e-06	14306	ebi-a-GCST90016960	rs1046175	G	C	0.8738	|| id:ebi-a-GCST90016960	TRUE	reported	igd	high	0.1262	0.00135434	19.3988
	11	98386085	-0.102524	0.0234834	9.74473e-06	14306	ebi-a-GCST90016960	rs11604400	C	T	0.1153	|| id:ebi-a-GCST90016960	TRUE	reported	igd	high	0.1153	0.00133055	19.0576
	17	48864179	-0.0749219	0.016833	8.21675e-06	14306	ebi-a-GCST90016960	rs9915817	C	T	0.671	|| id:ebi-a-GCST90016960	TRUE	reported	igd	high	0.329	0.00138285	19.8077
	18	75009770	-0.119225	0.0251081	2.04593e-06	14306	ebi-a-GCST90016960	rs2717140	C	T	0.1113	|| id:ebi-a-GCST90016960	TRUE	reported	igd	high	0.1113	0.00157364	22.5448
	1	247145690	-0.10309	0.0212861	1.48659e-06	14306	ebi-a-GCST90016965	rs4506496	A	G	0.663	|| id:ebi-a-GCST90016965	TRUE	reported	igd	high	0.337	0.00163686	23.452
	2	76698142	0.0903417	0.0200239	7.24169e-06	14306	ebi-a-GCST90016965	rs17012738	T	G	0.4076	|| id:ebi-a-GCST90016965	TRUE	reported	igd	high	0.4076	0.00142083	20.3525
	2	191139151	0.182586	0.0357284	3.74731e-07	14306	ebi-a-GCST90016965	rs79598899	C	T	0.0825	|| id:ebi-a-GCST90016965	TRUE	reported	igd	high	0.0825	0.00182221	26.1124
	2	3838940	0.0923834	0.0202157	5.53847e-06	14306	ebi-a-GCST90016965	rs1563175	A	C	0.4443	|| id:ebi-a-GCST90016965	TRUE	reported	igd	high	0.4443	0.00145767	20.8809
	3	129686434	0.10076	0.0202902	6.83109e-07	14306	ebi-a-GCST90016965	rs712981	A	C	0.4185	|| id:ebi-a-GCST90016965	TRUE	reported	igd	high	0.4185	0.00172083	24.6572
	9	104339812	-0.1364	0.0302372	8.04304e-06	14306	ebi-a-GCST90016965	rs9299345	T	C	0.1173	|| id:ebi-a-GCST90016965	TRUE	reported	igd	high	0.1173	0.0014204	20.3463
	10	125294406	-0.193107	0.0411187	1.56819e-06	14306	ebi-a-GCST90016965	rs17105491	G	C	0.0596	|| id:ebi-a-GCST90016965	TRUE	reported	igd	high	0.0596	0.00153932	22.0524
	11	1051715	0.0953524	0.02006	2.23496e-06	14306	ebi-a-GCST90016965	rs10794359	C	T	0.5129	|| id:ebi-a-GCST90016965	TRUE	reported	igd	high	0.4871	0.00157688	22.5913
	12	67167461	0.146775	0.0326594	9.81206e-06	14306	ebi-a-GCST90016965	rs4244069	A	G	0.8867	|| id:ebi-a-GCST90016965	TRUE	reported	igd	high	0.1133	0.0014098	20.1942
	12	117811409	-0.113003	0.02204	2.6404e-07	14306	ebi-a-GCST90016965	rs816292	T	C	0.2425	|| id:ebi-a-GCST90016965	TRUE	reported	igd	high	0.2425	0.00183418	26.2843
	14	30991358	-0.126337	0.0268919	2.86029e-06	14306	ebi-a-GCST90016965	rs17096874	C	T	0.1809	|| id:ebi-a-GCST90016965	TRUE	reported	igd	high	0.1809	0.00154039	22.0677
	17	6450532	0.132603	0.0289802	6.55843e-06	14306	ebi-a-GCST90016965	rs356049	G	A	0.1859	|| id:ebi-a-GCST90016965	TRUE	reported	igd	high	0.1859	0.00146134	20.9336
	1	240118443	0.140717	0.0304142	2.79892e-06	14306	ebi-a-GCST90016977	rs12404911	C	T	0.17	|| id:ebi-a-GCST90016977	TRUE	reported	igd	high	0.17	0.00149408	21.4032
	4	122282768	-0.161826	0.0353447	3.62677e-06	14306	ebi-a-GCST90016977	rs77285108	G	A	0.1461	|| id:ebi-a-GCST90016977	TRUE	reported	igd	high	0.1461	0.00146317	20.9598
	6	159485742	0.135254	0.0286209	3.62485e-06	14306	ebi-a-GCST90016977	rs212393	A	G	0.6899	|| id:ebi-a-GCST90016977	TRUE	reported	igd	high	0.3101	0.00155861	22.3292
	6	105089665	0.11411	0.0251099	5.60725e-06	14306	ebi-a-GCST90016977	rs7742829	C	T	0.4195	|| id:ebi-a-GCST90016977	TRUE	reported	igd	high	0.4195	0.00144149	20.6489
	7	57364320	0.129726	0.0284563	4.29368e-06	14306	ebi-a-GCST90016977	rs73128290	A	G	0.2634	|| id:ebi-a-GCST90016977	TRUE	reported	igd	high	0.2634	0.0014506	20.7796
	1	8419420	0.160425	0.0360857	8.40601e-06	14306	ebi-a-GCST90016979	rs6577484	G	A	0.1481	|| id:ebi-a-GCST90016979	TRUE	reported	igd	high	0.1481	0.00137961	19.7612
	3	103025517	-0.108859	0.023425	3.49406e-06	14306	ebi-a-GCST90016979	rs1948423	T	A	0.3082	|| id:ebi-a-GCST90016979	TRUE	reported	igd	high	0.3082	0.00150729	21.5928
	5	9368158	0.142664	0.0311021	8.61529e-06	14306	ebi-a-GCST90016979	rs40656	C	T	0.1889	|| id:ebi-a-GCST90016979	TRUE	reported	igd	high	0.1889	0.00146856	21.0372
	5	71186626	-0.113424	0.0233137	1.12243e-06	14306	ebi-a-GCST90016979	rs6890185	C	T	0.6889	|| id:ebi-a-GCST90016979	TRUE	reported	igd	high	0.3111	0.00165178	23.6661
	5	95717619	-0.180591	0.0409505	7.24453e-06	14306	ebi-a-GCST90016979	rs4869133	G	A	0.0885	|| id:ebi-a-GCST90016979	TRUE	reported	igd	high	0.0885	0.00135758	19.4452
	5	113126539	-0.102648	0.0227508	6.99939e-06	14306	ebi-a-GCST90016979	rs10074000	T	C	0.4135	|| id:ebi-a-GCST90016979	TRUE	reported	igd	high	0.4135	0.00142093	20.3539
	6	143718234	-0.126746	0.0274657	7.8001e-06	14306	ebi-a-GCST90016979	rs71564433	T	A	0.1789	|| id:ebi-a-GCST90016979	TRUE	reported	igd	high	0.1789	0.00148636	21.2925
	12	30268485	0.0997048	0.0221926	8.92442e-06	14306	ebi-a-GCST90016979	rs10506058	A	G	0.3966	|| id:ebi-a-GCST90016979	TRUE	reported	igd	high	0.3966	0.00140892	20.1816
	15	59704208	-0.114993	0.0257186	8.40621e-06	14306	ebi-a-GCST90016979	rs77845139	A	G	0.2952	|| id:ebi-a-GCST90016979	TRUE	reported	igd	high	0.2952	0.00139548	19.9888
	18	6348227	0.14708	0.0320875	5.58509e-06	14306	ebi-a-GCST90016979	rs61267978	T	C	0.1243	|| id:ebi-a-GCST90016979	TRUE	reported	igd	high	0.1243	0.00146649	21.0075
	18	69274308	-0.157938	0.034187	4.0634e-06	14306	ebi-a-GCST90016979	rs1942371	G	A	0.1302	|| id:ebi-a-GCST90016979	TRUE	reported	igd	high	0.1302	0.00148965	21.3398
	2	195739311	0.0930178	0.0202658	1.71581e-06	14306	ebi-a-GCST90016981	rs73052258	G	A	0.0964	|| id:ebi-a-GCST90016981	TRUE	reported	igd	high	0.0964	0.00147044	21.0641
	4	149818294	-0.108908	0.0240522	6.1355e-06	14306	ebi-a-GCST90016981	rs75672793	A	G	0.0706	|| id:ebi-a-GCST90016981	TRUE	reported	igd	high	0.0706	0.0014311	20.4998
	7	24465024	-0.0540309	0.0120324	6.7825e-06	14306	ebi-a-GCST90016981	rs62448871	C	A	0.4612	|| id:ebi-a-GCST90016981	TRUE	reported	igd	high	0.4612	0.00140751	20.1613
	10	8589813	-0.0537947	0.0120548	9.37605e-06	14306	ebi-a-GCST90016981	rs11597285	G	T	0.4245	|| id:ebi-a-GCST90016981	TRUE	reported	igd	high	0.4245	0.00139007	19.9112
	11	107123199	0.0537401	0.0118848	6.52139e-06	14306	ebi-a-GCST90016981	rs10890671	C	T	0.4732	|| id:ebi-a-GCST90016981	TRUE	reported	igd	high	0.4732	0.00142717	20.4434
	13	68610061	0.09597	0.0197312	8.79427e-07	14306	ebi-a-GCST90016981	rs9541268	C	A	0.0964	|| id:ebi-a-GCST90016981	TRUE	reported	igd	high	0.0964	0.00165093	23.6539
	15	50026113	0.0668866	0.0149773	9.14724e-06	14306	ebi-a-GCST90016981	rs59414781	C	G	0.1799	|| id:ebi-a-GCST90016981	TRUE	reported	igd	high	0.1799	0.00139216	19.9412
	16	77283458	-0.0563759	0.0127019	8.22565e-06	14306	ebi-a-GCST90016981	rs12921100	T	A	0.6829	|| id:ebi-a-GCST90016981	TRUE	reported	igd	high	0.3171	0.0013751	19.6965
	17	47529492	0.0567751	0.011945	2.22039e-06	14306	ebi-a-GCST90016981	rs2671662	G	C	0.5318	|| id:ebi-a-GCST90016981	TRUE	reported	igd	high	0.4682	0.00157667	22.5883
	19	56526640	-0.104264	0.0235841	7.09872e-06	14306	ebi-a-GCST90016981	rs149807560	C	A	0.0895	|| id:ebi-a-GCST90016981	TRUE	reported	igd	high	0.0895	0.00136433	19.542
	19	31760841	-0.0722307	0.01616	6.78172e-06	14306	ebi-a-GCST90016981	rs1496626	T	C	0.1541	|| id:ebi-a-GCST90016981	TRUE	reported	igd	high	0.1541	0.00139456	19.9756
	21	29355467	0.0786551	0.0168217	2.42477e-06	14306	ebi-a-GCST90016981	rs2103510	G	A	0.1312	|| id:ebi-a-GCST90016981	TRUE	reported	igd	high	0.1312	0.00152592	21.8602
	1	68664315	-0.127185	0.0281887	6.54757e-06	14306	ebi-a-GCST90016987	rs12031543	T	C	0.0755	|| id:ebi-a-GCST90016987	TRUE	reported	igd	high	0.0755	0.00142097	20.3545
	2	198089911	0.109402	0.0226964	1.79449e-06	14306	ebi-a-GCST90016987	rs16863365	A	G	0.1173	|| id:ebi-a-GCST90016987	TRUE	reported	igd	high	0.1173	0.00162149	23.2314
	3	67478973	0.119141	0.0250891	3.78669e-06	14306	ebi-a-GCST90016987	rs13066142	G	A	0.0934	|| id:ebi-a-GCST90016987	TRUE	reported	igd	high	0.0934	0.0015738	22.5471
	5	52633741	0.0854927	0.0172749	8.5487e-07	14306	ebi-a-GCST90016987	rs2456226	A	C	0.7107	|| id:ebi-a-GCST90016987	TRUE	reported	igd	high	0.2893	0.00170909	24.4887
	5	139410687	0.0770979	0.0169735	4.93856e-06	14306	ebi-a-GCST90016987	rs6580353	T	C	0.2604	|| id:ebi-a-GCST90016987	TRUE	reported	igd	high	0.2604	0.00144012	20.6292
	8	105462047	-0.0811971	0.0174234	2.42438e-06	14306	ebi-a-GCST90016987	rs2853179	T	C	0.7515	|| id:ebi-a-GCST90016987	TRUE	reported	igd	high	0.2485	0.00151579	21.7147
	8	57972916	-0.106594	0.0239337	8.29755e-06	14306	ebi-a-GCST90016987	rs72647089	T	G	0.1064	|| id:ebi-a-GCST90016987	TRUE	reported	igd	high	0.1064	0.0013846	19.8328
	10	130170270	0.0654931	0.0148681	9.14282e-06	14306	ebi-a-GCST90016987	rs2032031	G	A	0.5268	|| id:ebi-a-GCST90016987	TRUE	reported	igd	high	0.4732	0.00135448	19.4008
	13	64264446	-0.154496	0.0339396	6.65426e-06	14306	ebi-a-GCST90016987	rs2590913	A	G	0.9274	|| id:ebi-a-GCST90016987	TRUE	reported	igd	high	0.0726	0.00144635	20.7186
	14	90986846	-0.0688782	0.0153635	7.77589e-06	14306	ebi-a-GCST90016987	rs1294544	C	A	0.6431	|| id:ebi-a-GCST90016987	TRUE	reported	igd	high	0.3569	0.00140299	20.0966
	14	97116904	0.0691756	0.0147285	2.70302e-06	14306	ebi-a-GCST90016987	rs11160353	A	T	0.492	|| id:ebi-a-GCST90016987	TRUE	reported	igd	high	0.492	0.00153958	22.0561
	18	13447995	-0.212582	0.0470044	5.64313e-06	14306	ebi-a-GCST90016987	rs4797774	A	G	0.9314	|| id:ebi-a-GCST90016987	TRUE	reported	igd	high	0.0686	0.0014277	20.451
	2	19611953	0.182308	0.0382298	2.1734e-06	14306	ebi-a-GCST90016992	rs114731706	T	G	0.0835	|| id:ebi-a-GCST90016992	TRUE	reported	igd	high	0.0835	0.00158708	22.7377
	2	236439879	0.132988	0.0298306	5.88044e-06	14306	ebi-a-GCST90016992	rs77655283	G	A	0.0686	|| id:ebi-a-GCST90016992	TRUE	reported	igd	high	0.0686	0.00138733	19.8719
	4	127336602	0.0966008	0.0162677	3.05647e-09	14306	ebi-a-GCST90016992	rs11098863	A	T	0.5179	|| id:ebi-a-GCST90016992	TRUE	reported	igd	high	0.4821	0.00245879	35.2572
	6	37567189	0.0755513	0.0166263	5.69626e-06	14306	ebi-a-GCST90016992	rs9470637	T	A	0.5974	|| id:ebi-a-GCST90016992	TRUE	reported	igd	high	0.4026	0.00144128	20.6458
	7	89709883	0.0843291	0.0189864	8.89857e-06	14306	ebi-a-GCST90016992	rs2051957	C	T	0.2346	|| id:ebi-a-GCST90016992	TRUE	reported	igd	high	0.2346	0.00137706	19.7246
	8	113109756	0.132323	0.0293688	6.40575e-06	14306	ebi-a-GCST90016992	rs10098492	T	C	0.0905	|| id:ebi-a-GCST90016992	TRUE	reported	igd	high	0.0905	0.00141698	20.2973
	10	20280612	-0.0860019	0.0169148	5.23854e-07	14306	ebi-a-GCST90016992	rs7923280	T	A	0.6054	|| id:ebi-a-GCST90016992	TRUE	reported	igd	high	0.3946	0.00180377	25.8477
	11	62174193	-0.0980897	0.0208995	2.94042e-06	14306	ebi-a-GCST90016992	rs3017103	G	A	0.8101	|| id:ebi-a-GCST90016992	TRUE	reported	igd	high	0.1899	0.00153741	22.0249
	12	69515102	0.26199	0.055123	4.8492e-06	14306	ebi-a-GCST90016992	rs73331712	T	C	0.0427	|| id:ebi-a-GCST90016992	TRUE	reported	igd	high	0.0427	0.00157652	22.5862
	2	71145246	-0.130842	0.0266671	7.37904e-07	14306	ebi-a-GCST90016999	rs3771393	T	C	0.7157	|| id:ebi-a-GCST90016999	TRUE	reported	igd	high	0.2843	0.00167994	24.0703
	3	39604954	-0.139489	0.0316186	8.70062e-06	14306	ebi-a-GCST90016999	rs1768152	C	T	0.8628	|| id:ebi-a-GCST90016999	TRUE	reported	igd	high	0.1372	0.00135858	19.4596
	6	39940437	0.111463	0.0252788	9.75326e-06	14306	ebi-a-GCST90016999	rs6934739	A	G	0.2952	|| id:ebi-a-GCST90016999	TRUE	reported	igd	high	0.2952	0.00135719	19.4396
	7	73043561	0.20951	0.0454847	3.09678e-06	14306	ebi-a-GCST90016999	rs151257695	A	G	0.0805	|| id:ebi-a-GCST90016999	TRUE	reported	igd	high	0.0805	0.00148087	21.2138
	8	5433699	0.109644	0.0228306	1.49091e-06	14306	ebi-a-GCST90016999	rs2733072	G	A	0.4652	|| id:ebi-a-GCST90016999	TRUE	reported	igd	high	0.4652	0.0016096	23.0608
	10	96758467	0.10585	0.0237114	8.20012e-06	14306	ebi-a-GCST90016999	rs11818408	G	A	0.4771	|| id:ebi-a-GCST90016999	TRUE	reported	igd	high	0.4771	0.00139106	19.9254
	11	115165111	0.138612	0.0291906	2.73149e-06	14306	ebi-a-GCST90016999	rs7104872	G	A	0.1779	|| id:ebi-a-GCST90016999	TRUE	reported	igd	high	0.1779	0.00157367	22.5452
	14	89484373	0.172263	0.039601	8.27237e-06	14306	ebi-a-GCST90016999	rs10147907	T	G	0.0686	|| id:ebi-a-GCST90016999	TRUE	reported	igd	high	0.0686	0.00132093	18.9196
	18	45753272	0.131469	0.0281712	2.66557e-06	14306	ebi-a-GCST90016999	rs11876297	T	C	0.2157	|| id:ebi-a-GCST90016999	TRUE	reported	igd	high	0.2157	0.00152005	21.7759
	1	116082909	0.0870025	0.019779	9.75371e-06	14306	ebi-a-GCST90017003	rs143694765	T	C	0.0944	|| id:ebi-a-GCST90017003	TRUE	reported	igd	high	0.0944	0.00135067	19.3461
	1	170900221	-0.0622701	0.0140572	6.8552e-06	14306	ebi-a-GCST90017003	rs3980709	A	T	0.161	|| id:ebi-a-GCST90017003	TRUE	reported	igd	high	0.161	0.00136977	19.6201
	1	234530370	0.0503179	0.0108389	3.53387e-06	14306	ebi-a-GCST90017003	rs10797540	A	G	0.4344	|| id:ebi-a-GCST90017003	TRUE	reported	igd	high	0.4344	0.00150419	21.5483
	2	125553155	0.0528824	0.0109486	1.37965e-06	14306	ebi-a-GCST90017003	rs314726	T	C	0.4573	|| id:ebi-a-GCST90017003	TRUE	reported	igd	high	0.4573	0.00162809	23.3262
	7	121281238	-0.0527827	0.0113464	4.20678e-06	14306	ebi-a-GCST90017003	rs10248854	C	A	0.3598	|| id:ebi-a-GCST90017003	TRUE	reported	igd	high	0.3598	0.0015104	21.6375
	9	92013419	0.0536319	0.0120201	9.89829e-06	14306	ebi-a-GCST90017003	rs62547233	A	G	0.3072	|| id:ebi-a-GCST90017003	TRUE	reported	igd	high	0.3072	0.00138966	19.9053
	9	129425745	-0.0576035	0.0130853	5.36908e-06	14306	ebi-a-GCST90017003	rs59427698	A	G	0.2028	|| id:ebi-a-GCST90017003	TRUE	reported	igd	high	0.2028	0.00135277	19.3762
	11	8129537	-0.129364	0.0289021	6.44421e-06	14306	ebi-a-GCST90017003	rs2884897	A	G	0.0527	|| id:ebi-a-GCST90017003	TRUE	reported	igd	high	0.0527	0.00139843	20.0312
	11	98523638	-0.0635522	0.0140072	6.21828e-06	14306	ebi-a-GCST90017003	rs10892089	C	G	0.1968	|| id:ebi-a-GCST90017003	TRUE	reported	igd	high	0.1968	0.00143686	20.5825
	12	20066025	-0.113141	0.0243541	1.84434e-06	14306	ebi-a-GCST90017003	rs117151453	G	C	0.0507	|| id:ebi-a-GCST90017003	TRUE	reported	igd	high	0.0507	0.00150634	21.5792
	15	93006765	-0.0901402	0.0174602	5.39946e-07	14306	ebi-a-GCST90017003	rs35398954	A	G	0.1213	|| id:ebi-a-GCST90017003	TRUE	reported	igd	high	0.1213	0.00185957	26.6488
	15	87881513	0.0517316	0.0118196	9.68412e-06	14306	ebi-a-GCST90017003	rs58498416	T	C	0.7157	|| id:ebi-a-GCST90017003	TRUE	reported	igd	high	0.2843	0.00133723	19.1534
	18	37703874	-0.156596	0.0336234	4.10129e-06	14306	ebi-a-GCST90017003	rs16960159	C	G	0.0477	|| id:ebi-a-GCST90017003	TRUE	reported	igd	high	0.0477	0.00151392	21.6879
	1	24927625	-0.0616691	0.0125259	7.20444e-07	14306	ebi-a-GCST90017011	rs4378146	A	C	0.2416	|| id:ebi-a-GCST90017011	TRUE	reported	igd	high	0.2416	0.00169147	24.2358
	2	5532793	0.0508345	0.0113843	8.49533e-06	14306	ebi-a-GCST90017011	rs792108	C	T	0.6461	|| id:ebi-a-GCST90017011	TRUE	reported	igd	high	0.3539	0.00139181	19.9363
	2	226649570	-0.0710571	0.015924	4.54527e-06	14306	ebi-a-GCST90017011	rs62187631	T	C	0.1402	|| id:ebi-a-GCST90017011	TRUE	reported	igd	high	0.1402	0.00138992	19.909
	3	64252803	-0.0739124	0.0151073	7.77428e-07	14306	ebi-a-GCST90017011	rs704418	C	T	0.8141	|| id:ebi-a-GCST90017011	TRUE	reported	igd	high	0.1859	0.00167039	23.9332
	5	29595000	-0.0701397	0.0145589	1.56769e-06	14306	ebi-a-GCST90017011	rs62353480	A	G	0.171	|| id:ebi-a-GCST90017011	TRUE	reported	igd	high	0.171	0.00161975	23.2065
	7	148856720	0.0492427	0.0109365	5.46739e-06	14306	ebi-a-GCST90017011	rs60254196	G	A	0.4592	|| id:ebi-a-GCST90017011	TRUE	reported	igd	high	0.4592	0.00141512	20.2706
	8	15360718	-0.0771914	0.0160344	1.07686e-06	14306	ebi-a-GCST90017011	rs2132128	G	A	0.165	|| id:ebi-a-GCST90017011	TRUE	reported	igd	high	0.165	0.00161738	23.1724
	9	130371107	0.0497415	0.0107941	3.94176e-06	14306	ebi-a-GCST90017011	rs2039204	A	T	0.5686	|| id:ebi-a-GCST90017011	TRUE	reported	igd	high	0.4314	0.00148219	21.2326
	10	120447429	-0.0953657	0.020407	3.93895e-06	14306	ebi-a-GCST90017011	rs3303	T	C	0.0765	|| id:ebi-a-GCST90017011	TRUE	reported	igd	high	0.0765	0.00152421	21.8356
	10	125464544	0.0509014	0.0111381	5.41627e-06	14306	ebi-a-GCST90017011	rs7069626	T	C	0.34	|| id:ebi-a-GCST90017011	TRUE	reported	igd	high	0.34	0.00145776	20.8822
	10	112177119	-0.0967298	0.0205426	2.98834e-06	14306	ebi-a-GCST90017011	rs2025938	G	A	0.0765	|| id:ebi-a-GCST90017011	TRUE	reported	igd	high	0.0765	0.00154746	22.1691
	12	58658311	-0.0597324	0.0134458	8.29564e-06	14306	ebi-a-GCST90017011	rs73103914	A	G	0.1779	|| id:ebi-a-GCST90017011	TRUE	reported	igd	high	0.1779	0.00137762	19.7327
	15	88353215	0.0792146	0.0180505	8.06325e-06	14306	ebi-a-GCST90017011	rs8028026	G	A	0.9085	|| id:ebi-a-GCST90017011	TRUE	reported	igd	high	0.0915	0.0013444	19.2562
	16	73821805	-0.104026	0.022217	4.9289e-06	14306	ebi-a-GCST90017011	rs8063430	T	C	0.0596	|| id:ebi-a-GCST90017011	TRUE	reported	igd	high	0.0596	0.00153013	21.9206
	17	70697344	-0.061617	0.0136576	7.30988e-06	14306	ebi-a-GCST90017011	rs9905659	G	A	0.1879	|| id:ebi-a-GCST90017011	TRUE	reported	igd	high	0.1879	0.00142075	20.3513
	17	70721782	-0.0494799	0.0108105	4.96158e-06	14306	ebi-a-GCST90017011	rs1864685	A	C	0.4652	|| id:ebi-a-GCST90017011	TRUE	reported	igd	high	0.4652	0.00146222	20.9462
	18	10370596	-0.0568339	0.0127894	8.95757e-06	14306	ebi-a-GCST90017011	rs206581	A	G	0.2087	|| id:ebi-a-GCST90017011	TRUE	reported	igd	high	0.2087	0.00137847	19.7449
	20	55937366	0.0659543	0.0148763	5.86894e-06	14306	ebi-a-GCST90017011	rs167879	T	C	0.833	|| id:ebi-a-GCST90017011	TRUE	reported	igd	high	0.167	0.00137209	19.6533
	20	25257001	0.141575	0.0313559	7.28652e-06	14306	ebi-a-GCST90017011	rs6515626	G	A	0.0616	|| id:ebi-a-GCST90017011	TRUE	reported	igd	high	0.0616	0.00142298	20.3833
	21	42681392	-0.0572129	0.0130007	7.68493e-06	14306	ebi-a-GCST90017011	rs10439674	A	G	0.2018	|| id:ebi-a-GCST90017011	TRUE	reported	igd	high	0.2018	0.00135191	19.3639
	1	118425334	-0.0553339	0.0120621	4.90671e-06	14306	ebi-a-GCST90017021	rs9919338	G	C	0.4364	|| id:ebi-a-GCST90017021	TRUE	reported	igd	high	0.4364	0.00146886	21.0415
	1	35328576	0.106101	0.0222904	2.15432e-06	14306	ebi-a-GCST90017021	rs12078956	C	G	0.1213	|| id:ebi-a-GCST90017021	TRUE	reported	igd	high	0.1213	0.00158124	22.6539
	2	53523566	0.0613709	0.0131055	2.37941e-06	14306	ebi-a-GCST90017021	rs62140927	C	T	0.2843	|| id:ebi-a-GCST90017021	TRUE	reported	igd	high	0.2843	0.0015305	21.9259
	2	53946431	-0.116881	0.0246589	1.63422e-06	14306	ebi-a-GCST90017021	rs72793667	A	G	0.0835	|| id:ebi-a-GCST90017021	TRUE	reported	igd	high	0.0835	0.00156798	22.4636
	3	165996415	-0.0564927	0.0121736	3.91913e-06	14306	ebi-a-GCST90017021	rs2862811	C	T	0.5457	|| id:ebi-a-GCST90017021	TRUE	reported	igd	high	0.4543	0.00150306	21.5321
	4	165786478	-0.055381	0.0123659	7.47291e-06	14306	ebi-a-GCST90017021	rs9308097	G	A	0.5477	|| id:ebi-a-GCST90017021	TRUE	reported	igd	high	0.4523	0.00140005	20.0544
	4	166588085	-0.0666305	0.0141577	5.20811e-06	14306	ebi-a-GCST90017021	rs2322265	C	T	0.2555	|| id:ebi-a-GCST90017021	TRUE	reported	igd	high	0.2555	0.00154586	22.1462
	5	109403564	-0.108906	0.0242055	2.55452e-06	14306	ebi-a-GCST90017021	rs113859143	G	C	0.0845	|| id:ebi-a-GCST90017021	TRUE	reported	igd	high	0.0845	0.001413	20.2402
	6	71966268	0.0604208	0.0135965	8.98194e-06	14306	ebi-a-GCST90017021	rs4452603	T	G	0.2863	|| id:ebi-a-GCST90017021	TRUE	reported	igd	high	0.2863	0.00137848	19.745
	8	121244406	-0.0568869	0.0121152	3.05626e-06	14306	ebi-a-GCST90017021	rs10093861	G	A	0.498	|| id:ebi-a-GCST90017021	TRUE	reported	igd	high	0.498	0.00153878	22.0446
	10	65563647	-0.0550587	0.0121847	6.55043e-06	14306	ebi-a-GCST90017021	rs3999074	G	T	0.4781	|| id:ebi-a-GCST90017021	TRUE	reported	igd	high	0.4781	0.00142523	20.4156
	10	44346094	-0.105963	0.0232501	5.59667e-06	14306	ebi-a-GCST90017021	rs1254846	A	G	0.9085	|| id:ebi-a-GCST90017021	TRUE	reported	igd	high	0.0915	0.00144981	20.7682
	11	3248876	-0.190615	0.0414403	2.62029e-06	14306	ebi-a-GCST90017021	rs35035870	T	C	0.0358	|| id:ebi-a-GCST90017021	TRUE	reported	igd	high	0.0358	0.00147675	21.1547
	13	40419314	-0.062804	0.0130744	1.38618e-06	14306	ebi-a-GCST90017021	rs9788306	C	T	0.2843	|| id:ebi-a-GCST90017021	TRUE	reported	igd	high	0.2843	0.00161032	23.0712
	16	23631307	0.125481	0.0259008	3.14826e-06	14306	ebi-a-GCST90017021	rs369444	C	G	0.0636	|| id:ebi-a-GCST90017021	TRUE	reported	igd	high	0.0636	0.00163795	23.4676
	19	17865305	0.200628	0.0449372	1.58161e-06	14306	ebi-a-GCST90017021	rs1363769	C	T	0.9672	|| id:ebi-a-GCST90017021	TRUE	reported	igd	high	0.0328	0.00139139	19.9301
	19	2571232	0.0679483	0.0133496	3.721e-07	14306	ebi-a-GCST90017021	rs7249113	G	A	0.2813	|| id:ebi-a-GCST90017021	TRUE	reported	igd	high	0.2813	0.00180766	25.9036
	1	90818872	-0.117029	0.0243085	1.4003e-06	14306	ebi-a-GCST90017027	rs10801803	G	A	0.162	|| id:ebi-a-GCST90017027	TRUE	reported	igd	high	0.162	0.00161752	23.1745
	2	228100140	0.102292	0.0212319	1.58891e-06	14306	ebi-a-GCST90017027	rs62277846	C	T	0.2356	|| id:ebi-a-GCST90017027	TRUE	reported	igd	high	0.2356	0.00161988	23.2084
	2	168628871	-0.0798769	0.0168846	2.29166e-06	14306	ebi-a-GCST90017027	rs13024781	T	C	0.503	|| id:ebi-a-GCST90017027	TRUE	reported	igd	high	0.497	0.00156194	22.3769
	3	100496680	-0.121162	0.0233467	2.4134e-07	14306	ebi-a-GCST90017027	rs9873555	G	C	0.1571	|| id:ebi-a-GCST90017027	TRUE	reported	igd	high	0.1571	0.00187909	26.9291
	4	114220647	-0.0845848	0.0170693	7.68192e-07	14306	ebi-a-GCST90017027	rs67078837	T	C	0.4583	|| id:ebi-a-GCST90017027	TRUE	reported	igd	high	0.4583	0.00171352	24.5523
	6	81214803	-0.110443	0.0235801	2.85825e-06	14306	ebi-a-GCST90017027	rs57091572	A	G	0.1402	|| id:ebi-a-GCST90017027	TRUE	reported	igd	high	0.1402	0.00153109	21.9343
	8	23071054	0.0886512	0.0199045	6.92054e-06	14306	ebi-a-GCST90017027	rs57254474	G	A	0.2406	|| id:ebi-a-GCST90017027	TRUE	reported	igd	high	0.2406	0.00138467	19.8338
	11	74391775	-0.0974344	0.0181279	9.34932e-08	14306	ebi-a-GCST90017027	rs10793103	T	C	0.6958	|| id:ebi-a-GCST90017027	TRUE	reported	igd	high	0.3042	0.00201528	28.8848
	11	19572557	-0.0973842	0.0194791	7.68652e-07	14306	ebi-a-GCST90017027	rs10741777	T	C	0.2614	|| id:ebi-a-GCST90017027	TRUE	reported	igd	high	0.2614	0.00174407	24.9907
	12	129539818	0.179838	0.0393797	6.34118e-06	14306	ebi-a-GCST90017027	rs61944774	A	G	0.0577	|| id:ebi-a-GCST90017027	TRUE	reported	igd	high	0.0577	0.00145568	20.8525
	15	31697284	0.136523	0.0303128	9.83196e-06	14306	ebi-a-GCST90017027	rs75356640	G	A	0.0885	|| id:ebi-a-GCST90017027	TRUE	reported	igd	high	0.0885	0.00141588	20.2814
	16	84992314	0.112064	0.0228369	1.80992e-06	14306	ebi-a-GCST90017027	rs955844	A	C	0.1998	|| id:ebi-a-GCST90017027	TRUE	reported	igd	high	0.1998	0.00168039	24.0767
	1	216223782	0.16763	0.0379501	9.28346e-06	14306	ebi-a-GCST90017042	rs12069354	C	T	0.0666	|| id:ebi-a-GCST90017042	TRUE	reported	igd	high	0.0666	0.00136197	19.5082
	1	75971700	0.137957	0.0302965	8.55342e-06	14306	ebi-a-GCST90017042	rs74592222	G	A	0.1173	|| id:ebi-a-GCST90017042	TRUE	reported	igd	high	0.1173	0.00144729	20.732
	2	33691809	-0.0895433	0.0188332	2.14166e-06	14306	ebi-a-GCST90017042	rs2054133	A	G	0.5258	|| id:ebi-a-GCST90017042	TRUE	reported	igd	high	0.4742	0.00157766	22.6025
	3	17793504	0.181434	0.0319429	1.09883e-08	14306	ebi-a-GCST90017042	rs75754569	C	G	0.1103	|| id:ebi-a-GCST90017042	TRUE	reported	igd	high	0.1103	0.00225005	32.2573
	4	35358594	0.121167	0.0225844	1.23637e-07	14306	ebi-a-GCST90017042	rs10031059	C	T	0.7793	|| id:ebi-a-GCST90017042	TRUE	reported	igd	high	0.2207	0.00200798	28.78
	6	99020289	-0.135311	0.0289742	1.14731e-06	14306	ebi-a-GCST90017042	rs6918730	A	G	0.9026	|| id:ebi-a-GCST90017042	TRUE	reported	igd	high	0.0974	0.00152217	21.8063
	6	162239191	0.0976832	0.0214155	3.50768e-06	14306	ebi-a-GCST90017042	rs7766680	G	C	0.2485	|| id:ebi-a-GCST90017042	TRUE	reported	igd	high	0.2485	0.00145223	20.8028
	9	104595848	-0.090152	0.018995	2.21958e-06	14306	ebi-a-GCST90017042	rs7033353	G	T	0.5805	|| id:ebi-a-GCST90017042	TRUE	reported	igd	high	0.4195	0.00157207	22.5222
	10	78716030	-0.195611	0.0392217	1.32859e-06	14306	ebi-a-GCST90017042	rs11001941	G	A	0.0676	|| id:ebi-a-GCST90017042	TRUE	reported	igd	high	0.0676	0.00173565	24.8698
	11	968356	-0.134304	0.0300423	5.74156e-06	14306	ebi-a-GCST90017042	rs72850165	T	C	0.1083	|| id:ebi-a-GCST90017042	TRUE	reported	igd	high	0.1083	0.00139504	19.9825
	11	4019788	-0.17402	0.0374133	3.1299e-06	14306	ebi-a-GCST90017042	rs11030569	A	T	0.0775	|| id:ebi-a-GCST90017042	TRUE	reported	igd	high	0.0775	0.00150998	21.6314
	13	89245906	-0.175864	0.0387523	5.68316e-06	14306	ebi-a-GCST90017042	rs77614201	T	C	0.0596	|| id:ebi-a-GCST90017042	TRUE	reported	igd	high	0.0596	0.00143753	20.592
	13	91182556	0.200307	0.0387328	2.68838e-07	14306	ebi-a-GCST90017042	rs77681628	C	T	0.0586	|| id:ebi-a-GCST90017042	TRUE	reported	igd	high	0.0586	0.00186597	26.7408
	14	57985112	0.110229	0.0237523	3.30088e-06	14306	ebi-a-GCST90017042	rs413827	G	A	0.2127	|| id:ebi-a-GCST90017042	TRUE	reported	igd	high	0.2127	0.00150317	21.5338
	15	75073172	0.191797	0.0399832	1.83535e-06	14306	ebi-a-GCST90017042	rs34282744	G	C	0.0616	|| id:ebi-a-GCST90017042	TRUE	reported	igd	high	0.0616	0.00160588	23.0074
	20	43118017	-0.14067	0.030628	6.98715e-06	14306	ebi-a-GCST90017042	rs36121075	A	G	0.1282	|| id:ebi-a-GCST90017042	TRUE	reported	igd	high	0.1282	0.00147234	21.0914
	22	50973113	0.162018	0.0356813	3.21959e-06	14306	ebi-a-GCST90017042	rs5770862	T	C	0.0666	|| id:ebi-a-GCST90017042	TRUE	reported	igd	high	0.0666	0.00143913	20.6151
	4	40707798	0.05695	0.0126502	6.8019e-06	14306	ebi-a-GCST90017058	rs7441445	T	C	0.5646	|| id:ebi-a-GCST90017058	TRUE	reported	igd	high	0.4354	0.00141468	20.2643
	4	31057482	-0.166211	0.0367938	6.43028e-06	14306	ebi-a-GCST90017058	rs73218807	G	A	0.0577	|| id:ebi-a-GCST90017058	TRUE	reported	igd	high	0.0577	0.0014244	20.4037
	6	104728618	0.0592304	0.0125917	2.85384e-06	14306	ebi-a-GCST90017058	rs2820282	C	A	0.5477	|| id:ebi-a-GCST90017058	TRUE	reported	igd	high	0.4523	0.0015443	22.1238
	7	16349864	-0.0585718	0.0124994	2.84165e-06	14306	ebi-a-GCST90017058	rs6958419	C	T	0.4891	|| id:ebi-a-GCST90017058	TRUE	reported	igd	high	0.4891	0.00153255	21.9552
	9	135968557	-0.0588161	0.0124671	2.36537e-06	14306	ebi-a-GCST90017058	rs682403	A	G	0.4761	|| id:ebi-a-GCST90017058	TRUE	reported	igd	high	0.4761	0.00155335	22.2536
	11	130676996	0.0631351	0.0137953	4.99425e-06	14306	ebi-a-GCST90017058	rs7935775	T	A	0.6998	|| id:ebi-a-GCST90017058	TRUE	reported	igd	high	0.3002	0.00146193	20.942
	15	36607072	-0.0693743	0.0147926	3.20915e-06	14306	ebi-a-GCST90017058	rs35506912	G	C	0.2495	|| id:ebi-a-GCST90017058	TRUE	reported	igd	high	0.2495	0.00153505	21.9911
	16	5233941	-0.0670855	0.0144415	4.87304e-06	14306	ebi-a-GCST90017058	rs12597105	A	G	0.7227	|| id:ebi-a-GCST90017058	TRUE	reported	igd	high	0.2773	0.00150612	21.5761
	1	241789757	-0.11504	0.0260137	8.74138e-06	14306	ebi-a-GCST90017062	rs3819978	C	T	0.0586	|| id:ebi-a-GCST90017062	TRUE	reported	igd	high	0.0586	0.00136516	19.5539
	1	12778598	0.0709997	0.0162766	9.27662e-06	14306	ebi-a-GCST90017062	rs3000856	A	T	0.8658	|| id:ebi-a-GCST90017062	TRUE	reported	igd	high	0.1342	0.00132828	19.025
	2	10533921	0.0527654	0.0112619	2.55611e-06	14306	ebi-a-GCST90017062	rs7583465	C	T	0.3767	|| id:ebi-a-GCST90017062	TRUE	reported	igd	high	0.3767	0.00153211	21.949
	2	181882879	0.0519509	0.0116306	8.09245e-06	14306	ebi-a-GCST90017062	rs10167839	A	G	0.3439	|| id:ebi-a-GCST90017062	TRUE	reported	igd	high	0.3439	0.0013927	19.949
	2	119481372	0.132764	0.0299816	8.82612e-06	14306	ebi-a-GCST90017062	rs4849717	T	A	0.0527	|| id:ebi-a-GCST90017062	TRUE	reported	igd	high	0.0527	0.00136879	19.6061
	2	65925212	0.167497	0.0367639	5.11423e-06	14306	ebi-a-GCST90017062	rs78613526	G	A	0.0427	|| id:ebi-a-GCST90017062	TRUE	reported	igd	high	0.0427	0.00144885	20.7544
	5	15944587	0.125038	0.0279411	5.23106e-06	14306	ebi-a-GCST90017062	rs78572139	G	A	0.0706	|| id:ebi-a-GCST90017062	TRUE	reported	igd	high	0.0706	0.00139788	20.0233
	8	144596903	-0.0734114	0.0161398	4.72683e-06	14306	ebi-a-GCST90017062	rs11783695	G	T	0.1511	|| id:ebi-a-GCST90017062	TRUE	reported	igd	high	0.1511	0.00144406	20.6857
	10	65870347	-0.0762002	0.0174689	8.38262e-06	14306	ebi-a-GCST90017062	rs10995816	C	G	0.1123	|| id:ebi-a-GCST90017062	TRUE	reported	igd	high	0.1123	0.00132827	19.0248
	11	45688595	0.0640277	0.0110059	5.29127e-09	14306	ebi-a-GCST90017062	rs10769159	C	G	0.4662	|| id:ebi-a-GCST90017062	TRUE	reported	igd	high	0.4662	0.00236015	33.8395
	11	114023573	0.0829505	0.0170891	6.47978e-07	14306	ebi-a-GCST90017062	rs7117576	A	G	0.0885	|| id:ebi-a-GCST90017062	TRUE	reported	igd	high	0.0885	0.00164425	23.558
	15	55439182	-0.0535262	0.0115885	3.38361e-06	14306	ebi-a-GCST90017062	rs6493760	T	C	0.6034	|| id:ebi-a-GCST90017062	TRUE	reported	igd	high	0.3966	0.00148906	21.3313
	17	71256018	0.0999271	0.0211728	1.96336e-06	14306	ebi-a-GCST90017062	rs17781867	C	T	0.0924	|| id:ebi-a-GCST90017062	TRUE	reported	igd	high	0.0924	0.00155459	22.2715
	20	13258628	-0.0607052	0.013425	5.05918e-06	14306	ebi-a-GCST90017062	rs6105066	T	C	0.2495	|| id:ebi-a-GCST90017062	TRUE	reported	igd	high	0.2495	0.0014272	20.4438
	1	108074445	-0.063193	0.0142275	9.78949e-06	14306	ebi-a-GCST90017063	rs12406309	A	C	0.1909	|| id:ebi-a-GCST90017063	TRUE	reported	igd	high	0.1909	0.0013771	19.7251
	2	182656416	0.199648	0.0438453	3.62928e-06	14306	ebi-a-GCST90017063	rs2368224	T	G	0.0477	|| id:ebi-a-GCST90017063	TRUE	reported	igd	high	0.0477	0.00144723	20.7311
	2	238103439	-0.0665937	0.0140168	2.142e-06	14306	ebi-a-GCST90017063	rs12986628	T	C	0.7873	|| id:ebi-a-GCST90017063	TRUE	reported	igd	high	0.2127	0.00157531	22.5688
	3	173040924	0.0618344	0.0129031	1.98052e-06	14306	ebi-a-GCST90017063	rs7635831	G	A	0.2932	|| id:ebi-a-GCST90017063	TRUE	reported	igd	high	0.2932	0.00160272	22.9621
	3	106664363	-0.192815	0.0392045	3.31184e-07	14306	ebi-a-GCST90017063	rs78120384	A	G	0.0726	|| id:ebi-a-GCST90017063	TRUE	reported	igd	high	0.0726	0.00168794	24.1852
	4	24655463	-0.0523503	0.0117119	6.78938e-06	14306	ebi-a-GCST90017063	rs61791565	T	C	0.3688	|| id:ebi-a-GCST90017063	TRUE	reported	igd	high	0.3688	0.00139463	19.9767
	4	4268322	-0.102822	0.0235087	9.42128e-06	14306	ebi-a-GCST90017063	rs7693984	G	A	0.0825	|| id:ebi-a-GCST90017063	TRUE	reported	igd	high	0.0825	0.00133542	19.1273
	7	16804578	0.0546114	0.0120077	5.79923e-06	14306	ebi-a-GCST90017063	rs4400279	A	G	0.3638	|| id:ebi-a-GCST90017063	TRUE	reported	igd	high	0.3638	0.00144378	20.6817
	7	151435722	0.0842356	0.0184893	5.28433e-06	14306	ebi-a-GCST90017063	rs1819812	G	T	0.1163	|| id:ebi-a-GCST90017063	TRUE	reported	igd	high	0.1163	0.00144878	20.7534
	9	79919385	0.0865522	0.0189141	8.0059e-06	14306	ebi-a-GCST90017063	rs55707116	C	A	0.1024	|| id:ebi-a-GCST90017063	TRUE	reported	igd	high	0.1024	0.00146161	20.9375
	9	137557890	0.0723875	0.0160787	4.18177e-06	14306	ebi-a-GCST90017063	rs58681734	A	G	0.1511	|| id:ebi-a-GCST90017063	TRUE	reported	igd	high	0.1511	0.00141479	20.2658
	11	12148588	0.0836825	0.0176445	3.95294e-06	14306	ebi-a-GCST90017063	rs75140805	T	G	0.1581	|| id:ebi-a-GCST90017063	TRUE	reported	igd	high	0.1581	0.00156982	22.49
	13	62067781	0.0568439	0.0122325	4.22114e-06	14306	ebi-a-GCST90017063	rs2997412	G	A	0.7197	|| id:ebi-a-GCST90017063	TRUE	reported	igd	high	0.2803	0.00150718	21.5912
	18	33456427	0.0837001	0.0182263	5.40132e-06	14306	ebi-a-GCST90017063	rs4799823	C	T	0.1392	|| id:ebi-a-GCST90017063	TRUE	reported	igd	high	0.1392	0.00147196	21.086
	18	862477	-0.0522093	0.0116382	7.58892e-06	14306	ebi-a-GCST90017063	rs2846589	T	G	0.5457	|| id:ebi-a-GCST90017063	TRUE	reported	igd	high	0.4543	0.00140474	20.1216
	2	63366962	0.169883	0.0315478	7.00971e-08	14306	ebi-a-GCST90017074	rs149744580	A	G	0.0527	|| id:ebi-a-GCST90017074	TRUE	reported	igd	high	0.0527	0.00202285	28.9935
	5	95717619	0.131186	0.027197	2.5537e-06	14306	ebi-a-GCST90017074	rs4869133	G	A	0.0885	|| id:ebi-a-GCST90017074	TRUE	reported	igd	high	0.0885	0.00162371	23.2634
	5	170048048	0.0710364	0.015343	3.45669e-06	14306	ebi-a-GCST90017074	rs2221441	G	C	0.4056	|| id:ebi-a-GCST90017074	TRUE	reported	igd	high	0.4056	0.00149614	21.4329
	6	126111881	-0.120957	0.02683	5.31912e-06	14306	ebi-a-GCST90017074	rs3734633	G	A	0.0974	|| id:ebi-a-GCST90017074	TRUE	reported	igd	high	0.0974	0.00141868	20.3217
	7	130972179	-0.115115	0.0240708	2.8053e-06	14306	ebi-a-GCST90017074	rs55756211	T	C	0.1163	|| id:ebi-a-GCST90017074	TRUE	reported	igd	high	0.1163	0.00159614	22.8677
	8	26027842	0.0759019	0.0165764	5.63313e-06	14306	ebi-a-GCST90017074	rs2952020	A	G	0.7773	|| id:ebi-a-GCST90017074	TRUE	reported	igd	high	0.2227	0.00146343	20.9635
	11	1681862	-0.0858591	0.0185778	4.13676e-06	14306	ebi-a-GCST90017074	rs61265175	G	C	0.2326	|| id:ebi-a-GCST90017074	TRUE	reported	igd	high	0.2326	0.0014908	21.3562
	12	12242455	-0.104751	0.0226997	2.30978e-06	14306	ebi-a-GCST90017074	rs11054680	T	C	0.0964	|| id:ebi-a-GCST90017074	TRUE	reported	igd	high	0.0964	0.00148632	21.2919
	15	92605098	-0.0710377	0.0155221	5.46072e-06	14306	ebi-a-GCST90017074	rs4247078	G	C	0.662	|| id:ebi-a-GCST90017074	TRUE	reported	igd	high	0.338	0.00146192	20.9419
	16	10181248	0.0950891	0.0203433	3.26625e-06	14306	ebi-a-GCST90017074	rs11649454	G	C	0.1392	|| id:ebi-a-GCST90017074	TRUE	reported	igd	high	0.1392	0.00152489	21.8453
	16	49826299	-0.0731428	0.0160172	5.7666e-06	14306	ebi-a-GCST90017074	rs7199484	G	A	0.332	|| id:ebi-a-GCST90017074	TRUE	reported	igd	high	0.332	0.00145552	20.8502
	17	43117476	0.110861	0.0225598	8.66603e-07	14306	ebi-a-GCST90017074	rs12603364	T	C	0.1074	|| id:ebi-a-GCST90017074	TRUE	reported	igd	high	0.1074	0.00168514	24.145
	19	11864932	-0.111689	0.0248436	7.37106e-06	14306	ebi-a-GCST90017074	rs11666533	C	T	0.0795	|| id:ebi-a-GCST90017074	TRUE	reported	igd	high	0.0795	0.00141078	20.2084
	21	36929643	-0.0959995	0.0208261	3.95585e-06	14306	ebi-a-GCST90017074	rs2834977	T	C	0.173	|| id:ebi-a-GCST90017074	TRUE	reported	igd	high	0.173	0.00148306	21.2452
	1	221945123	-0.0696728	0.0146631	1.78295e-06	14306	ebi-a-GCST90017081	rs3010848	G	A	0.336	|| id:ebi-a-GCST90017081	TRUE	reported	igd	high	0.336	0.00157569	22.5743
	1	27221334	0.108994	0.0243264	9.12788e-06	14306	ebi-a-GCST90017081	rs115372687	A	G	0.0865	|| id:ebi-a-GCST90017081	TRUE	reported	igd	high	0.0865	0.00140127	20.0719
	2	122818391	0.0682414	0.0149403	5.52764e-06	14306	ebi-a-GCST90017081	rs4848741	G	A	0.6521	|| id:ebi-a-GCST90017081	TRUE	reported	igd	high	0.3479	0.00145622	20.8601
	2	81684934	0.226767	0.0467216	1.61421e-06	14306	ebi-a-GCST90017081	rs72819830	A	G	0.0487	|| id:ebi-a-GCST90017081	TRUE	reported	igd	high	0.0487	0.00164396	23.5539
	3	12351583	-0.0813051	0.015882	2.60321e-07	14306	ebi-a-GCST90017081	rs12634544	T	C	0.2545	|| id:ebi-a-GCST90017081	TRUE	reported	igd	high	0.2545	0.00182857	26.2038
	3	161557749	0.0879804	0.016634	1.48235e-07	14306	ebi-a-GCST90017081	rs11709800	T	C	0.2326	|| id:ebi-a-GCST90017081	TRUE	reported	igd	high	0.2326	0.00195169	27.9716
	5	126751728	0.0851224	0.01769	1.98226e-06	14306	ebi-a-GCST90017081	rs6595770	T	G	0.8002	|| id:ebi-a-GCST90017081	TRUE	reported	igd	high	0.1998	0.00161589	23.1511
	7	6719867	-0.172993	0.0390401	4.61658e-06	14306	ebi-a-GCST90017081	rs10231386	G	C	0.0348	|| id:ebi-a-GCST90017081	TRUE	reported	igd	high	0.0348	0.00137063	19.6324
	7	69979141	-0.131218	0.0288407	5.43188e-06	14306	ebi-a-GCST90017081	rs35947731	C	T	0.0596	|| id:ebi-a-GCST90017081	TRUE	reported	igd	high	0.0596	0.00144487	20.6973
	10	109292487	-0.0905691	0.0190904	2.29784e-06	14306	ebi-a-GCST90017081	rs17291611	A	G	0.173	|| id:ebi-a-GCST90017081	TRUE	reported	igd	high	0.173	0.00157083	22.5045
	10	134926480	-0.087484	0.0192215	4.65994e-06	14306	ebi-a-GCST90017081	rs138437711	A	G	0.1799	|| id:ebi-a-GCST90017081	TRUE	reported	igd	high	0.1799	0.00144589	20.712
	12	57449705	0.109022	0.0242017	7.01698e-06	14306	ebi-a-GCST90017081	rs1044939	C	T	0.1034	|| id:ebi-a-GCST90017081	TRUE	reported	igd	high	0.1034	0.00141645	20.2897
	16	8870618	0.064211	0.0139816	4.54297e-06	14306	ebi-a-GCST90017081	rs12930556	C	T	0.4493	|| id:ebi-a-GCST90017081	TRUE	reported	igd	high	0.4493	0.00147213	21.0884
	2	225633812	0.0964478	0.0200589	2.15695e-06	14306	ebi-a-GCST90017085	rs3754624	C	T	0.162	|| id:ebi-a-GCST90017085	TRUE	reported	igd	high	0.162	0.00161343	23.1158
	2	169033340	0.139756	0.0286444	8.43044e-07	14306	ebi-a-GCST90017085	rs76784716	A	G	0.0716	|| id:ebi-a-GCST90017085	TRUE	reported	igd	high	0.0716	0.0016612	23.8013
	3	13726736	-0.0822797	0.016401	5.10258e-07	14306	ebi-a-GCST90017085	rs9813022	A	G	0.3022	|| id:ebi-a-GCST90017085	TRUE	reported	igd	high	0.3022	0.00175616	25.1643
	3	84471266	-0.0914764	0.0196919	2.86655e-06	14306	ebi-a-GCST90017085	rs55876211	C	T	0.172	|| id:ebi-a-GCST90017085	TRUE	reported	igd	high	0.172	0.00150616	21.5766
	4	134192918	-0.0903316	0.0205472	8.70062e-06	14306	ebi-a-GCST90017085	rs74354280	C	T	0.1531	|| id:ebi-a-GCST90017085	TRUE	reported	igd	high	0.1531	0.00134918	19.3247
	5	27945645	0.101844	0.0219252	3.39602e-06	14306	ebi-a-GCST90017085	rs1549633	A	C	0.1561	|| id:ebi-a-GCST90017085	TRUE	reported	igd	high	0.1561	0.00150595	21.5736
	5	67577051	0.0806746	0.0180043	8.64769e-06	14306	ebi-a-GCST90017085	rs3730086	A	G	0.2386	|| id:ebi-a-GCST90017085	TRUE	reported	igd	high	0.2386	0.0014015	20.0752
	5	119372737	-0.111241	0.025156	9.17529e-06	14306	ebi-a-GCST90017085	rs1035406	G	A	0.0994	|| id:ebi-a-GCST90017085	TRUE	reported	igd	high	0.0994	0.00136501	19.5518
	7	50834929	0.166302	0.0375751	8.75347e-06	14306	ebi-a-GCST90017085	rs2074723	T	C	0.0676	|| id:ebi-a-GCST90017085	TRUE	reported	igd	high	0.0676	0.00136736	19.5855
	8	131949033	0.119153	0.025758	3.25859e-06	14306	ebi-a-GCST90017085	rs56250014	A	T	0.0895	|| id:ebi-a-GCST90017085	TRUE	reported	igd	high	0.0895	0.00149355	21.3956
	10	113497648	0.0705089	0.0158542	7.36478e-06	14306	ebi-a-GCST90017085	rs7098347	G	A	0.4225	|| id:ebi-a-GCST90017085	TRUE	reported	igd	high	0.4225	0.00138064	19.776
	12	73139398	0.165184	0.0361469	7.42882e-06	14306	ebi-a-GCST90017085	rs61933850	G	A	0.0905	|| id:ebi-a-GCST90017085	TRUE	reported	igd	high	0.0905	0.00145761	20.8801
	15	61775734	0.0925877	0.0204021	6.93474e-06	14306	ebi-a-GCST90017085	rs11630875	T	C	0.1819	|| id:ebi-a-GCST90017085	TRUE	reported	igd	high	0.1819	0.00143752	20.5919
	16	88554243	-0.0722586	0.0158485	5.297e-06	14306	ebi-a-GCST90017085	rs13336560	C	T	0.4563	|| id:ebi-a-GCST90017085	TRUE	reported	igd	high	0.4563	0.00145095	20.7846
	19	28641647	0.0744853	0.0163909	5.36155e-06	14306	ebi-a-GCST90017085	rs12977163	G	C	0.3678	|| id:ebi-a-GCST90017085	TRUE	reported	igd	high	0.3678	0.00144142	20.6478
	1	67595108	0.197389	0.0458642	7.72058e-06	14306	ebi-a-GCST90016966	rs13376554	A	T	0.0308	|| id:ebi-a-GCST90016966	TRUE	reported	igd	high	0.0308	0.00129306	18.5199
	2	228018671	0.0512653	0.0109555	2.91092e-06	14306	ebi-a-GCST90016966	rs2396460	C	T	0.5606	|| id:ebi-a-GCST90016966	TRUE	reported	igd	high	0.4394	0.00152827	21.8938
	2	142774333	0.088573	0.0185548	1.44907e-06	14306	ebi-a-GCST90016966	rs62157625	T	C	0.1133	|| id:ebi-a-GCST90016966	TRUE	reported	igd	high	0.1133	0.00159031	22.784
	2	39351569	-0.0877497	0.0189408	3.32216e-06	14306	ebi-a-GCST90016966	rs6726833	C	A	0.0944	|| id:ebi-a-GCST90016966	TRUE	reported	igd	high	0.0944	0.00149805	21.4602
	3	171100102	0.0515687	0.0112199	4.68058e-06	14306	ebi-a-GCST90016966	rs2014785	T	C	0.3887	|| id:ebi-a-GCST90016966	TRUE	reported	igd	high	0.3887	0.00147447	21.1219
	4	169690814	0.0508482	0.0109075	3.1958e-06	14306	ebi-a-GCST90016966	rs6854026	C	T	0.4881	|| id:ebi-a-GCST90016966	TRUE	reported	igd	high	0.4881	0.00151678	21.729
	8	128397494	0.0621085	0.0136614	5.84198e-06	14306	ebi-a-GCST90016966	rs7823228	C	G	0.7843	|| id:ebi-a-GCST90016966	TRUE	reported	igd	high	0.2157	0.00144267	20.6657
	9	1582701	0.0500065	0.0112001	6.74481e-06	14306	ebi-a-GCST90016966	rs6474958	G	A	0.5974	|| id:ebi-a-GCST90016966	TRUE	reported	igd	high	0.4026	0.00139151	19.9319
	9	13525082	-0.110013	0.0236302	2.74764e-06	14306	ebi-a-GCST90016966	rs3900776	G	A	0.0706	|| id:ebi-a-GCST90016966	TRUE	reported	igd	high	0.0706	0.00151279	21.6717
	10	117383184	0.053089	0.0110983	2.04052e-06	14306	ebi-a-GCST90016966	rs2804244	G	A	0.5447	|| id:ebi-a-GCST90016966	TRUE	reported	igd	high	0.4553	0.00159692	22.8789
	11	105615253	0.0835752	0.0192017	7.93542e-06	14306	ebi-a-GCST90016966	rs10502061	A	G	0.0944	|| id:ebi-a-GCST90016966	TRUE	reported	igd	high	0.0944	0.00132246	18.9415
	16	77574020	-0.0750642	0.0150723	5.35476e-07	14306	ebi-a-GCST90016966	rs7193624	T	C	0.8509	|| id:ebi-a-GCST90016966	TRUE	reported	igd	high	0.1491	0.00173076	24.7997
	17	2850737	-0.0539901	0.0116575	4.42059e-06	14306	ebi-a-GCST90016966	rs60983350	G	A	0.4354	|| id:ebi-a-GCST90016966	TRUE	reported	igd	high	0.4354	0.00149709	21.4465
	19	1497547	-0.137429	0.0305304	5.33384e-06	14306	ebi-a-GCST90016966	rs78735375	A	C	0.0527	|| id:ebi-a-GCST90016966	TRUE	reported	igd	high	0.0527	0.00141436	20.2596
	21	25873624	0.0644965	0.0136702	1.9777e-06	14306	ebi-a-GCST90016966	rs62215703	G	A	0.2197	|| id:ebi-a-GCST90016966	TRUE	reported	igd	high	0.2197	0.00155356	22.2568
	1	235580646	0.186779	0.0389112	1.70565e-06	14306	ebi-a-GCST90016975	rs7412979	C	G	0.0875	|| id:ebi-a-GCST90016975	TRUE	reported	igd	high	0.0875	0.00160801	23.0381
	3	54288503	0.17471	0.0389333	8.18634e-06	14306	ebi-a-GCST90016975	rs4928024	G	A	0.9016	|| id:ebi-a-GCST90016975	TRUE	reported	igd	high	0.0984	0.00140561	20.1341
	5	128976021	0.140987	0.0309117	5.51201e-06	14306	ebi-a-GCST90016975	rs17163238	G	A	0.1998	|| id:ebi-a-GCST90016975	TRUE	reported	igd	high	0.1998	0.00145199	20.7994
	6	21960091	-0.119846	0.0253367	3.10656e-06	14306	ebi-a-GCST90016975	rs7763512	A	G	0.6173	|| id:ebi-a-GCST90016975	TRUE	reported	igd	high	0.3827	0.00156153	22.371
	6	53939724	-0.117973	0.0259861	5.54958e-06	14306	ebi-a-GCST90016975	rs9349693	G	A	0.6889	|| id:ebi-a-GCST90016975	TRUE	reported	igd	high	0.3111	0.0014386	20.6074
	6	148403405	0.118065	0.0261271	7.92319e-06	14306	ebi-a-GCST90016975	rs1007475	G	T	0.2942	|| id:ebi-a-GCST90016975	TRUE	reported	igd	high	0.2942	0.00142535	20.4173
	6	111780705	0.11923	0.0239975	7.69113e-07	14306	ebi-a-GCST90016975	rs7752361	G	A	0.496	|| id:ebi-a-GCST90016975	TRUE	reported	igd	high	0.496	0.00172255	24.6819
	7	150596929	0.154775	0.0321539	2.20232e-06	14306	ebi-a-GCST90016975	rs11761679	T	C	0.1561	|| id:ebi-a-GCST90016975	TRUE	reported	igd	high	0.1561	0.00161701	23.1672
	9	119693164	-0.133784	0.0299444	8.85911e-06	14306	ebi-a-GCST90016975	rs16934069	T	C	0.1988	|| id:ebi-a-GCST90016975	TRUE	reported	igd	high	0.1988	0.00139333	19.958
	10	22587900	0.205013	0.0457138	6.85536e-06	14306	ebi-a-GCST90016975	rs142855850	A	G	0.1014	|| id:ebi-a-GCST90016975	TRUE	reported	igd	high	0.1014	0.00140391	20.1098
	13	27292666	-0.12459	0.0260992	1.80194e-06	14306	ebi-a-GCST90016975	rs4537857	T	C	0.2922	|| id:ebi-a-GCST90016975	TRUE	reported	igd	high	0.2922	0.00159039	22.7851
	14	34150977	-0.201027	0.0428204	2.45748e-06	14306	ebi-a-GCST90016975	rs74622183	A	G	0.0875	|| id:ebi-a-GCST90016975	TRUE	reported	igd	high	0.0875	0.00153823	22.0367
	14	76065563	0.224078	0.0449336	7.86249e-07	14306	ebi-a-GCST90016975	rs72723662	C	T	0.1004	|| id:ebi-a-GCST90016975	TRUE	reported	igd	high	0.1004	0.00173534	24.8654
	17	20575697	0.127488	0.0267936	1.53183e-06	14306	ebi-a-GCST90016975	rs16941336	C	T	0.2644	|| id:ebi-a-GCST90016975	TRUE	reported	igd	high	0.2644	0.00158005	22.6368
	18	10267733	0.216874	0.0483299	6.66423e-06	14306	ebi-a-GCST90016975	rs77356209	T	C	0.0477	|| id:ebi-a-GCST90016975	TRUE	reported	igd	high	0.0477	0.00140558	20.1336
	20	811507	-0.108349	0.0240008	6.61089e-06	14306	ebi-a-GCST90016975	rs486484	A	G	0.4712	|| id:ebi-a-GCST90016975	TRUE	reported	igd	high	0.4712	0.00142253	20.3769
	2	230943099	0.0958394	0.0214723	8.74017e-06	14306	ebi-a-GCST90016978	rs62190261	A	C	0.0905	|| id:ebi-a-GCST90016978	TRUE	reported	igd	high	0.0905	0.00139062	19.9191
	4	156131004	-0.0551969	0.0122069	6.50744e-06	14306	ebi-a-GCST90016978	rs10461257	A	G	0.2853	|| id:ebi-a-GCST90016978	TRUE	reported	igd	high	0.2853	0.00142718	20.4436
	5	29352420	0.121547	0.0270977	9.41803e-06	14306	ebi-a-GCST90016978	rs79150079	C	A	0.0716	|| id:ebi-a-GCST90016978	TRUE	reported	igd	high	0.0716	0.00140441	20.117
	7	118096925	0.114108	0.0251983	3.25364e-06	14306	ebi-a-GCST90016978	rs62467127	C	T	0.0447	|| id:ebi-a-GCST90016978	TRUE	reported	igd	high	0.0447	0.00143136	20.5035
	9	83043376	0.0514099	0.011136	3.96862e-06	14306	ebi-a-GCST90016978	rs892686	A	G	0.4513	|| id:ebi-a-GCST90016978	TRUE	reported	igd	high	0.4513	0.00148755	21.3096
	10	126448374	0.124992	0.0274797	5.60673e-06	14306	ebi-a-GCST90016978	rs78521377	C	T	0.0527	|| id:ebi-a-GCST90016978	TRUE	reported	igd	high	0.0527	0.00144409	20.6862
	18	67555560	-0.0904325	0.0204253	3.34033e-06	14306	ebi-a-GCST90016978	rs17081797	A	G	0.0686	|| id:ebi-a-GCST90016978	TRUE	reported	igd	high	0.0686	0.00136836	19.5998
	18	1779609	-0.0862164	0.0194354	8.45766e-06	14306	ebi-a-GCST90016978	rs73952017	C	T	0.0875	|| id:ebi-a-GCST90016978	TRUE	reported	igd	high	0.0875	0.00137365	19.6758
	19	35883736	0.049815	0.0110787	7.13181e-06	14306	ebi-a-GCST90016978	rs60954665	T	G	0.5099	|| id:ebi-a-GCST90016978	TRUE	reported	igd	high	0.4901	0.00141127	20.2154
	19	34076956	0.0580248	0.0117185	7.00697e-07	14306	ebi-a-GCST90016978	rs999354	T	A	0.325	|| id:ebi-a-GCST90016978	TRUE	reported	igd	high	0.325	0.00171089	24.5145
	19	49279227	-0.0828853	0.0179623	5.66709e-06	14306	ebi-a-GCST90016978	rs62132810	A	G	0.1083	|| id:ebi-a-GCST90016978	TRUE	reported	igd	high	0.1083	0.00148616	21.2897
	1	118723685	-0.0805036	0.0167257	1.56776e-06	14306	ebi-a-GCST90016986	rs1582238	C	T	0.6282	|| id:ebi-a-GCST90016986	TRUE	reported	igd	high	0.3718	0.00161674	23.1633
	1	85205632	-0.13834	0.029554	3.51925e-06	14306	ebi-a-GCST90016986	rs9725395	A	G	0.0875	|| id:ebi-a-GCST90016986	TRUE	reported	igd	high	0.0875	0.00152926	21.908
	3	72207794	0.0977912	0.0197263	9.59555e-07	14306	ebi-a-GCST90016986	rs4677103	A	G	0.171	|| id:ebi-a-GCST90016986	TRUE	reported	igd	high	0.171	0.00171492	24.5724
	4	120741726	0.0817755	0.0181686	6.82889e-06	14306	ebi-a-GCST90016986	rs2892880	G	A	0.2604	|| id:ebi-a-GCST90016986	TRUE	reported	igd	high	0.2604	0.00141407	20.2555
	4	147414743	-0.147383	0.0293796	4.33112e-07	14306	ebi-a-GCST90016986	rs72731813	C	T	0.0815	|| id:ebi-a-GCST90016986	TRUE	reported	igd	high	0.0815	0.00175599	25.1618
	7	79734541	0.106503	0.0238473	6.62811e-06	14306	ebi-a-GCST90016986	rs28696126	T	A	0.8082	|| id:ebi-a-GCST90016986	TRUE	reported	igd	high	0.1918	0.00139227	19.9427
	9	8786663	0.11381	0.0232806	1.44534e-06	14306	ebi-a-GCST90016986	rs112893842	T	C	0.0974	|| id:ebi-a-GCST90016986	TRUE	reported	igd	high	0.0974	0.00166774	23.8953
	10	66407366	-0.0715978	0.0156309	4.83237e-06	14306	ebi-a-GCST90016986	rs4344384	T	G	0.5258	|| id:ebi-a-GCST90016986	TRUE	reported	igd	high	0.4742	0.00146446	20.9783
	21	41811003	0.174369	0.0362226	2.15293e-06	14306	ebi-a-GCST90016986	rs55658617	T	C	0.0696	|| id:ebi-a-GCST90016986	TRUE	reported	igd	high	0.0696	0.00161718	23.1696
	22	24804081	0.142939	0.0299793	2.52046e-06	14306	ebi-a-GCST90016986	rs9608282	T	G	0.0656	|| id:ebi-a-GCST90016986	TRUE	reported	igd	high	0.0656	0.00158654	22.7299
	1	172809633	0.0727223	0.016451	9.46085e-06	14306	ebi-a-GCST90016988	rs75416973	A	G	0.2256	|| id:ebi-a-GCST90016988	TRUE	reported	igd	high	0.2256	0.00136408	19.5384
	3	45809449	-0.0601454	0.0135366	9.60771e-06	14306	ebi-a-GCST90016988	rs764177	C	A	0.338	|| id:ebi-a-GCST90016988	TRUE	reported	igd	high	0.338	0.00137806	19.739
	4	23294359	0.0773514	0.0170915	7.37055e-06	14306	ebi-a-GCST90016988	rs10938938	A	G	0.8062	|| id:ebi-a-GCST90016988	TRUE	reported	igd	high	0.1938	0.00142967	20.4793
	7	150890034	0.0647132	0.0143314	5.93267e-06	14306	ebi-a-GCST90016988	rs2435610	A	C	0.2604	|| id:ebi-a-GCST90016988	TRUE	reported	igd	high	0.2604	0.00142322	20.3867
	8	138295725	-0.0655301	0.013186	5.50744e-07	14306	ebi-a-GCST90016988	rs11166701	G	A	0.5159	|| id:ebi-a-GCST90016988	TRUE	reported	igd	high	0.4841	0.00172341	24.6942
	9	25447080	-0.161296	0.0364332	8.19219e-06	14306	ebi-a-GCST90016988	rs76680460	G	A	0.0477	|| id:ebi-a-GCST90016988	TRUE	reported	igd	high	0.0477	0.00136817	19.5971
	10	23199653	0.0668509	0.0147685	5.83727e-06	14306	ebi-a-GCST90016988	rs4747450	C	A	0.2664	|| id:ebi-a-GCST90016988	TRUE	reported	igd	high	0.2664	0.00143022	20.4871
	11	10967286	0.076227	0.0170411	5.1363e-06	14306	ebi-a-GCST90016988	rs517089	T	A	0.169	|| id:ebi-a-GCST90016988	TRUE	reported	igd	high	0.169	0.00139668	20.0061
	11	92267129	0.0596297	0.0130052	4.8568e-06	14306	ebi-a-GCST90016988	rs4753063	A	G	0.5586	|| id:ebi-a-GCST90016988	TRUE	reported	igd	high	0.4414	0.00146736	21.0199
	14	102458052	-0.113054	0.0261933	7.88116e-06	14306	ebi-a-GCST90016988	rs10138457	T	C	0.0716	|| id:ebi-a-GCST90016988	TRUE	reported	igd	high	0.0716	0.00130049	18.6265
	15	32955095	0.0662403	0.0146315	5.91412e-06	14306	ebi-a-GCST90016988	rs11071887	T	C	0.2634	|| id:ebi-a-GCST90016988	TRUE	reported	igd	high	0.2634	0.00143063	20.493
	16	9336862	0.0865932	0.0193719	8.07904e-06	14306	ebi-a-GCST90016988	rs2314294	T	C	0.1183	|| id:ebi-a-GCST90016988	TRUE	reported	igd	high	0.1183	0.00139476	19.9785
	1	9136139	-0.188618	0.0403613	3.34649e-06	14306	ebi-a-GCST90016990	rs112205261	T	C	0.0577	|| id:ebi-a-GCST90016990	TRUE	reported	igd	high	0.0577	0.00152425	21.8361
	2	45453805	0.107774	0.0236527	4.1759e-06	14306	ebi-a-GCST90016990	rs3851328	G	T	0.7336	|| id:ebi-a-GCST90016990	TRUE	reported	igd	high	0.2664	0.00144917	20.759
	2	141337454	-0.0879736	0.0197127	8.37124e-06	14306	ebi-a-GCST90016990	rs6430926	T	C	0.4861	|| id:ebi-a-GCST90016990	TRUE	reported	igd	high	0.4861	0.00139024	19.9137
	3	20807454	-0.121331	0.0272024	7.61921e-06	14306	ebi-a-GCST90016990	rs13070736	A	C	0.1571	|| id:ebi-a-GCST90016990	TRUE	reported	igd	high	0.1571	0.0013887	19.8915
	4	70483957	-0.093486	0.0210208	9.02714e-06	14306	ebi-a-GCST90016990	rs2877457	G	A	0.8678	|| id:ebi-a-GCST90016990	TRUE	reported	igd	high	0.1322	0.00138063	19.7758
	7	38335954	-0.0980582	0.0197653	7.36207e-07	14306	ebi-a-GCST90016990	rs2240838	G	A	0.498	|| id:ebi-a-GCST90016990	TRUE	reported	igd	high	0.498	0.0017175	24.6094
	11	102461599	-0.0907728	0.0198096	5.2313e-06	14306	ebi-a-GCST90016990	rs1784446	A	G	0.5577	|| id:ebi-a-GCST90016990	TRUE	reported	igd	high	0.4423	0.00146556	20.9942
	15	65691324	0.108495	0.0245457	8.94211e-06	14306	ebi-a-GCST90016990	rs67490567	T	C	0.1978	|| id:ebi-a-GCST90016990	TRUE	reported	igd	high	0.1978	0.00136382	19.5348
	17	17098213	-0.110522	0.0247653	5.71465e-06	14306	ebi-a-GCST90016990	rs4985746	A	G	0.8211	|| id:ebi-a-GCST90016990	TRUE	reported	igd	high	0.1789	0.00139023	19.9136
	20	55647869	0.175349	0.0378576	4.8257e-06	14306	ebi-a-GCST90016990	rs76663501	C	T	0.0815	|| id:ebi-a-GCST90016990	TRUE	reported	igd	high	0.0815	0.00149738	21.4506
	21	29778032	-0.102572	0.0221108	3.88893e-06	14306	ebi-a-GCST90016990	rs2223081	A	G	0.7078	|| id:ebi-a-GCST90016990	TRUE	reported	igd	high	0.2922	0.00150203	21.5173
	2	19973210	0.0893384	0.0199069	9.84419e-06	14306	ebi-a-GCST90016991	rs12710729	C	A	0.3708	|| id:ebi-a-GCST90016991	TRUE	reported	igd	high	0.3708	0.00140585	20.1376
	3	111419486	0.120965	0.0263054	5.26842e-06	14306	ebi-a-GCST90016991	rs1553971	T	G	0.161	|| id:ebi-a-GCST90016991	TRUE	reported	igd	high	0.161	0.00147594	21.1431
	4	189060431	-0.0978125	0.0216636	8.21826e-06	14306	ebi-a-GCST90016991	rs11938607	C	T	0.7366	|| id:ebi-a-GCST90016991	TRUE	reported	igd	high	0.2634	0.00142295	20.3829
	8	55330814	0.137001	0.0302124	7.7464e-06	14306	ebi-a-GCST90016991	rs13258851	A	G	0.0855	|| id:ebi-a-GCST90016991	TRUE	reported	igd	high	0.0855	0.00143527	20.5597
	8	50822676	-0.106447	0.0224159	2.71688e-06	14306	ebi-a-GCST90016991	rs3812426	A	G	0.7922	|| id:ebi-a-GCST90016991	TRUE	reported	igd	high	0.2078	0.00157381	22.5473
	10	109417101	-0.0952742	0.0211569	8.85116e-06	14306	ebi-a-GCST90016991	rs12257723	A	C	0.339	|| id:ebi-a-GCST90016991	TRUE	reported	igd	high	0.339	0.00141551	20.2762
	11	24001840	0.129006	0.0284844	4.9187e-06	14306	ebi-a-GCST90016991	rs11027642	C	T	0.1243	|| id:ebi-a-GCST90016991	TRUE	reported	igd	high	0.1243	0.00143174	20.509
	11	124764527	-0.121065	0.0251658	1.65002e-06	14306	ebi-a-GCST90016991	rs12278566	T	A	0.175	|| id:ebi-a-GCST90016991	TRUE	reported	igd	high	0.175	0.00161509	23.1396
	15	36178565	-0.107319	0.022515	2.23748e-06	14306	ebi-a-GCST90016991	rs2683098	T	C	0.7763	|| id:ebi-a-GCST90016991	TRUE	reported	igd	high	0.2237	0.00158563	22.7169
	15	53375201	0.091546	0.0195787	3.22887e-06	14306	ebi-a-GCST90016991	rs1508033	A	C	0.3499	|| id:ebi-a-GCST90016991	TRUE	reported	igd	high	0.3499	0.00152591	21.86
	17	53367641	0.100627	0.022546	7.34852e-06	14306	ebi-a-GCST90016991	rs11079158	T	C	0.2197	|| id:ebi-a-GCST90016991	TRUE	reported	igd	high	0.2197	0.00139049	19.9172
	21	21610254	0.0939071	0.0201104	4.16217e-06	14306	ebi-a-GCST90016991	rs4462860	G	A	0.3439	|| id:ebi-a-GCST90016991	TRUE	reported	igd	high	0.3439	0.00152186	21.8019
	1	210628449	-0.190729	0.0433608	7.16902e-06	14306	ebi-a-GCST90017012	rs3765837	T	G	0.0785	|| id:ebi-a-GCST90017012	TRUE	reported	igd	high	0.0785	0.00135062	19.3454
	1	83136096	-0.21399	0.0490592	7.98197e-06	14306	ebi-a-GCST90017012	rs72939513	A	G	0.0537	|| id:ebi-a-GCST90017012	TRUE	reported	igd	high	0.0537	0.00132816	19.0233
	2	30158494	0.107597	0.0239228	8.61133e-06	14306	ebi-a-GCST90017012	rs13412653	A	C	0.3539	|| id:ebi-a-GCST90017012	TRUE	reported	igd	high	0.3539	0.00141203	20.2263
	3	187450354	-0.242965	0.0466177	1.67487e-07	14306	ebi-a-GCST90017012	rs76287110	A	T	0.0706	|| id:ebi-a-GCST90017012	TRUE	reported	igd	high	0.0706	0.00189515	27.1597
	4	8142607	-0.180293	0.0403296	8.10849e-06	14306	ebi-a-GCST90017012	rs35042269	C	A	0.1889	|| id:ebi-a-GCST90017012	TRUE	reported	igd	high	0.1889	0.00139504	19.9825
	4	136768501	0.181405	0.0377102	1.42889e-06	14306	ebi-a-GCST90017012	rs72714787	C	A	0.1044	|| id:ebi-a-GCST90017012	TRUE	reported	igd	high	0.1044	0.00161496	23.1377
	7	136937189	0.17869	0.037722	4.0242e-06	14306	ebi-a-GCST90017012	rs322296	G	A	0.1193	|| id:ebi-a-GCST90017012	TRUE	reported	igd	high	0.1193	0.00156607	22.4363
	7	47144505	-0.153972	0.0338918	7.03947e-06	14306	ebi-a-GCST90017012	rs71545975	A	G	0.173	|| id:ebi-a-GCST90017012	TRUE	reported	igd	high	0.173	0.00144062	20.6364
	7	129433205	-0.128261	0.0285123	9.16706e-06	14306	ebi-a-GCST90017012	rs117347059	G	C	0.2068	|| id:ebi-a-GCST90017012	TRUE	reported	igd	high	0.2068	0.00141251	20.2332
	7	18970607	-0.149852	0.0333315	7.75586e-06	14306	ebi-a-GCST90017012	rs768830	A	G	0.8708	|| id:ebi-a-GCST90017012	TRUE	reported	igd	high	0.1292	0.00141086	20.2095
	9	88787144	-0.102908	0.0231571	9.0567e-06	14306	ebi-a-GCST90017012	rs4596722	G	A	0.5239	|| id:ebi-a-GCST90017012	TRUE	reported	igd	high	0.4761	0.00137852	19.7455
	12	131024079	-0.172495	0.0388567	8.36681e-06	14306	ebi-a-GCST90017012	rs61934597	C	T	0.0755	|| id:ebi-a-GCST90017012	TRUE	reported	igd	high	0.0755	0.00137564	19.7043
	12	29024534	-0.12867	0.0249946	3.43764e-07	14306	ebi-a-GCST90017012	rs7294633	T	C	0.6491	|| id:ebi-a-GCST90017012	TRUE	reported	igd	high	0.3509	0.00184901	26.4973
	17	10148653	0.116884	0.0234834	6.70641e-07	14306	ebi-a-GCST90017012	rs7220558	A	T	0.4324	|| id:ebi-a-GCST90017012	TRUE	reported	igd	high	0.4324	0.0017287	24.7701
	17	52957210	-0.196423	0.0433538	6.37016e-06	14306	ebi-a-GCST90017012	rs16955299	G	A	0.0835	|| id:ebi-a-GCST90017012	TRUE	reported	igd	high	0.0835	0.00143281	20.5244
	1	43767569	0.0637084	0.0135355	2.19053e-06	14306	ebi-a-GCST90017019	rs12566247	T	A	0.3479	|| id:ebi-a-GCST90017019	TRUE	reported	igd	high	0.3479	0.00154616	22.1505
	2	6514088	0.0818068	0.0165992	8.56624e-07	14306	ebi-a-GCST90017019	rs716604	A	G	0.1879	|| id:ebi-a-GCST90017019	TRUE	reported	igd	high	0.1879	0.00169492	24.2853
	2	140898088	0.183158	0.0402743	4.91157e-06	14306	ebi-a-GCST90017019	rs72982915	C	T	0.0457	|| id:ebi-a-GCST90017019	TRUE	reported	igd	high	0.0457	0.00144361	20.6793
	3	150620956	-0.0685233	0.0152546	7.84061e-06	14306	ebi-a-GCST90017019	rs2276760	A	G	0.2197	|| id:ebi-a-GCST90017019	TRUE	reported	igd	high	0.2197	0.00140846	20.175
	3	17187915	0.0607331	0.0132035	4.20572e-06	14306	ebi-a-GCST90017019	rs11928843	A	G	0.5408	|| id:ebi-a-GCST90017019	TRUE	reported	igd	high	0.4592	0.00147677	21.155
	3	10611142	0.130074	0.0267179	2.20308e-06	14306	ebi-a-GCST90017019	rs62240188	G	A	0.0686	|| id:ebi-a-GCST90017019	TRUE	reported	igd	high	0.0686	0.00165401	23.6982
	4	114608814	-0.141905	0.0315074	7.305e-06	14306	ebi-a-GCST90017019	rs994794	G	C	0.0398	|| id:ebi-a-GCST90017019	TRUE	reported	igd	high	0.0398	0.00141591	20.2819
	5	17209391	0.120632	0.0257529	1.91743e-06	14306	ebi-a-GCST90017019	rs2731794	C	T	0.0596	|| id:ebi-a-GCST90017019	TRUE	reported	igd	high	0.0596	0.0015314	21.9388
	6	67200802	0.0692373	0.0151154	8.56959e-06	14306	ebi-a-GCST90017019	rs6934519	C	T	0.2753	|| id:ebi-a-GCST90017019	TRUE	reported	igd	high	0.2753	0.00146449	20.9788
	6	155737906	0.162658	0.0367647	9.40503e-06	14306	ebi-a-GCST90017019	rs62427239	C	A	0.0457	|| id:ebi-a-GCST90017019	TRUE	reported	igd	high	0.0457	0.0013664	19.5717
	7	66890843	0.0918017	0.0194885	2.06072e-06	14306	ebi-a-GCST90017019	rs10262702	T	C	0.1292	|| id:ebi-a-GCST90017019	TRUE	reported	igd	high	0.1292	0.00154865	22.1862
	7	22007303	0.060368	0.0131793	4.1223e-06	14306	ebi-a-GCST90017019	rs1859797	G	A	0.504	|| id:ebi-a-GCST90017019	TRUE	reported	igd	high	0.496	0.00146445	20.9782
	8	3763540	0.107194	0.0250013	6.37926e-06	14306	ebi-a-GCST90017019	rs17067892	C	T	0.0765	|| id:ebi-a-GCST90017019	TRUE	reported	igd	high	0.0765	0.00128333	18.3804
	10	13124513	0.0660742	0.0134139	6.982e-07	14306	ebi-a-GCST90017019	rs11258178	A	G	0.4145	|| id:ebi-a-GCST90017019	TRUE	reported	igd	high	0.4145	0.00169317	24.2601
	11	94364293	-0.151142	0.0306922	5.12165e-07	14306	ebi-a-GCST90017019	rs12226153	A	G	0.0616	|| id:ebi-a-GCST90017019	TRUE	reported	igd	high	0.0616	0.00169223	24.2468
	13	23343542	-0.0585038	0.013219	9.71292e-06	14306	ebi-a-GCST90017019	rs1000888	C	G	0.3956	|| id:ebi-a-GCST90017019	TRUE	reported	igd	high	0.3956	0.00136728	19.5844
	15	93819735	-0.0658116	0.0140767	2.98353e-06	14306	ebi-a-GCST90017019	rs7170984	T	C	0.2903	|| id:ebi-a-GCST90017019	TRUE	reported	igd	high	0.2903	0.00152553	21.8546
	16	58818770	-0.175324	0.038599	8.71806e-07	14306	ebi-a-GCST90017019	rs4784055	T	C	0.0557	|| id:ebi-a-GCST90017019	TRUE	reported	igd	high	0.0557	0.00144008	20.6286
	16	85327902	-0.0729524	0.0152948	1.34623e-06	14306	ebi-a-GCST90017019	rs2930225	T	G	0.7416	|| id:ebi-a-GCST90017019	TRUE	reported	igd	high	0.2584	0.00158775	22.7474
	20	6218922	-0.218507	0.0490152	7.41635e-06	14306	ebi-a-GCST90017019	rs4113676	A	C	0.0616	|| id:ebi-a-GCST90017019	TRUE	reported	igd	high	0.0616	0.00138723	19.8705
	1	53773248	-0.118868	0.0259753	3.38174e-06	14306	ebi-a-GCST90017025	rs78848836	A	G	0.0835	|| id:ebi-a-GCST90017025	TRUE	reported	igd	high	0.0835	0.00146169	20.9386
	1	166199362	0.117095	0.02591	7.39861e-06	14306	ebi-a-GCST90017025	rs12131224	C	T	0.1163	|| id:ebi-a-GCST90017025	TRUE	reported	igd	high	0.1163	0.00142562	20.4212
	1	82384407	0.0751466	0.0153934	1.10647e-06	14306	ebi-a-GCST90017025	rs2050911	G	A	0.3042	|| id:ebi-a-GCST90017025	TRUE	reported	igd	high	0.3042	0.00166306	23.8281
	1	108102470	-0.087088	0.0197008	8.27428e-06	14306	ebi-a-GCST90017025	rs79476906	T	A	0.1441	|| id:ebi-a-GCST90017025	TRUE	reported	igd	high	0.1441	0.00136407	19.5384
	3	42568440	0.0784637	0.0144768	7.16556e-08	14306	ebi-a-GCST90017025	rs437876	T	C	0.3728	|| id:ebi-a-GCST90017025	TRUE	reported	igd	high	0.3728	0.0020492	29.3719
	3	148269083	-0.0970258	0.0181807	1.45589e-07	14306	ebi-a-GCST90017025	rs985416	T	C	0.7942	|| id:ebi-a-GCST90017025	TRUE	reported	igd	high	0.2058	0.00198688	28.4769
	6	145006780	0.107801	0.0229777	3.46785e-06	14306	ebi-a-GCST90017025	rs9403580	C	T	0.1093	|| id:ebi-a-GCST90017025	TRUE	reported	igd	high	0.1093	0.0015362	22.0076
	7	96965504	-0.0748504	0.0165681	5.87503e-06	14306	ebi-a-GCST90017025	rs62496417	T	G	0.2714	|| id:ebi-a-GCST90017025	TRUE	reported	igd	high	0.2714	0.00142464	20.4071
	8	56839500	-0.0784757	0.0177648	9.48135e-06	14306	ebi-a-GCST90017025	rs7341608	T	C	0.1899	|| id:ebi-a-GCST90017025	TRUE	reported	igd	high	0.1899	0.0013622	19.5114
	9	14477851	-0.107898	0.0232346	3.10506e-06	14306	ebi-a-GCST90017025	rs573933	T	C	0.1024	|| id:ebi-a-GCST90017025	TRUE	reported	igd	high	0.1024	0.00150516	21.5623
	9	7273249	-0.0683706	0.0143691	1.71502e-06	14306	ebi-a-GCST90017025	rs10815577	C	G	0.3867	|| id:ebi-a-GCST90017025	TRUE	reported	igd	high	0.3867	0.00158006	22.637
	12	56256262	0.0761893	0.0170127	7.55962e-06	14306	ebi-a-GCST90017025	rs2371284	C	T	0.7773	|| id:ebi-a-GCST90017025	TRUE	reported	igd	high	0.2227	0.00139996	20.0531
	14	21455973	-0.0681973	0.0149831	6.08597e-06	14306	ebi-a-GCST90017025	rs4981345	T	C	0.3509	|| id:ebi-a-GCST90017025	TRUE	reported	igd	high	0.3509	0.00144605	20.7143
	16	79092359	0.168045	0.0382637	3.3335e-06	14306	ebi-a-GCST90017025	rs74034332	G	A	0.0457	|| id:ebi-a-GCST90017025	TRUE	reported	igd	high	0.0457	0.0013464	19.2849
	17	36155074	-0.0816269	0.01838	9.01675e-06	14306	ebi-a-GCST90017025	rs7213933	T	A	0.1948	|| id:ebi-a-GCST90017025	TRUE	reported	igd	high	0.1948	0.00137676	19.7204
	19	13962924	0.0892098	0.0197665	8.04211e-06	14306	ebi-a-GCST90017025	rs8104225	A	G	0.1491	|| id:ebi-a-GCST90017025	TRUE	reported	igd	high	0.1491	0.00142177	20.366
	1	18501459	-0.183147	0.038148	1.27809e-06	14306	ebi-a-GCST90017030	rs16861661	G	A	0.0497	|| id:ebi-a-GCST90017030	TRUE	reported	igd	high	0.0497	0.00160857	23.046
	2	28903275	-0.0852686	0.0176504	1.59199e-06	14306	ebi-a-GCST90017030	rs11674854	C	T	0.4274	|| id:ebi-a-GCST90017030	TRUE	reported	igd	high	0.4274	0.00162871	23.335
	2	199312684	-0.0805447	0.0177429	8.96314e-06	14306	ebi-a-GCST90017030	rs12693845	C	T	0.3569	|| id:ebi-a-GCST90017030	TRUE	reported	igd	high	0.3569	0.00143841	20.6046
	2	135755629	0.0804001	0.0178207	4.93106e-06	14306	ebi-a-GCST90017030	rs1530559	G	A	0.5676	|| id:ebi-a-GCST90017030	TRUE	reported	igd	high	0.4324	0.00142078	20.3518
	3	173151665	-0.219886	0.0475759	7.32706e-06	14306	ebi-a-GCST90017030	rs77478751	A	G	0.0537	|| id:ebi-a-GCST90017030	TRUE	reported	igd	high	0.0537	0.00149092	21.358
	4	109896462	0.187692	0.0394585	2.24383e-06	14306	ebi-a-GCST90017030	rs62314653	C	A	0.0626	|| id:ebi-a-GCST90017030	TRUE	reported	igd	high	0.0626	0.00157909	22.623
	6	151027636	0.139784	0.0310414	6.83439e-06	14306	ebi-a-GCST90017030	rs75127669	C	A	0.0706	|| id:ebi-a-GCST90017030	TRUE	reported	igd	high	0.0706	0.00141546	20.2755
	8	69010103	-0.079195	0.0171791	4.24766e-06	14306	ebi-a-GCST90017030	rs768253	T	G	0.3907	|| id:ebi-a-GCST90017030	TRUE	reported	igd	high	0.3907	0.00148331	21.2488
	13	23834968	-0.107134	0.0221883	3.12097e-06	14306	ebi-a-GCST90017030	rs7399658	G	A	0.2157	|| id:ebi-a-GCST90017030	TRUE	reported	igd	high	0.2157	0.00162698	23.3102
	16	73890910	0.0815092	0.0169441	1.40618e-06	14306	ebi-a-GCST90017030	rs328312	T	A	0.4473	|| id:ebi-a-GCST90017030	TRUE	reported	igd	high	0.4473	0.00161494	23.1375
	19	6928017	0.0985077	0.0203229	9.71673e-07	14306	ebi-a-GCST90017030	rs921925	A	C	0.2624	|| id:ebi-a-GCST90017030	TRUE	reported	igd	high	0.2624	0.0016396	23.4914
	20	54192992	-0.0801344	0.017149	3.29041e-06	14306	ebi-a-GCST90017030	rs6092149	A	T	0.4433	|| id:ebi-a-GCST90017030	TRUE	reported	igd	high	0.4433	0.00152398	21.8323
	1	58441860	-0.0935456	0.0193174	2.02428e-06	14306	ebi-a-GCST90017032	rs1187983	C	T	0.1223	|| id:ebi-a-GCST90017032	TRUE	reported	igd	high	0.1223	0.00163651	23.4471
	1	211400180	0.0679323	0.015012	5.02736e-06	14306	ebi-a-GCST90017032	rs3125832	A	C	0.2624	|| id:ebi-a-GCST90017032	TRUE	reported	igd	high	0.2624	0.00142934	20.4746
	3	166039765	-0.0634861	0.0136323	3.11279e-06	14306	ebi-a-GCST90017032	rs2863363	G	A	0.6322	|| id:ebi-a-GCST90017032	TRUE	reported	igd	high	0.3678	0.00151371	21.6849
	6	132881664	-0.0649396	0.0131146	7.25371e-07	14306	ebi-a-GCST90017032	rs2842896	C	T	0.5278	|| id:ebi-a-GCST90017032	TRUE	reported	igd	high	0.4722	0.00171099	24.5159
	10	12516924	0.0840769	0.0167551	6.28449e-07	14306	ebi-a-GCST90017032	rs2724813	G	A	0.7992	|| id:ebi-a-GCST90017032	TRUE	reported	igd	high	0.2008	0.00175702	25.1767
	11	79518683	-0.126354	0.0272212	3.25912e-06	14306	ebi-a-GCST90017032	rs72948274	A	C	0.0577	|| id:ebi-a-GCST90017032	TRUE	reported	igd	high	0.0577	0.00150381	21.5428
	11	45826561	0.124426	0.0248431	1.01163e-06	14306	ebi-a-GCST90017032	rs61884471	G	A	0.0845	|| id:ebi-a-GCST90017032	TRUE	reported	igd	high	0.0845	0.00175038	25.0813
	13	86079090	0.119479	0.0271688	7.80171e-06	14306	ebi-a-GCST90017032	rs11620597	T	C	0.0527	|| id:ebi-a-GCST90017032	TRUE	reported	igd	high	0.0527	0.00135001	19.3367
	14	21577837	-0.0952415	0.0216699	6.58082e-06	14306	ebi-a-GCST90017032	rs8006832	G	T	0.1113	|| id:ebi-a-GCST90017032	TRUE	reported	igd	high	0.1113	0.00134845	19.3143
	16	5938448	-0.060618	0.0131551	4.14753e-06	14306	ebi-a-GCST90017032	rs11645029	G	C	0.4523	|| id:ebi-a-GCST90017032	TRUE	reported	igd	high	0.4523	0.00148201	21.2302
	18	46255637	0.059681	0.0132289	6.60374e-06	14306	ebi-a-GCST90017032	rs12963345	C	G	0.5417	|| id:ebi-a-GCST90017032	TRUE	reported	igd	high	0.4583	0.00142066	20.35
	19	4542097	0.118845	0.0268423	6.86294e-06	14306	ebi-a-GCST90017032	rs146541147	G	A	0.0706	|| id:ebi-a-GCST90017032	TRUE	reported	igd	high	0.0706	0.00136839	19.6003
	1	85585609	-0.10452	0.0225521	9.75708e-06	14306	ebi-a-GCST90017039	rs6657302	T	C	0.0517	|| id:ebi-a-GCST90017039	TRUE	reported	igd	high	0.0517	0.00149918	21.4765
	2	38037203	-0.0715594	0.0156668	8.83385e-06	14306	ebi-a-GCST90017039	rs72893646	A	T	0.1282	|| id:ebi-a-GCST90017039	TRUE	reported	igd	high	0.1282	0.0014562	20.8599
	3	191572365	0.10308	0.0222736	1.93059e-06	14306	ebi-a-GCST90017039	rs115602804	G	A	0.0666	|| id:ebi-a-GCST90017039	TRUE	reported	igd	high	0.0666	0.00149486	21.4145
	3	52354847	0.186478	0.0405199	5.65484e-06	14306	ebi-a-GCST90017039	rs114567323	T	C	0.0467	|| id:ebi-a-GCST90017039	TRUE	reported	igd	high	0.0467	0.00147828	21.1767
	5	169360155	0.0558784	0.0116625	1.71325e-06	14306	ebi-a-GCST90017039	rs3860755	G	C	0.3082	|| id:ebi-a-GCST90017039	TRUE	reported	igd	high	0.3082	0.0016021	22.9532
	6	165969505	0.162824	0.0381863	8.86584e-06	14306	ebi-a-GCST90017039	rs11965579	G	C	0.0348	|| id:ebi-a-GCST90017039	TRUE	reported	igd	high	0.0348	0.00126926	18.1786
	6	47368687	-0.0761961	0.0157042	1.93143e-06	14306	ebi-a-GCST90017039	rs4236095	A	G	0.8748	|| id:ebi-a-GCST90017039	TRUE	reported	igd	high	0.1252	0.00164286	23.5382
	9	2217340	-0.0702667	0.0142249	5.7069e-07	14306	ebi-a-GCST90017039	rs60884758	C	T	0.165	|| id:ebi-a-GCST90017039	TRUE	reported	igd	high	0.165	0.00170272	24.3972
	12	56396953	0.0888832	0.0200902	8.53631e-06	14306	ebi-a-GCST90017039	rs7298818	C	T	0.0765	|| id:ebi-a-GCST90017039	TRUE	reported	igd	high	0.0765	0.00136634	19.5709
	16	7045276	-0.0500303	0.0111459	7.27411e-06	14306	ebi-a-GCST90017039	rs17141986	C	G	0.5726	|| id:ebi-a-GCST90017039	TRUE	reported	igd	high	0.4274	0.00140639	20.1454
	1	171903885	-0.0875276	0.0196779	5.08124e-06	14306	ebi-a-GCST90017047	rs16843578	C	T	0.0825	|| id:ebi-a-GCST90017047	TRUE	reported	igd	high	0.0825	0.00138106	19.7821
	2	16066705	-0.129578	0.0280454	6.70795e-06	14306	ebi-a-GCST90017047	rs75987356	G	A	0.0686	|| id:ebi-a-GCST90017047	TRUE	reported	igd	high	0.0686	0.00148996	21.3441
	5	57229635	-0.131039	0.0293815	7.95848e-06	14306	ebi-a-GCST90017047	rs114398731	G	C	0.0358	|| id:ebi-a-GCST90017047	TRUE	reported	igd	high	0.0358	0.00138845	19.8881
	6	135411737	0.0722815	0.0162353	9.38469e-06	14306	ebi-a-GCST90017047	rs9389266	T	G	0.169	|| id:ebi-a-GCST90017047	TRUE	reported	igd	high	0.169	0.00138361	19.8186
	7	106406824	-0.214911	0.0474739	8.52236e-06	14306	ebi-a-GCST90017047	rs28603357	T	C	0.0636	|| id:ebi-a-GCST90017047	TRUE	reported	igd	high	0.0636	0.00143043	20.4902
	7	78136725	-0.0550261	0.0120835	5.87665e-06	14306	ebi-a-GCST90017047	rs34302036	G	A	0.5855	|| id:ebi-a-GCST90017047	TRUE	reported	igd	high	0.4145	0.00144745	20.7344
	7	145760298	-0.0710048	0.0156654	4.65833e-06	14306	ebi-a-GCST90017047	rs62504452	A	G	0.166	|| id:ebi-a-GCST90017047	TRUE	reported	igd	high	0.166	0.00143401	20.5415
	7	5319387	-0.0622202	0.0127675	1.17009e-06	14306	ebi-a-GCST90017047	rs10279978	A	G	0.3479	|| id:ebi-a-GCST90017047	TRUE	reported	igd	high	0.3479	0.00165734	23.746
	8	3391361	-0.0649918	0.0145501	6.61592e-06	14306	ebi-a-GCST90017047	rs10091895	T	C	0.2137	|| id:ebi-a-GCST90017047	TRUE	reported	igd	high	0.2137	0.00139271	19.9492
	8	5088054	-0.190644	0.0421065	5.06559e-06	14306	ebi-a-GCST90017047	rs75200530	T	G	0.0467	|| id:ebi-a-GCST90017047	TRUE	reported	igd	high	0.0467	0.0014309	20.4969
	10	17019559	0.092888	0.0171454	3.99595e-08	14306	ebi-a-GCST90017047	rs61841503	G	A	0.1372	|| id:ebi-a-GCST90017047	TRUE	reported	igd	high	0.1372	0.00204746	29.347
	11	133834657	0.0919112	0.0205738	6.98361e-06	14306	ebi-a-GCST90017047	rs7109293	A	G	0.0924	|| id:ebi-a-GCST90017047	TRUE	reported	igd	high	0.0924	0.00139311	19.9548
	11	99665050	-0.0726779	0.0158263	6.48649e-06	14306	ebi-a-GCST90017047	rs11221428	T	C	0.1551	|| id:ebi-a-GCST90017047	TRUE	reported	igd	high	0.1551	0.00147193	21.0856
	13	88725540	-0.094406	0.0208544	7.3697e-06	14306	ebi-a-GCST90017047	rs77702691	A	G	0.1024	|| id:ebi-a-GCST90017047	TRUE	reported	igd	high	0.1024	0.00143042	20.4901
	13	32720756	0.0580018	0.0127495	5.75692e-06	14306	ebi-a-GCST90017047	rs9567264	C	T	0.3201	|| id:ebi-a-GCST90017047	TRUE	reported	igd	high	0.3201	0.00144461	20.6936
	1	240503826	0.11614	0.0243083	1.66054e-06	14306	ebi-a-GCST90017050	rs79968172	G	A	0.0557	|| id:ebi-a-GCST90017050	TRUE	reported	igd	high	0.0557	0.0015931	22.8241
	2	5548605	0.0554234	0.0125423	8.57946e-06	14306	ebi-a-GCST90017050	rs792058	G	A	0.4274	|| id:ebi-a-GCST90017050	TRUE	reported	igd	high	0.4274	0.00136308	19.5241
	4	36478011	0.0720077	0.0165387	8.99146e-06	14306	ebi-a-GCST90017050	rs35362464	C	A	0.1511	|| id:ebi-a-GCST90017050	TRUE	reported	igd	high	0.1511	0.00132331	18.9537
	7	101271282	0.058665	0.013208	7.28887e-06	14306	ebi-a-GCST90017050	rs73176030	T	C	0.3181	|| id:ebi-a-GCST90017050	TRUE	reported	igd	high	0.3181	0.00137711	19.7253
	8	79766499	0.0625299	0.0137876	4.64836e-06	14306	ebi-a-GCST90017050	rs11992182	A	C	0.2883	|| id:ebi-a-GCST90017050	TRUE	reported	igd	high	0.2883	0.00143567	20.5654
	10	128214403	-0.166823	0.0376681	9.15946e-06	14306	ebi-a-GCST90017050	rs116969552	A	G	0.0358	|| id:ebi-a-GCST90017050	TRUE	reported	igd	high	0.0358	0.00136915	19.6112
	10	132651293	-0.097606	0.0216072	3.47144e-06	14306	ebi-a-GCST90017050	rs10829821	T	C	0.0855	|| id:ebi-a-GCST90017050	TRUE	reported	igd	high	0.0855	0.00142436	20.4031
	11	86179076	0.13498	0.0310715	3.39414e-06	14306	ebi-a-GCST90017050	rs663262	C	T	0.9483	|| id:ebi-a-GCST90017050	TRUE	reported	igd	high	0.0517	0.00131742	18.8692
	11	40289063	0.0736533	0.0153163	1.29587e-06	14306	ebi-a-GCST90017050	rs77193512	A	G	0.167	|| id:ebi-a-GCST90017050	TRUE	reported	igd	high	0.167	0.00161383	23.1215
	13	111703249	-0.0804138	0.0176692	7.10133e-06	14306	ebi-a-GCST90017050	rs9555756	A	C	0.1243	|| id:ebi-a-GCST90017050	TRUE	reported	igd	high	0.1243	0.00144571	20.7094
	14	20954661	0.0999189	0.0197169	2.53653e-07	14306	ebi-a-GCST90017050	rs1756364	G	T	0.1213	|| id:ebi-a-GCST90017050	TRUE	reported	igd	high	0.1213	0.00179193	25.6778
	14	56938952	0.200894	0.0406434	1.07696e-06	14306	ebi-a-GCST90017050	rs71414120	T	G	0.0765	|| id:ebi-a-GCST90017050	TRUE	reported	igd	high	0.0765	0.00170488	24.4283
	15	61047117	-0.105422	0.0237274	9.11612e-06	14306	ebi-a-GCST90017050	rs1871858	C	G	0.0795	|| id:ebi-a-GCST90017050	TRUE	reported	igd	high	0.0795	0.00137799	19.7379
	16	72136154	0.15913	0.0322283	1.08648e-06	14306	ebi-a-GCST90017050	rs61060922	T	G	0.0447	|| id:ebi-a-GCST90017050	TRUE	reported	igd	high	0.0447	0.00170126	24.3763
	18	76018244	0.135604	0.0295174	4.9537e-06	14306	ebi-a-GCST90017050	rs72991535	T	G	0.0596	|| id:ebi-a-GCST90017050	TRUE	reported	igd	high	0.0596	0.00147309	21.1022
	19	10115515	0.118994	0.026487	9.30208e-06	14306	ebi-a-GCST90017050	rs67479537	T	C	0.0795	|| id:ebi-a-GCST90017050	TRUE	reported	igd	high	0.0795	0.00140882	20.1801
	19	49209339	0.0554866	0.0122755	6.40206e-06	14306	ebi-a-GCST90017050	rs2548459	C	T	0.4702	|| id:ebi-a-GCST90017050	TRUE	reported	igd	high	0.4702	0.00142613	20.4285
	1	13794594	-0.0551473	0.0120346	4.38137e-06	14306	ebi-a-GCST90017054	rs3013089	G	A	0.3847	|| id:ebi-a-GCST90017054	TRUE	reported	igd	high	0.3847	0.00146565	20.9954
	2	37905976	-0.0672094	0.0143309	4.15547e-06	14306	ebi-a-GCST90017054	rs10490280	C	T	0.2177	|| id:ebi-a-GCST90017054	TRUE	reported	igd	high	0.2177	0.00153507	21.9914
	2	205238716	0.102523	0.0200204	7.86231e-07	14306	ebi-a-GCST90017054	rs6759615	A	G	0.0696	|| id:ebi-a-GCST90017054	TRUE	reported	igd	high	0.0696	0.00182972	26.2202
	3	41982393	-0.115348	0.0249601	7.59259e-06	14306	ebi-a-GCST90017054	rs78720113	A	G	0.0696	|| id:ebi-a-GCST90017054	TRUE	reported	igd	high	0.0696	0.0014906	21.3534
	6	105781538	0.0769231	0.017045	4.82125e-06	14306	ebi-a-GCST90017054	rs4532474	G	A	0.1491	|| id:ebi-a-GCST90017054	TRUE	reported	igd	high	0.1491	0.00142162	20.3638
	7	51541468	-0.169857	0.0318768	1.50952e-07	14306	ebi-a-GCST90017054	rs73341549	T	C	0.0507	|| id:ebi-a-GCST90017054	TRUE	reported	igd	high	0.0507	0.00198079	28.3894
	7	97348436	0.0546625	0.0120823	5.78376e-06	14306	ebi-a-GCST90017054	rs2523124	C	T	0.6024	|| id:ebi-a-GCST90017054	TRUE	reported	igd	high	0.3976	0.0014287	20.4653
	8	82026852	-0.0634463	0.0134741	3.29337e-06	14306	ebi-a-GCST90017054	rs4452755	A	C	0.3052	|| id:ebi-a-GCST90017054	TRUE	reported	igd	high	0.3052	0.00154747	22.1693
	9	134416970	-0.0925653	0.0191203	1.66882e-06	14306	ebi-a-GCST90017054	rs11243416	T	C	0.1014	|| id:ebi-a-GCST90017054	TRUE	reported	igd	high	0.1014	0.0016356	23.434
	12	75496463	0.0727604	0.0155716	1.6251e-06	14306	ebi-a-GCST90017054	rs11613919	G	T	0.2127	|| id:ebi-a-GCST90017054	TRUE	reported	igd	high	0.2127	0.00152385	21.8305
	13	31520446	0.117283	0.025971	7.21157e-06	14306	ebi-a-GCST90017054	rs73165080	T	A	0.0547	|| id:ebi-a-GCST90017054	TRUE	reported	igd	high	0.0547	0.00142349	20.3907
	15	35071718	-0.062527	0.0131259	2.21707e-06	14306	ebi-a-GCST90017054	rs16959793	A	C	0.2803	|| id:ebi-a-GCST90017054	TRUE	reported	igd	high	0.2803	0.00158369	22.689
	18	46485154	-0.0553742	0.0122659	6.5435e-06	14306	ebi-a-GCST90017054	rs4629039	A	T	0.66	|| id:ebi-a-GCST90017054	TRUE	reported	igd	high	0.34	0.00142259	20.3777
	19	49209851	0.0586696	0.0118369	7.83177e-07	14306	ebi-a-GCST90017054	rs646327	G	A	0.4682	|| id:ebi-a-GCST90017054	TRUE	reported	igd	high	0.4682	0.0017143	24.5635
	22	25292719	-0.0577655	0.0130645	9.7212e-06	14306	ebi-a-GCST90017054	rs139730	G	C	0.2863	|| id:ebi-a-GCST90017054	TRUE	reported	igd	high	0.2863	0.00136471	19.5475
	1	103732214	0.133972	0.0257416	2.09426e-07	14306	ebi-a-GCST90017055	rs12125734	G	T	0.0865	|| id:ebi-a-GCST90017055	TRUE	reported	igd	high	0.0865	0.00188981	27.083
	1	18676399	0.078587	0.018003	9.43127e-06	14306	ebi-a-GCST90017055	rs550351	A	C	0.4404	|| id:ebi-a-GCST90017055	TRUE	reported	igd	high	0.4404	0.0013302	19.0525
	2	239846337	-0.075914	0.0170308	8.1197e-06	14306	ebi-a-GCST90017055	rs7569771	A	G	0.2167	|| id:ebi-a-GCST90017055	TRUE	reported	igd	high	0.2167	0.00138692	19.8661
	3	197683751	-0.0859927	0.0188671	5.38828e-06	14306	ebi-a-GCST90017055	rs9818949	T	G	0.7813	|| id:ebi-a-GCST90017055	TRUE	reported	igd	high	0.2187	0.00144999	20.7707
	3	54427795	0.0849743	0.0157451	7.91061e-08	14306	ebi-a-GCST90017055	rs6769553	A	G	0.2843	|| id:ebi-a-GCST90017055	TRUE	reported	igd	high	0.2843	0.00203181	29.1222
	3	169966722	-0.0757474	0.0162475	4.52054e-06	14306	ebi-a-GCST90017055	rs511258	G	A	0.2634	|| id:ebi-a-GCST90017055	TRUE	reported	igd	high	0.2634	0.001517	21.7321
	6	2119329	-0.0797959	0.0177639	6.11575e-06	14306	ebi-a-GCST90017055	rs3800154	A	C	0.2207	|| id:ebi-a-GCST90017055	TRUE	reported	igd	high	0.2207	0.00140849	20.1755
	6	132887921	-0.0707825	0.0161381	9.18015e-06	14306	ebi-a-GCST90017055	rs11961899	G	A	0.2714	|| id:ebi-a-GCST90017055	TRUE	reported	igd	high	0.2714	0.0013429	19.2347
	7	24791998	0.0689452	0.0153649	8.19993e-06	14306	ebi-a-GCST90017055	rs2248146	T	C	0.3221	|| id:ebi-a-GCST90017055	TRUE	reported	igd	high	0.3221	0.00140546	20.132
	8	139253064	0.116125	0.025946	5.80805e-06	14306	ebi-a-GCST90017055	rs872501	G	A	0.1272	|| id:ebi-a-GCST90017055	TRUE	reported	igd	high	0.1272	0.00139825	20.0286
	9	7317307	0.095976	0.0214554	7.04482e-06	14306	ebi-a-GCST90017055	rs10976229	T	G	0.1412	|| id:ebi-a-GCST90017055	TRUE	reported	igd	high	0.1412	0.00139678	20.0074
	11	15771251	-0.0786157	0.0179592	7.09186e-06	14306	ebi-a-GCST90017055	rs7123615	C	G	0.169	|| id:ebi-a-GCST90017055	TRUE	reported	igd	high	0.169	0.00133766	19.1595
	1	187906034	-0.0586677	0.0125277	2.81022e-06	14306	ebi-a-GCST90017056	rs7555878	G	A	0.7197	|| id:ebi-a-GCST90017056	TRUE	reported	igd	high	0.2803	0.00153064	21.9278
	2	198122357	-0.146604	0.0316034	3.21855e-06	14306	ebi-a-GCST90017056	rs114279581	A	G	0.0477	|| id:ebi-a-GCST90017056	TRUE	reported	igd	high	0.0477	0.00150194	21.5161
	2	239509030	0.0782349	0.0176458	8.81455e-06	14306	ebi-a-GCST90017056	rs7586445	G	A	0.1262	|| id:ebi-a-GCST90017056	TRUE	reported	igd	high	0.1262	0.00137216	19.6543
	4	7302344	-0.0755811	0.0168226	8.17354e-06	14306	ebi-a-GCST90017056	rs10937802	A	G	0.9026	|| id:ebi-a-GCST90017056	TRUE	reported	igd	high	0.0974	0.001409	20.1827
	5	32755085	0.158082	0.0319586	9.28111e-07	14306	ebi-a-GCST90017056	rs60081663	C	G	0.0527	|| id:ebi-a-GCST90017056	TRUE	reported	igd	high	0.0527	0.00170738	24.4641
	5	154003091	0.0599163	0.0130836	4.80773e-06	14306	ebi-a-GCST90017056	rs7449320	C	A	0.2207	|| id:ebi-a-GCST90017056	TRUE	reported	igd	high	0.2207	0.0014638	20.9689
	7	18026604	-0.0577628	0.011412	4.29804e-07	14306	ebi-a-GCST90017056	rs10950694	C	T	0.5765	|| id:ebi-a-GCST90017056	TRUE	reported	igd	high	0.4235	0.00178763	25.6161
	8	3099727	0.0686153	0.0146252	3.75405e-06	14306	ebi-a-GCST90017056	rs35166120	G	C	0.8151	|| id:ebi-a-GCST90017056	TRUE	reported	igd	high	0.1849	0.00153622	22.0078
	10	62662781	-0.073644	0.015548	3.53843e-06	14306	ebi-a-GCST90017056	rs2893871	G	A	0.1521	|| id:ebi-a-GCST90017056	TRUE	reported	igd	high	0.1521	0.00156577	22.4318
	10	4240906	0.087067	0.0197179	5.3571e-06	14306	ebi-a-GCST90017056	rs72776570	C	A	0.0825	|| id:ebi-a-GCST90017056	TRUE	reported	igd	high	0.0825	0.00136106	19.4951
	11	27747671	0.066635	0.0144356	3.10277e-06	14306	ebi-a-GCST90017056	rs12288512	A	G	0.1799	|| id:ebi-a-GCST90017056	TRUE	reported	igd	high	0.1799	0.0014872	21.3047
	12	47384118	0.121548	0.0279546	7.37038e-06	14306	ebi-a-GCST90017056	rs55793120	T	C	0.0507	|| id:ebi-a-GCST90017056	TRUE	reported	igd	high	0.0507	0.00131977	18.9029
	14	94630731	-0.0654843	0.0143973	4.11169e-06	14306	ebi-a-GCST90017056	rs10873449	C	T	0.831	|| id:ebi-a-GCST90017056	TRUE	reported	igd	high	0.169	0.001444	20.6848
	15	68705697	0.123012	0.0286671	7.46311e-06	14306	ebi-a-GCST90017056	rs898577	C	T	0.9453	|| id:ebi-a-GCST90017056	TRUE	reported	igd	high	0.0547	0.00128544	18.4105
	17	7034575	0.0692909	0.0148712	2.59896e-06	14306	ebi-a-GCST90017056	rs394449	A	T	0.1789	|| id:ebi-a-GCST90017056	TRUE	reported	igd	high	0.1789	0.00151525	21.707
	18	22575871	0.0677322	0.0144525	2.41024e-06	14306	ebi-a-GCST90017056	rs12458218	T	C	0.1769	|| id:ebi-a-GCST90017056	TRUE	reported	igd	high	0.1769	0.00153292	21.9606
	20	16312851	0.188685	0.0386484	6.04728e-07	14306	ebi-a-GCST90017056	rs34781347	G	A	0.0596	|| id:ebi-a-GCST90017056	TRUE	reported	igd	high	0.0596	0.0016633	23.8315
	1	115168097	0.0901946	0.0196476	3.09628e-06	14306	ebi-a-GCST90017065	rs12136548	C	T	0.2913	|| id:ebi-a-GCST90017065	TRUE	reported	igd	high	0.2913	0.0014709	21.0708
	2	122096018	-0.105045	0.0229588	2.73703e-06	14306	ebi-a-GCST90017065	rs934940	A	C	0.1849	|| id:ebi-a-GCST90017065	TRUE	reported	igd	high	0.1849	0.00146116	20.9311
	2	36259341	-0.0846861	0.0187936	7.11803e-06	14306	ebi-a-GCST90017065	rs12989336	G	A	0.3052	|| id:ebi-a-GCST90017065	TRUE	reported	igd	high	0.3052	0.00141733	20.3022
	2	144700007	0.185289	0.0396295	3.49526e-06	14306	ebi-a-GCST90017065	rs62167033	T	C	0.0706	|| id:ebi-a-GCST90017065	TRUE	reported	igd	high	0.0706	0.00152574	21.8575
	3	146290310	0.144445	0.0326618	6.62995e-06	14306	ebi-a-GCST90017065	rs78399089	T	C	0.0825	|| id:ebi-a-GCST90017065	TRUE	reported	igd	high	0.0825	0.00136525	19.5553
	3	66701616	0.0849233	0.0176643	1.66027e-06	14306	ebi-a-GCST90017065	rs9872758	T	C	0.4771	|| id:ebi-a-GCST90017065	TRUE	reported	igd	high	0.4771	0.00161303	23.11
	4	190110710	0.0904997	0.0203544	9.11633e-06	14306	ebi-a-GCST90017065	rs4388134	T	C	0.7545	|| id:ebi-a-GCST90017065	TRUE	reported	igd	high	0.2455	0.00137994	19.7659
	5	18662686	-0.127377	0.0233883	5.61009e-08	14306	ebi-a-GCST90017065	rs13163520	G	A	0.1809	|| id:ebi-a-GCST90017065	TRUE	reported	igd	high	0.1809	0.00206903	29.6568
	8	129224680	0.0909965	0.018351	7.40952e-07	14306	ebi-a-GCST90017065	rs2909242	A	C	0.6143	|| id:ebi-a-GCST90017065	TRUE	reported	igd	high	0.3857	0.0017158	24.5849
	9	135838591	0.11599	0.0249099	2.6652e-06	14306	ebi-a-GCST90017065	rs3124783	G	A	0.8797	|| id:ebi-a-GCST90017065	TRUE	reported	igd	high	0.1203	0.00151329	21.6789
	10	6512581	0.114673	0.0250653	6.94864e-06	14306	ebi-a-GCST90017065	rs11597105	A	G	0.1123	|| id:ebi-a-GCST90017065	TRUE	reported	igd	high	0.1123	0.00146091	20.9274
	16	433078	-0.139804	0.0318253	5.00876e-06	14306	ebi-a-GCST90017065	rs11864644	T	C	0.0706	|| id:ebi-a-GCST90017065	TRUE	reported	igd	high	0.0706	0.00134707	19.2945
	1	217548508	-0.0886426	0.0189039	4.07587e-06	14306	ebi-a-GCST90017083	rs1032598	G	A	0.2346	|| id:ebi-a-GCST90017083	TRUE	reported	igd	high	0.2346	0.00153461	21.9847
	2	196859205	0.234697	0.04907	1.75344e-06	14306	ebi-a-GCST90017083	rs16843660	A	G	0.0457	|| id:ebi-a-GCST90017083	TRUE	reported	igd	high	0.0457	0.00159651	22.873
	4	7649861	0.101243	0.0224414	9.0663e-06	14306	ebi-a-GCST90017083	rs11941716	A	G	0.161	|| id:ebi-a-GCST90017083	TRUE	reported	igd	high	0.161	0.00142067	20.3502
	5	4994609	0.0737341	0.0165018	8.12307e-06	14306	ebi-a-GCST90017083	rs249459	A	G	0.3618	|| id:ebi-a-GCST90017083	TRUE	reported	igd	high	0.3618	0.00139364	19.9624
	6	153504165	0.109193	0.0230198	3.69097e-06	14306	ebi-a-GCST90017083	rs553072	G	A	0.1352	|| id:ebi-a-GCST90017083	TRUE	reported	igd	high	0.1352	0.00157031	22.4971
	8	137542651	-0.0737876	0.0162232	6.13847e-06	14306	ebi-a-GCST90017083	rs1962916	G	A	0.6064	|| id:ebi-a-GCST90017083	TRUE	reported	igd	high	0.3936	0.00144394	20.6839
	8	28614217	0.0926669	0.0190779	9.00762e-07	14306	ebi-a-GCST90017083	rs35703006	G	T	0.2157	|| id:ebi-a-GCST90017083	TRUE	reported	igd	high	0.2157	0.00164647	23.59
	11	77710841	0.0723153	0.0159706	7.72894e-06	14306	ebi-a-GCST90017083	rs921383	G	A	0.5507	|| id:ebi-a-GCST90017083	TRUE	reported	igd	high	0.4493	0.00143113	20.5002
	12	101911079	-0.0762556	0.0168635	5.64144e-06	14306	ebi-a-GCST90017083	rs2651663	A	G	0.3459	|| id:ebi-a-GCST90017083	TRUE	reported	igd	high	0.3459	0.00142728	20.445
	12	50212628	0.0773742	0.0160883	1.42899e-06	14306	ebi-a-GCST90017083	rs2336448	T	C	0.3787	|| id:ebi-a-GCST90017083	TRUE	reported	igd	high	0.3787	0.00161418	23.1266
	16	87893751	0.199941	0.0418308	2.20602e-06	14306	ebi-a-GCST90017083	rs7187855	A	C	0.0497	|| id:ebi-a-GCST90017083	TRUE	reported	igd	high	0.0497	0.00159441	22.8429
	20	1322594	0.128198	0.0281765	5.37675e-06	14306	ebi-a-GCST90017083	rs6514318	T	C	0.0845	|| id:ebi-a-GCST90017083	TRUE	reported	igd	high	0.0845	0.00144491	20.698
	1	105422565	-0.0655855	0.0142236	4.0635e-06	14306	ebi-a-GCST90016961	rs11184341	C	G	0.7217	|| id:ebi-a-GCST90016961	TRUE	reported	igd	high	0.2783	0.001484	21.2587
	1	41074472	-0.0760539	0.0167769	6.32121e-06	14306	ebi-a-GCST90016961	rs61779207	G	A	0.1779	|| id:ebi-a-GCST90016961	TRUE	reported	igd	high	0.1779	0.00143443	20.5475
	4	95027272	0.0750473	0.0150184	6.58385e-07	14306	ebi-a-GCST90016961	rs11729256	T	C	0.2386	|| id:ebi-a-GCST90016961	TRUE	reported	igd	high	0.2386	0.0017424	24.9668
	4	100544188	0.112623	0.0236434	1.4802e-06	14306	ebi-a-GCST90016961	rs74542928	T	C	0.0785	|| id:ebi-a-GCST90016961	TRUE	reported	igd	high	0.0785	0.00158354	22.6868
	6	56341481	-0.0703407	0.0147133	2.59884e-06	14306	ebi-a-GCST90016961	rs9349825	A	G	0.2793	|| id:ebi-a-GCST90016961	TRUE	reported	igd	high	0.2793	0.00159508	22.8524
	10	11389614	0.0641175	0.0140999	5.21939e-06	14306	ebi-a-GCST90016961	rs3995795	C	T	0.3181	|| id:ebi-a-GCST90016961	TRUE	reported	igd	high	0.3181	0.00144336	20.6757
	10	5064327	-0.0685454	0.0147701	2.99799e-06	14306	ebi-a-GCST90016961	rs4242783	A	G	0.7127	|| id:ebi-a-GCST90016961	TRUE	reported	igd	high	0.2873	0.00150321	21.5342
	11	130280667	-0.0649225	0.0135934	1.1036e-06	14306	ebi-a-GCST90016961	rs4936098	G	A	0.66	|| id:ebi-a-GCST90016961	TRUE	reported	igd	high	0.34	0.00159193	22.8073
	12	130309670	0.0911199	0.0196748	3.39234e-06	14306	ebi-a-GCST90016961	rs111862613	T	C	0.166	|| id:ebi-a-GCST90016961	TRUE	reported	igd	high	0.166	0.00149705	21.4459
	15	97570657	0.061772	0.0130954	2.2648e-06	14306	ebi-a-GCST90016961	rs12908520	G	A	0.4563	|| id:ebi-a-GCST90016961	TRUE	reported	igd	high	0.4563	0.00155293	22.2477
	16	81063149	-0.0745352	0.0156201	2.71569e-06	14306	ebi-a-GCST90016961	rs2602429	T	C	0.7783	|| id:ebi-a-GCST90016961	TRUE	reported	igd	high	0.2217	0.00158908	22.7664
	18	49473635	0.204406	0.0431629	3.01141e-06	14306	ebi-a-GCST90016961	rs117107102	A	G	0.0447	|| id:ebi-a-GCST90016961	TRUE	reported	igd	high	0.0447	0.00156519	22.4236
	20	31867840	-0.0632957	0.0143777	9.17128e-06	14306	ebi-a-GCST90016961	rs941682	G	A	0.3111	|| id:ebi-a-GCST90016961	TRUE	reported	igd	high	0.3111	0.00135289	19.378
	1	83252771	0.110967	0.0250498	8.84993e-06	14306	ebi-a-GCST90016980	rs11586026	A	T	0.0636	|| id:ebi-a-GCST90016980	TRUE	reported	igd	high	0.0636	0.00136983	19.6209
	1	3041519	0.058139	0.0124492	2.76656e-06	14306	ebi-a-GCST90016980	rs2817172	C	T	0.4125	|| id:ebi-a-GCST90016980	TRUE	reported	igd	high	0.4125	0.0015222	21.8068
	1	155676492	-0.139061	0.0334454	7.7555e-06	14306	ebi-a-GCST90016980	rs11264403	G	A	0.0398	|| id:ebi-a-GCST90016980	TRUE	reported	igd	high	0.0398	0.00120697	17.2853
	3	111482845	-0.0616879	0.0137581	7.49463e-06	14306	ebi-a-GCST90016980	rs12490337	C	G	0.2455	|| id:ebi-a-GCST90016980	TRUE	reported	igd	high	0.2455	0.00140331	20.1012
	5	84997131	-0.22736	0.0492575	4.31688e-06	14306	ebi-a-GCST90016980	rs115807074	A	G	0.0497	|| id:ebi-a-GCST90016980	TRUE	reported	igd	high	0.0497	0.00148703	21.3021
	6	165722832	-0.0783246	0.0169209	2.05069e-06	14306	ebi-a-GCST90016980	rs550843	T	C	0.1491	|| id:ebi-a-GCST90016980	TRUE	reported	igd	high	0.1491	0.00149548	21.4234
	9	136710881	0.0810718	0.0180121	4.8217e-06	14306	ebi-a-GCST90016980	rs12341505	G	A	0.1113	|| id:ebi-a-GCST90016980	TRUE	reported	igd	high	0.1113	0.00141409	20.2558
	10	43270264	-0.184315	0.0392204	2.72038e-06	14306	ebi-a-GCST90016980	rs2795528	G	A	0.0487	|| id:ebi-a-GCST90016980	TRUE	reported	igd	high	0.0487	0.00154138	22.0819
	12	43485015	0.110021	0.0246032	4.58121e-06	14306	ebi-a-GCST90016980	rs116847295	C	T	0.0755	|| id:ebi-a-GCST90016980	TRUE	reported	igd	high	0.0755	0.00139586	19.9943
	1	4210455	0.0727361	0.0161662	6.30681e-06	14306	ebi-a-GCST90016984	rs9426473	A	G	0.2793	|| id:ebi-a-GCST90016984	TRUE	reported	igd	high	0.2793	0.00141303	20.2406
	1	112139008	-0.0804405	0.0164216	1.185e-06	14306	ebi-a-GCST90016984	rs6677933	C	T	0.2416	|| id:ebi-a-GCST90016984	TRUE	reported	igd	high	0.2416	0.00167445	23.9915
	1	223688236	-0.0955381	0.0215724	6.68252e-06	14306	ebi-a-GCST90016984	rs61823518	A	C	0.0954	|| id:ebi-a-GCST90016984	TRUE	reported	igd	high	0.0954	0.00136912	19.6108
	3	180544880	0.0736486	0.0164921	9.95108e-06	14306	ebi-a-GCST90016984	rs12634070	T	C	0.1928	|| id:ebi-a-GCST90016984	TRUE	reported	igd	high	0.1928	0.00139205	19.9396
	4	131125786	-0.0649382	0.013919	2.27117e-06	14306	ebi-a-GCST90016984	rs72680320	T	C	0.4135	|| id:ebi-a-GCST90016984	TRUE	reported	igd	high	0.4135	0.00151917	21.7632
	5	34794789	0.0594312	0.0135375	7.64874e-06	14306	ebi-a-GCST90016984	rs10070053	A	G	0.4076	|| id:ebi-a-GCST90016984	TRUE	reported	igd	high	0.4076	0.00134539	19.2704
	5	33114638	-0.113458	0.0253003	9.53213e-06	14306	ebi-a-GCST90016984	rs6894272	T	C	0.0905	|| id:ebi-a-GCST90016984	TRUE	reported	igd	high	0.0905	0.00140375	20.1075
	9	16806694	0.0925805	0.0219459	8.31419e-06	14306	ebi-a-GCST90016984	rs10121347	C	G	0.0885	|| id:ebi-a-GCST90016984	TRUE	reported	igd	high	0.0885	0.00124244	17.7939
	9	25554068	0.0754415	0.0164619	4.72335e-06	14306	ebi-a-GCST90016984	rs2482516	C	T	0.2256	|| id:ebi-a-GCST90016984	TRUE	reported	igd	high	0.2256	0.0014659	20.9991
	10	129715759	-0.066536	0.0147661	8.25962e-06	14306	ebi-a-GCST90016984	rs35890118	A	G	0.3171	|| id:ebi-a-GCST90016984	TRUE	reported	igd	high	0.3171	0.00141725	20.3012
	14	86833255	0.0665288	0.0138558	1.57692e-06	14306	ebi-a-GCST90016984	rs1958519	T	A	0.4364	|| id:ebi-a-GCST90016984	TRUE	reported	igd	high	0.4364	0.00160894	23.0513
	20	49266770	0.117085	0.0233995	9.3754e-07	14306	ebi-a-GCST90016984	rs59936925	A	T	0.1004	|| id:ebi-a-GCST90016984	TRUE	reported	igd	high	0.1004	0.00174708	25.0339
	1	34308917	0.0601661	0.0126752	2.60555e-06	14306	ebi-a-GCST90017000	rs10798999	C	T	0.2157	|| id:ebi-a-GCST90017000	TRUE	reported	igd	high	0.2157	0.00157251	22.5286
	1	104524676	0.0810805	0.0184573	9.45453e-06	14306	ebi-a-GCST90017000	rs17474256	G	A	0.1233	|| id:ebi-a-GCST90017000	TRUE	reported	igd	high	0.1233	0.00134708	19.2946
	3	23663416	0.198087	0.0443545	4.82303e-06	14306	ebi-a-GCST90017000	rs6550770	C	T	0.9483	|| id:ebi-a-GCST90017000	TRUE	reported	igd	high	0.0517	0.00139224	19.9423
	3	110283389	-0.0540164	0.0116101	3.29003e-06	14306	ebi-a-GCST90017000	rs949971	T	G	0.3837	|| id:ebi-a-GCST90017000	TRUE	reported	igd	high	0.3837	0.00151079	21.6431
	3	64664456	0.126115	0.0268627	4.43231e-06	14306	ebi-a-GCST90017000	rs28584818	A	G	0.0686	|| id:ebi-a-GCST90017000	TRUE	reported	igd	high	0.0686	0.00153832	22.0381
	3	195238086	0.153138	0.0349456	5.43063e-06	14306	ebi-a-GCST90017000	rs138531890	A	G	0.0537	|| id:ebi-a-GCST90017000	TRUE	reported	igd	high	0.0537	0.00134054	19.2008
	4	183709536	-0.0813986	0.0189272	9.3491e-06	14306	ebi-a-GCST90017000	rs17074066	T	C	0.0915	|| id:ebi-a-GCST90017000	TRUE	reported	igd	high	0.0915	0.00129117	18.4927
	4	111885431	0.154124	0.0297185	2.9449e-07	14306	ebi-a-GCST90017000	rs13116360	T	C	0.0626	|| id:ebi-a-GCST90017000	TRUE	reported	igd	high	0.0626	0.00187652	26.8922
	7	148856720	0.0522832	0.0111865	2.69675e-06	14306	ebi-a-GCST90017000	rs60254196	G	A	0.4592	|| id:ebi-a-GCST90017000	TRUE	reported	igd	high	0.4592	0.0015246	21.8411
	7	100635375	0.0504747	0.0109922	4.42446e-06	14306	ebi-a-GCST90017000	rs10808115	C	A	0.5219	|| id:ebi-a-GCST90017000	TRUE	reported	igd	high	0.4781	0.0014717	21.0823
	11	58040621	-0.115589	0.0252489	5.41914e-06	14306	ebi-a-GCST90017000	rs10501370	C	T	0.0527	|| id:ebi-a-GCST90017000	TRUE	reported	igd	high	0.0527	0.00146283	20.955
	11	123789877	-0.0507411	0.0113758	8.2882e-06	14306	ebi-a-GCST90017000	rs78056098	G	T	0.3608	|| id:ebi-a-GCST90017000	TRUE	reported	igd	high	0.3608	0.00138878	19.8928
	11	11771637	-0.126582	0.028712	7.85995e-06	14306	ebi-a-GCST90017000	rs117748144	T	C	0.0427	|| id:ebi-a-GCST90017000	TRUE	reported	igd	high	0.0427	0.00135678	19.4337
	15	62014160	0.208943	0.043822	3.70254e-06	14306	ebi-a-GCST90017000	rs74018587	C	T	0.0368	|| id:ebi-a-GCST90017000	TRUE	reported	igd	high	0.0368	0.00158659	22.7306
	18	48384463	-0.0508914	0.0114352	9.15756e-06	14306	ebi-a-GCST90017000	rs630939	C	T	0.3996	|| id:ebi-a-GCST90017000	TRUE	reported	igd	high	0.3996	0.00138255	19.8034
	19	49214274	-0.0499523	0.0112153	9.32803e-06	14306	ebi-a-GCST90017000	rs281379	A	G	0.4602	|| id:ebi-a-GCST90017000	TRUE	reported	igd	high	0.4602	0.00138474	19.8348
	1	195064019	-0.0893273	0.0198333	5.79522e-06	14306	ebi-a-GCST90017002	rs12129908	A	C	0.5527	|| id:ebi-a-GCST90017002	TRUE	reported	igd	high	0.4473	0.00141594	20.2823
	4	37526679	0.0923559	0.0195439	2.38836e-06	14306	ebi-a-GCST90017002	rs2973294	G	T	0.4205	|| id:ebi-a-GCST90017002	TRUE	reported	igd	high	0.4205	0.00155852	22.3278
	4	187905399	-0.0906104	0.0200612	7.32285e-06	14306	ebi-a-GCST90017002	rs1425962	C	G	0.6571	|| id:ebi-a-GCST90017002	TRUE	reported	igd	high	0.3429	0.00142398	20.3977
	5	106882394	-0.0932766	0.0195294	1.65406e-06	14306	ebi-a-GCST90017002	rs440215	T	C	0.5378	|| id:ebi-a-GCST90017002	TRUE	reported	igd	high	0.4622	0.00159205	22.809
	12	94515340	0.14098	0.0295029	2.62924e-06	14306	ebi-a-GCST90017002	rs12423772	G	T	0.1501	|| id:ebi-a-GCST90017002	TRUE	reported	igd	high	0.1501	0.00159358	22.831
	16	86480355	0.216145	0.045992	2.51166e-06	14306	ebi-a-GCST90017002	rs34561138	G	A	0.0586	|| id:ebi-a-GCST90017002	TRUE	reported	igd	high	0.0586	0.00154148	22.0834
	6	129224488	0.106544	0.0200323	1.46913e-07	14306	ebi-a-GCST90017013	rs12191680	C	G	0.165	|| id:ebi-a-GCST90017013	TRUE	reported	igd	high	0.165	0.00197342	28.2837
	6	8350917	0.0723095	0.0148799	1.42269e-06	14306	ebi-a-GCST90017013	rs9328464	T	C	0.492	|| id:ebi-a-GCST90017013	TRUE	reported	igd	high	0.492	0.001648	23.6118
	6	55448491	-0.093521	0.0172649	7.12049e-08	14306	ebi-a-GCST90017013	rs9382510	C	T	0.2455	|| id:ebi-a-GCST90017013	TRUE	reported	igd	high	0.2455	0.00204683	29.3379
	7	24360361	-0.108393	0.0247052	7.23236e-06	14306	ebi-a-GCST90017013	rs56310940	G	C	0.0825	|| id:ebi-a-GCST90017013	TRUE	reported	igd	high	0.0825	0.00134377	19.2471
	9	78752170	-0.0948915	0.0203221	4.32265e-06	14306	ebi-a-GCST90017013	rs10781340	A	G	0.834	|| id:ebi-a-GCST90017013	TRUE	reported	igd	high	0.166	0.00152173	21.8
	9	105650242	-0.246256	0.0503924	1.66744e-06	14306	ebi-a-GCST90017013	rs78909003	T	C	0.0497	|| id:ebi-a-GCST90017013	TRUE	reported	igd	high	0.0497	0.00166648	23.8772
	10	94306385	0.244638	0.0505504	1.83033e-06	14306	ebi-a-GCST90017013	rs76022354	C	T	0.0328	|| id:ebi-a-GCST90017013	TRUE	reported	igd	high	0.0328	0.00163444	23.4174
	11	9951672	-0.0677384	0.0151463	7.36529e-06	14306	ebi-a-GCST90017013	rs10840326	C	G	0.4433	|| id:ebi-a-GCST90017013	TRUE	reported	igd	high	0.4433	0.00139615	19.9984
	12	115493337	0.128249	0.0268779	2.00951e-06	14306	ebi-a-GCST90017013	rs35509	G	A	0.0785	|| id:ebi-a-GCST90017013	TRUE	reported	igd	high	0.0785	0.00158894	22.7644
	13	85114550	0.0749201	0.016711	9.62498e-06	14306	ebi-a-GCST90017013	rs12876183	T	A	0.2753	|| id:ebi-a-GCST90017013	TRUE	reported	igd	high	0.2753	0.00140302	20.097
	13	36104947	-0.0736375	0.0155227	2.18022e-06	14306	ebi-a-GCST90017013	rs9574096	A	T	0.3618	|| id:ebi-a-GCST90017013	TRUE	reported	igd	high	0.3618	0.00157059	22.5011
	16	48742489	-0.124265	0.026016	1.27347e-06	14306	ebi-a-GCST90017013	rs111582866	G	A	0.1014	|| id:ebi-a-GCST90017013	TRUE	reported	igd	high	0.1014	0.00159223	22.8116
	17	64535013	-0.192957	0.0416755	2.14062e-06	14306	ebi-a-GCST90017013	rs9895850	T	C	0.0497	|| id:ebi-a-GCST90017013	TRUE	reported	igd	high	0.0497	0.0014962	21.4338
	22	26891808	0.0705861	0.0151388	3.47848e-06	14306	ebi-a-GCST90017013	rs4822728	T	C	0.4374	|| id:ebi-a-GCST90017013	TRUE	reported	igd	high	0.4374	0.00151732	21.7368
	2	20054971	0.0583322	0.0130729	7.85037e-06	14306	ebi-a-GCST90017018	rs893394	G	A	0.4195	|| id:ebi-a-GCST90017018	TRUE	reported	igd	high	0.4195	0.00138979	19.9073
	3	70657785	0.0662258	0.0149877	9.25763e-06	14306	ebi-a-GCST90017018	rs68093214	C	T	0.2575	|| id:ebi-a-GCST90017018	TRUE	reported	igd	high	0.2575	0.00136293	19.522
	4	179361262	-0.0608559	0.0132145	4.25991e-06	14306	ebi-a-GCST90017018	rs2702387	G	A	0.6481	|| id:ebi-a-GCST90017018	TRUE	reported	igd	high	0.3519	0.00148027	21.2052
	4	14324623	-0.0775151	0.0139665	3.54544e-08	14306	ebi-a-GCST90017018	rs10805326	A	G	0.7217	|| id:ebi-a-GCST90017018	TRUE	reported	igd	high	0.2783	0.00214855	30.799
	5	159686256	0.0890455	0.0193905	3.05781e-06	14306	ebi-a-GCST90017018	rs6875660	C	T	0.1233	|| id:ebi-a-GCST90017018	TRUE	reported	igd	high	0.1233	0.00147193	21.0856
	5	148846426	0.0628342	0.0136652	5.6391e-06	14306	ebi-a-GCST90017018	rs447950	A	G	0.2992	|| id:ebi-a-GCST90017018	TRUE	reported	igd	high	0.2992	0.00147571	21.1397
	6	10303945	0.099082	0.0221625	6.25936e-06	14306	ebi-a-GCST90017018	rs9348442	C	T	0.0875	|| id:ebi-a-GCST90017018	TRUE	reported	igd	high	0.0875	0.00139517	19.9844
	6	170918194	0.151096	0.0351476	6.84227e-06	14306	ebi-a-GCST90017018	rs62430350	T	C	0.0577	|| id:ebi-a-GCST90017018	TRUE	reported	igd	high	0.0577	0.00129014	18.478
	9	21502923	-0.112189	0.0235439	1.80098e-06	14306	ebi-a-GCST90017018	rs16938435	T	C	0.0606	|| id:ebi-a-GCST90017018	TRUE	reported	igd	high	0.0606	0.00158466	22.703
	11	127703160	0.0575295	0.0128416	6.78875e-06	14306	ebi-a-GCST90017018	rs2098844	T	C	0.5755	|| id:ebi-a-GCST90017018	TRUE	reported	igd	high	0.4245	0.00140093	20.067
	11	125663184	0.142681	0.0297116	1.81991e-06	14306	ebi-a-GCST90017018	rs478972	C	T	0.9404	|| id:ebi-a-GCST90017018	TRUE	reported	igd	high	0.0596	0.00160939	23.0579
	12	97928437	-0.0624272	0.0138539	5.4949e-06	14306	ebi-a-GCST90017018	rs11109097	T	C	0.6879	|| id:ebi-a-GCST90017018	TRUE	reported	igd	high	0.3121	0.00141732	20.3022
	15	92446683	-0.0810346	0.0154397	1.64327e-07	14306	ebi-a-GCST90017018	rs4327025	G	A	0.1948	|| id:ebi-a-GCST90017018	TRUE	reported	igd	high	0.1948	0.00192181	27.5424
	16	5993076	-0.151829	0.0324471	2.67436e-06	14306	ebi-a-GCST90017018	rs118030283	G	A	0.0378	|| id:ebi-a-GCST90017018	TRUE	reported	igd	high	0.0378	0.00152818	21.8926
	20	61325223	0.0924508	0.0204658	6.6799e-06	14306	ebi-a-GCST90017018	rs6062862	A	G	0.0944	|| id:ebi-a-GCST90017018	TRUE	reported	igd	high	0.0944	0.00142438	20.4034
	1	185091351	-0.0468097	0.0105787	9.57194e-06	14306	ebi-a-GCST90017020	rs12566975	T	C	0.493	|| id:ebi-a-GCST90017020	TRUE	reported	igd	high	0.493	0.00136677	19.577
	2	167244051	0.0497799	0.0111919	9.63984e-06	14306	ebi-a-GCST90017020	rs1528479	A	G	0.6302	|| id:ebi-a-GCST90017020	TRUE	reported	igd	high	0.3698	0.00138096	19.7806
	3	23037786	0.0511752	0.0106491	2.0268e-06	14306	ebi-a-GCST90017020	rs615997	T	C	0.499	|| id:ebi-a-GCST90017020	TRUE	reported	igd	high	0.499	0.00161166	23.0905
	3	177470032	0.0864203	0.0181565	1.58332e-06	14306	ebi-a-GCST90017020	rs62285313	A	G	0.0855	|| id:ebi-a-GCST90017020	TRUE	reported	igd	high	0.0855	0.00158111	22.652
	3	66725825	0.078627	0.0175644	6.31379e-06	14306	ebi-a-GCST90017020	rs1031599	T	G	0.9155	|| id:ebi-a-GCST90017020	TRUE	reported	igd	high	0.0845	0.00139878	20.0362
	4	38694566	-0.0864066	0.0192519	6.72048e-06	14306	ebi-a-GCST90017020	rs3821998	C	A	0.0885	|| id:ebi-a-GCST90017020	TRUE	reported	igd	high	0.0885	0.0014061	20.1412
	8	59370320	0.0520267	0.011404	4.41754e-06	14306	ebi-a-GCST90017020	rs4738679	A	G	0.6352	|| id:ebi-a-GCST90017020	TRUE	reported	igd	high	0.3648	0.00145274	20.8103
	12	102046595	0.108075	0.0242022	5.97077e-06	14306	ebi-a-GCST90017020	rs1997204	C	T	0.9473	|| id:ebi-a-GCST90017020	TRUE	reported	igd	high	0.0527	0.00139193	19.9379
	16	27217620	0.0469989	0.0105971	9.17044e-06	14306	ebi-a-GCST90017020	rs62028349	G	C	0.505	|| id:ebi-a-GCST90017020	TRUE	reported	igd	high	0.495	0.00137305	19.6671
	17	46694541	0.117472	0.0268103	5.57763e-06	14306	ebi-a-GCST90017020	rs72829893	G	T	0.0656	|| id:ebi-a-GCST90017020	TRUE	reported	igd	high	0.0656	0.00134018	19.1957
	17	13816159	0.0886199	0.0194248	3.66522e-06	14306	ebi-a-GCST90017020	rs78068103	A	G	0.0915	|| id:ebi-a-GCST90017020	TRUE	reported	igd	high	0.0915	0.00145278	20.8108
	18	19743455	0.0746186	0.0180734	7.13724e-06	14306	ebi-a-GCST90017020	rs2385421	A	G	0.1044	|| id:ebi-a-GCST90017020	TRUE	reported	igd	high	0.1044	0.00119009	17.0433
	18	1053252	-0.0641288	0.0137974	3.75327e-06	14306	ebi-a-GCST90017020	rs789029	C	T	0.1889	|| id:ebi-a-GCST90017020	TRUE	reported	igd	high	0.1889	0.00150778	21.5999
	20	19300846	-0.0561715	0.0108174	2.43215e-07	14306	ebi-a-GCST90017020	rs6112314	A	C	0.3966	|| id:ebi-a-GCST90017020	TRUE	reported	igd	high	0.3966	0.00188127	26.9604
	1	234157721	0.115182	0.0246006	3.10592e-06	14306	ebi-a-GCST90017022	rs12127733	G	A	0.1779	|| id:ebi-a-GCST90017022	TRUE	reported	igd	high	0.1779	0.00153001	21.9188
	5	149544722	-0.0883469	0.0188397	3.32583e-06	14306	ebi-a-GCST90017022	rs3756315	A	G	0.339	|| id:ebi-a-GCST90017022	TRUE	reported	igd	high	0.339	0.00153479	21.9874
	6	22725908	-0.154739	0.0340372	9.74833e-06	14306	ebi-a-GCST90017022	rs12208226	C	A	0.1064	|| id:ebi-a-GCST90017022	TRUE	reported	igd	high	0.1064	0.0014426	20.6648
	9	29334137	0.102522	0.0226445	6.17234e-06	14306	ebi-a-GCST90017022	rs1928659	T	C	0.2495	|| id:ebi-a-GCST90017022	TRUE	reported	igd	high	0.2495	0.00143077	20.495
	9	122239986	-0.0948806	0.0208369	5.34355e-06	14306	ebi-a-GCST90017022	rs1331592	G	C	0.7714	|| id:ebi-a-GCST90017022	TRUE	reported	igd	high	0.2286	0.00144724	20.7314
	13	76829562	0.0837206	0.0190318	9.05503e-06	14306	ebi-a-GCST90017022	rs1929743	T	C	0.3121	|| id:ebi-a-GCST90017022	TRUE	reported	igd	high	0.3121	0.00135083	19.3484
	13	47512191	-0.156365	0.0345372	6.03976e-06	14306	ebi-a-GCST90017022	rs12863463	G	A	0.0547	|| id:ebi-a-GCST90017022	TRUE	reported	igd	high	0.0547	0.00143075	20.4948
	17	21157406	-0.169687	0.0383169	9.13314e-06	14306	ebi-a-GCST90017022	rs117467633	T	C	0.0626	|| id:ebi-a-GCST90017022	TRUE	reported	igd	high	0.0626	0.001369	19.609
	18	58229086	-0.154631	0.0352194	5.61203e-06	14306	ebi-a-GCST90017022	rs17067076	G	A	0.0765	|| id:ebi-a-GCST90017022	TRUE	reported	igd	high	0.0765	0.00134563	19.2739
	20	5330700	0.0994748	0.0209139	2.92247e-06	14306	ebi-a-GCST90017022	rs6116753	G	A	0.2396	|| id:ebi-a-GCST90017022	TRUE	reported	igd	high	0.2396	0.00157889	22.6201
	1	116887742	0.200758	0.0442121	6.1776e-06	14306	ebi-a-GCST90017031	rs6674304	C	T	0.0686	|| id:ebi-a-GCST90017031	TRUE	reported	igd	high	0.0686	0.0014392	20.6159
	2	54114864	-0.199221	0.0430969	1.39592e-06	14306	ebi-a-GCST90017031	rs2293361	C	T	0.0646	|| id:ebi-a-GCST90017031	TRUE	reported	igd	high	0.0646	0.00149146	21.3657
	2	31266049	0.108423	0.0239978	6.6083e-06	14306	ebi-a-GCST90017031	rs12621813	G	A	0.2823	|| id:ebi-a-GCST90017031	TRUE	reported	igd	high	0.2823	0.00142483	20.4098
	7	14650221	0.191857	0.0424761	6.28608e-06	14306	ebi-a-GCST90017031	rs17168302	G	A	0.0656	|| id:ebi-a-GCST90017031	TRUE	reported	igd	high	0.0656	0.00142406	20.3988
	10	71518643	0.146426	0.0307367	2.36211e-06	14306	ebi-a-GCST90017031	rs55910161	C	T	0.1352	|| id:ebi-a-GCST90017031	TRUE	reported	igd	high	0.1352	0.00158385	22.6914
	12	113161438	0.114599	0.023839	2.06144e-06	14306	ebi-a-GCST90017031	rs4766997	C	T	0.2962	|| id:ebi-a-GCST90017031	TRUE	reported	igd	high	0.2962	0.00161275	23.106
	13	113472525	-0.104232	0.0230786	4.44723e-06	14306	ebi-a-GCST90017031	rs7992246	C	T	0.6531	|| id:ebi-a-GCST90017031	TRUE	reported	igd	high	0.3469	0.00142379	20.3949
	17	2699935	0.13671	0.0274694	1.26561e-06	14306	ebi-a-GCST90017031	rs123059	C	T	0.7783	|| id:ebi-a-GCST90017031	TRUE	reported	igd	high	0.2217	0.00172835	24.7652
	18	64699550	0.122294	0.0228976	8.95035e-08	14306	ebi-a-GCST90017031	rs34757988	G	C	0.326	|| id:ebi-a-GCST90017031	TRUE	reported	igd	high	0.326	0.00198997	28.5213
	19	28767353	-0.118306	0.024522	1.28677e-06	14306	ebi-a-GCST90017031	rs10417872	G	T	0.7416	|| id:ebi-a-GCST90017031	TRUE	reported	igd	high	0.2584	0.00162434	23.2724
	22	31532568	-0.140799	0.027582	4.36878e-07	14306	ebi-a-GCST90017031	rs757872	C	G	0.7942	|| id:ebi-a-GCST90017031	TRUE	reported	igd	high	0.2058	0.00181819	26.0548
	3	171947435	0.130293	0.0242237	7.51069e-08	14306	ebi-a-GCST90017038	rs4428215	G	A	0.2604	|| id:ebi-a-GCST90017038	TRUE	reported	igd	high	0.2604	0.00201821	28.9268
	4	189935314	0.207847	0.0421439	8.79812e-07	14306	ebi-a-GCST90017038	rs36057338	G	T	0.0755	|| id:ebi-a-GCST90017038	TRUE	reported	igd	high	0.0755	0.00169731	24.3197
	6	38550301	-0.138078	0.0296981	3.64502e-06	14306	ebi-a-GCST90017038	rs1569853	T	C	0.1382	|| id:ebi-a-GCST90017038	TRUE	reported	igd	high	0.1382	0.00150875	21.6138
	8	115560689	0.127217	0.0278855	7.12771e-06	14306	ebi-a-GCST90017038	rs6993398	G	A	0.1531	|| id:ebi-a-GCST90017038	TRUE	reported	igd	high	0.1531	0.00145273	20.81
	8	20902693	0.137691	0.0294804	3.29754e-06	14306	ebi-a-GCST90017038	rs10464997	G	A	0.1531	|| id:ebi-a-GCST90017038	TRUE	reported	igd	high	0.1531	0.00152252	21.8114
	9	19682558	0.217122	0.0466317	1.41504e-06	14306	ebi-a-GCST90017038	rs12002250	A	C	0.0596	|| id:ebi-a-GCST90017038	TRUE	reported	igd	high	0.0596	0.00151311	21.6763
	9	87514407	-0.117882	0.0211262	2.57472e-08	14306	ebi-a-GCST90017038	rs736744	T	C	0.5845	|| id:ebi-a-GCST90017038	TRUE	reported	igd	high	0.4155	0.00217165	31.1309
	11	126582578	-0.172142	0.0394026	9.18692e-06	14306	ebi-a-GCST90017038	rs3862635	C	T	0.0785	|| id:ebi-a-GCST90017038	TRUE	reported	igd	high	0.0785	0.00133238	19.0837
	12	96819204	-0.199099	0.0427327	3.74283e-06	14306	ebi-a-GCST90017038	rs11108500	A	G	0.0765	|| id:ebi-a-GCST90017038	TRUE	reported	igd	high	0.0765	0.0015151	21.7048
	15	93941937	0.213114	0.047162	7.29861e-06	14306	ebi-a-GCST90017038	rs111966731	T	C	0.0716	|| id:ebi-a-GCST90017038	TRUE	reported	igd	high	0.0716	0.00142529	20.4164
	20	59502888	-0.105512	0.021489	1.07431e-06	14306	ebi-a-GCST90017038	rs6071435	T	A	0.3638	|| id:ebi-a-GCST90017038	TRUE	reported	igd	high	0.3638	0.00168237	24.1052
	22	37421469	-0.130992	0.0253804	2.06054e-07	14306	ebi-a-GCST90017038	rs6000536	C	T	0.2107	|| id:ebi-a-GCST90017038	TRUE	reported	igd	high	0.2107	0.00185852	26.6337
	1	95178974	0.0697527	0.0153607	7.3426e-06	14306	ebi-a-GCST90017048	rs12740451	T	C	0.1252	|| id:ebi-a-GCST90017048	TRUE	reported	igd	high	0.1252	0.00143932	20.6177
	1	194183650	-0.0777312	0.0172985	8.12587e-06	14306	ebi-a-GCST90017048	rs302266	T	C	0.1203	|| id:ebi-a-GCST90017048	TRUE	reported	igd	high	0.1203	0.00140943	20.1889
	3	57116228	0.0497336	0.0108158	3.5272e-06	14306	ebi-a-GCST90017048	rs6445851	A	G	0.5994	|| id:ebi-a-GCST90017048	TRUE	reported	igd	high	0.4006	0.00147578	21.1408
	4	119349	-0.153844	0.0329324	1.19525e-06	14306	ebi-a-GCST90017048	rs116270582	T	A	0.0487	|| id:ebi-a-GCST90017048	TRUE	reported	igd	high	0.0487	0.00152312	21.8199
	5	89598914	0.0493786	0.0106763	4.11405e-06	14306	ebi-a-GCST90017048	rs2943022	T	C	0.4602	|| id:ebi-a-GCST90017048	TRUE	reported	igd	high	0.4602	0.00149303	21.3883
	5	144135655	0.0968739	0.0214067	9.98321e-06	14306	ebi-a-GCST90017048	rs78753150	A	C	0.0586	|| id:ebi-a-GCST90017048	TRUE	reported	igd	high	0.0586	0.00142947	20.4764
	5	125076494	0.0690327	0.0152884	5.90147e-06	14306	ebi-a-GCST90017048	rs329182	T	C	0.1571	|| id:ebi-a-GCST90017048	TRUE	reported	igd	high	0.1571	0.00142314	20.3857
	5	96018066	0.0565693	0.0126792	9.26147e-06	14306	ebi-a-GCST90017048	rs28040	G	C	0.2127	|| id:ebi-a-GCST90017048	TRUE	reported	igd	high	0.2127	0.00138949	19.9029
	6	166170836	-0.104628	0.0230897	7.50205e-06	14306	ebi-a-GCST90017048	rs75326254	C	T	0.0636	|| id:ebi-a-GCST90017048	TRUE	reported	igd	high	0.0636	0.00143324	20.5305
	6	12774611	-0.0961587	0.0204975	2.47942e-06	14306	ebi-a-GCST90017048	rs6930661	C	T	0.0755	|| id:ebi-a-GCST90017048	TRUE	reported	igd	high	0.0755	0.00153599	22.0047
	10	16051097	0.0488326	0.0106404	4.67218e-06	14306	ebi-a-GCST90017048	rs4748237	G	C	0.4046	|| id:ebi-a-GCST90017048	TRUE	reported	igd	high	0.4046	0.0014701	21.0593
	10	79277321	-0.232125	0.0481562	1.47798e-07	14306	ebi-a-GCST90017048	rs75820970	C	G	0.0626	|| id:ebi-a-GCST90017048	TRUE	reported	igd	high	0.0626	0.0016215	23.2316
	11	12009569	-0.0980434	0.020957	2.91112e-06	14306	ebi-a-GCST90017048	rs16910295	T	C	0.0606	|| id:ebi-a-GCST90017048	TRUE	reported	igd	high	0.0606	0.00152755	21.8836
	12	50650057	-0.0550687	0.0112481	9.6984e-07	14306	ebi-a-GCST90017048	rs2160994	C	T	0.6203	|| id:ebi-a-GCST90017048	TRUE	reported	igd	high	0.3797	0.00167265	23.9657
	13	103117486	-0.0588452	0.0126228	4.75116e-06	14306	ebi-a-GCST90017048	rs9300744	C	T	0.2386	|| id:ebi-a-GCST90017048	TRUE	reported	igd	high	0.2386	0.00151682	21.7295
	15	86512809	0.179284	0.0404954	9.98964e-06	14306	ebi-a-GCST90017048	rs55858165	A	C	0.0775	|| id:ebi-a-GCST90017048	TRUE	reported	igd	high	0.0775	0.00136823	19.598
	15	37859065	0.0741405	0.0171601	8.30099e-06	14306	ebi-a-GCST90017048	rs57466170	C	T	0.0865	|| id:ebi-a-GCST90017048	TRUE	reported	igd	high	0.0865	0.00130313	18.6643
	16	8307948	0.0629765	0.0123489	5.01164e-07	14306	ebi-a-GCST90017048	rs2034589	G	C	0.2276	|| id:ebi-a-GCST90017048	TRUE	reported	igd	high	0.2276	0.00181465	26.004
	1	100248591	0.100174	0.024	9.0494e-06	14306	ebi-a-GCST90017052	rs6681678	T	C	0.9503	|| id:ebi-a-GCST90017052	TRUE	reported	igd	high	0.0497	0.0012163	17.4191
	1	157338888	-0.0863422	0.0169937	3.66277e-07	14306	ebi-a-GCST90017052	rs11586410	G	A	0.1342	|| id:ebi-a-GCST90017052	TRUE	reported	igd	high	0.1342	0.00180123	25.8113
	2	239087912	-0.0527684	0.0115053	4.87237e-06	14306	ebi-a-GCST90017052	rs12731	A	G	0.4513	|| id:ebi-a-GCST90017052	TRUE	reported	igd	high	0.4513	0.00146824	21.0325
	2	235430299	-0.175266	0.0372779	3.59153e-06	14306	ebi-a-GCST90017052	rs114244418	C	G	0.0408	|| id:ebi-a-GCST90017052	TRUE	reported	igd	high	0.0408	0.00154278	22.102
	2	141897042	0.107739	0.0233638	3.23139e-06	14306	ebi-a-GCST90017052	rs7573569	T	C	0.0716	|| id:ebi-a-GCST90017052	TRUE	reported	igd	high	0.0716	0.00148421	21.2617
	2	235561254	0.0714394	0.0162124	7.72449e-06	14306	ebi-a-GCST90017052	rs10178772	G	T	0.1193	|| id:ebi-a-GCST90017052	TRUE	reported	igd	high	0.1193	0.00135542	19.4142
	3	84725039	-0.0574623	0.012594	8.69221e-06	14306	ebi-a-GCST90017052	rs13087692	G	T	0.6948	|| id:ebi-a-GCST90017052	TRUE	reported	igd	high	0.3052	0.00145308	20.8151
	3	26509287	-0.133769	0.0295196	4.72498e-06	14306	ebi-a-GCST90017052	rs147475196	A	G	0.0775	|| id:ebi-a-GCST90017052	TRUE	reported	igd	high	0.0775	0.00143334	20.5319
	4	159932022	0.0553003	0.0119397	3.43005e-06	14306	ebi-a-GCST90017052	rs12642039	C	T	0.6342	|| id:ebi-a-GCST90017052	TRUE	reported	igd	high	0.3658	0.00149727	21.449
	5	35288938	-0.0925071	0.0203674	4.89024e-06	14306	ebi-a-GCST90017052	rs35559912	T	C	0.0656	|| id:ebi-a-GCST90017052	TRUE	reported	igd	high	0.0656	0.00143991	20.6262
	5	123846318	-0.0533858	0.0120035	6.58977e-06	14306	ebi-a-GCST90017052	rs11241747	T	C	0.6093	|| id:ebi-a-GCST90017052	TRUE	reported	igd	high	0.3907	0.00138076	19.7777
	7	132042135	-0.109257	0.0227458	2.19796e-06	14306	ebi-a-GCST90017052	rs73158814	C	G	0.0736	|| id:ebi-a-GCST90017052	TRUE	reported	igd	high	0.0736	0.00161019	23.0694
	12	78373555	-0.0873312	0.0194886	4.71639e-06	14306	ebi-a-GCST90017052	rs34576931	G	C	0.0915	|| id:ebi-a-GCST90017052	TRUE	reported	igd	high	0.0915	0.00140168	20.0778
	16	24073806	0.0615389	0.0137612	6.58461e-06	14306	ebi-a-GCST90017052	rs62027366	T	C	0.2296	|| id:ebi-a-GCST90017052	TRUE	reported	igd	high	0.2296	0.00139592	19.9952
	20	18030357	-0.1083	0.0230708	4.55187e-06	14306	ebi-a-GCST90017052	rs4814689	C	T	0.0666	|| id:ebi-a-GCST90017052	TRUE	reported	igd	high	0.0666	0.00153796	22.0329
	22	49796014	0.0587521	0.0119155	8.15192e-07	14306	ebi-a-GCST90017052	rs136761	A	G	0.5706	|| id:ebi-a-GCST90017052	TRUE	reported	igd	high	0.4294	0.00169655	24.3087
	22	17793012	-0.0811302	0.0157621	2.35185e-07	14306	ebi-a-GCST90017052	rs5994253	A	G	0.1461	|| id:ebi-a-GCST90017052	TRUE	reported	igd	high	0.1461	0.00184848	26.4896
	1	202299085	0.0915623	0.019936	3.28246e-06	14306	ebi-a-GCST90017057	rs4079028	C	T	0.1938	|| id:ebi-a-GCST90017057	TRUE	reported	igd	high	0.1938	0.00147231	21.091
	1	39983022	-0.138137	0.0292072	1.94241e-06	14306	ebi-a-GCST90017057	rs61779334	G	C	0.1044	|| id:ebi-a-GCST90017057	TRUE	reported	igd	high	0.1044	0.00156115	22.3655
	2	66396776	0.139274	0.0315794	9.80844e-06	14306	ebi-a-GCST90017057	rs138460696	A	G	0.1064	|| id:ebi-a-GCST90017057	TRUE	reported	igd	high	0.1064	0.00135776	19.4479
	2	75512668	-0.089048	0.0192989	4.87742e-06	14306	ebi-a-GCST90017057	rs2192926	A	G	0.2366	|| id:ebi-a-GCST90017057	TRUE	reported	igd	high	0.2366	0.001486	21.2874
	4	7426937	-0.0774649	0.0168937	4.75488e-06	14306	ebi-a-GCST90017057	rs12508214	C	T	0.3509	|| id:ebi-a-GCST90017057	TRUE	reported	igd	high	0.3509	0.00146759	21.0232
	6	51803869	-0.0928893	0.0208035	7.97701e-06	14306	ebi-a-GCST90017057	rs113006825	T	C	0.1799	|| id:ebi-a-GCST90017057	TRUE	reported	igd	high	0.1799	0.00139167	19.9342
	6	78106701	-0.084033	0.0174757	1.56246e-06	14306	ebi-a-GCST90017057	rs4708333	T	G	0.3022	|| id:ebi-a-GCST90017057	TRUE	reported	igd	high	0.3022	0.00161366	23.119
	7	32001710	0.0732099	0.0166777	8.13055e-06	14306	ebi-a-GCST90017057	rs6952765	G	A	0.4612	|| id:ebi-a-GCST90017057	TRUE	reported	igd	high	0.4612	0.00134513	19.2667
	12	12970792	-0.0816464	0.017472	3.12486e-06	14306	ebi-a-GCST90017057	rs2058609	G	A	0.6859	|| id:ebi-a-GCST90017057	TRUE	reported	igd	high	0.3141	0.00152408	21.8337
	13	106650093	-0.0897823	0.0200739	7.00842e-06	14306	ebi-a-GCST90017057	rs9558661	T	C	0.1869	|| id:ebi-a-GCST90017057	TRUE	reported	igd	high	0.1869	0.00139635	20.0013
	14	39306809	-0.135936	0.0244857	4.42181e-08	14306	ebi-a-GCST90017057	rs8009993	G	C	0.1292	|| id:ebi-a-GCST90017057	TRUE	reported	igd	high	0.1292	0.00214977	30.8165
	16	1979831	0.17702	0.0375113	9.0099e-06	14306	ebi-a-GCST90017057	rs758191	T	G	0.0636	|| id:ebi-a-GCST90017057	TRUE	reported	igd	high	0.0636	0.00155427	22.2669
	17	32786955	-0.130842	0.0262478	1.13287e-06	14306	ebi-a-GCST90017057	rs1550196	A	G	0.8827	|| id:ebi-a-GCST90017057	TRUE	reported	igd	high	0.1173	0.00173395	24.8455
	19	52399401	0.120989	0.0277317	9.67208e-06	14306	ebi-a-GCST90017057	rs78410648	A	G	0.0974	|| id:ebi-a-GCST90017057	TRUE	reported	igd	high	0.0974	0.00132875	19.0317
	2	206654123	-0.109619	0.0247785	8.90574e-06	14306	ebi-a-GCST90017068	rs1990708	A	C	0.1262	|| id:ebi-a-GCST90017068	TRUE	reported	igd	high	0.1262	0.00136619	19.5687
	2	220831701	-0.0774679	0.017084	6.03949e-06	14306	ebi-a-GCST90017068	rs13383270	C	G	0.5805	|| id:ebi-a-GCST90017068	TRUE	reported	igd	high	0.4195	0.00143523	20.5591
	5	127861692	0.185519	0.0400881	8.05434e-06	14306	ebi-a-GCST90017068	rs10036909	C	T	0.0696	|| id:ebi-a-GCST90017068	TRUE	reported	igd	high	0.0696	0.00149478	21.4134
	9	34332382	0.081327	0.0171154	2.63463e-06	14306	ebi-a-GCST90017068	rs11787826	C	A	0.4284	|| id:ebi-a-GCST90017068	TRUE	reported	igd	high	0.4284	0.00157577	22.5754
	13	19489214	0.0819494	0.0172241	2.0332e-06	14306	ebi-a-GCST90017068	rs57512504	T	A	0.4612	|| id:ebi-a-GCST90017068	TRUE	reported	igd	high	0.4612	0.00157984	22.6338
	14	34431996	0.0782258	0.0176841	9.50298e-06	14306	ebi-a-GCST90017068	rs2017373	C	T	0.3738	|| id:ebi-a-GCST90017068	TRUE	reported	igd	high	0.3738	0.00136591	19.5647
	17	74949284	-0.0822462	0.0175721	2.41535e-06	14306	ebi-a-GCST90017068	rs72887800	T	A	0.3777	|| id:ebi-a-GCST90017068	TRUE	reported	igd	high	0.3777	0.00152898	21.904
	17	48379615	-0.079173	0.0170421	4.18013e-06	14306	ebi-a-GCST90017068	rs7225245	A	G	0.5417	|| id:ebi-a-GCST90017068	TRUE	reported	igd	high	0.4583	0.00150638	21.5798
	3	94103591	0.107024	0.0228121	3.59484e-06	14306	ebi-a-GCST90017070	rs11720390	G	A	0.0746	|| id:ebi-a-GCST90017070	TRUE	reported	igd	high	0.0746	0.00153619	22.0075
	3	132058723	-0.0633829	0.0136647	4.93867e-06	14306	ebi-a-GCST90017070	rs6806351	T	C	0.2087	|| id:ebi-a-GCST90017070	TRUE	reported	igd	high	0.2087	0.00150167	21.5121
	4	37452858	-0.0907696	0.0200344	5.47545e-06	14306	ebi-a-GCST90017070	rs57646748	G	A	0.0676	|| id:ebi-a-GCST90017070	TRUE	reported	igd	high	0.0676	0.00143281	20.5243
	4	53657577	-0.0921167	0.0191881	7.30348e-06	14306	ebi-a-GCST90017070	rs10028567	C	T	0.0815	|| id:ebi-a-GCST90017070	TRUE	reported	igd	high	0.0815	0.00160841	23.0437
	5	169689604	0.0792781	0.0173697	4.36506e-06	14306	ebi-a-GCST90017070	rs395407	C	G	0.8579	|| id:ebi-a-GCST90017070	TRUE	reported	igd	high	0.1421	0.00145402	20.8286
	5	174173171	-0.103999	0.0229714	4.70858e-06	14306	ebi-a-GCST90017070	rs77558518	A	G	0.0646	|| id:ebi-a-GCST90017070	TRUE	reported	igd	high	0.0646	0.00143068	20.4938
	7	46774896	-0.0695345	0.0143671	1.28632e-06	14306	ebi-a-GCST90017070	rs11764382	A	G	0.1909	|| id:ebi-a-GCST90017070	TRUE	reported	igd	high	0.1909	0.00163468	23.4208
	8	10199548	-0.0793955	0.0170628	3.04096e-06	14306	ebi-a-GCST90017070	rs17708276	A	G	0.1282	|| id:ebi-a-GCST90017070	TRUE	reported	igd	high	0.1282	0.00151118	21.6486
	9	93556174	-0.0517935	0.0111324	3.30704e-06	14306	ebi-a-GCST90017070	rs10448310	A	G	0.4304	|| id:ebi-a-GCST90017070	TRUE	reported	igd	high	0.4304	0.00151077	21.6427
	10	8102404	0.0931048	0.0207949	6.51478e-06	14306	ebi-a-GCST90017070	rs71481756	T	G	0.0994	|| id:ebi-a-GCST90017070	TRUE	reported	igd	high	0.0994	0.00139928	20.0433
	10	28588269	0.102891	0.0217362	2.717e-06	14306	ebi-a-GCST90017070	rs7916711	A	G	0.0646	|| id:ebi-a-GCST90017070	TRUE	reported	igd	high	0.0646	0.00156383	22.4041
	11	131649446	-0.059639	0.0128148	2.44068e-06	14306	ebi-a-GCST90017070	rs1918540	A	G	0.7475	|| id:ebi-a-GCST90017070	TRUE	reported	igd	high	0.2525	0.00151169	21.6559
	12	100584014	-0.137519	0.0227398	2.58315e-09	14306	ebi-a-GCST90017070	rs11110281	T	C	0.0676	|| id:ebi-a-GCST90017070	TRUE	reported	igd	high	0.0676	0.00254991	36.5672
	14	97526750	-0.0816836	0.0185851	9.75237e-06	14306	ebi-a-GCST90017070	rs2370083	G	T	0.0885	|| id:ebi-a-GCST90017070	TRUE	reported	igd	high	0.0885	0.00134845	19.3143
	15	41663393	0.0959942	0.0193213	1.03307e-06	14306	ebi-a-GCST90017070	rs72739637	A	G	0.1064	|| id:ebi-a-GCST90017070	TRUE	reported	igd	high	0.1064	0.00172246	24.6806
	16	73391982	-0.0827344	0.0180035	5.8213e-06	14306	ebi-a-GCST90017070	rs6563952	C	G	0.9076	|| id:ebi-a-GCST90017070	TRUE	reported	igd	high	0.0924	0.00147401	21.1153
	17	61298020	-0.0515109	0.0112068	3.7812e-06	14306	ebi-a-GCST90017070	rs4968759	A	G	0.4264	|| id:ebi-a-GCST90017070	TRUE	reported	igd	high	0.4264	0.00147461	21.1239
	17	80576624	-0.0709483	0.0155275	4.17994e-06	14306	ebi-a-GCST90017070	rs9903102	C	A	0.164	|| id:ebi-a-GCST90017070	TRUE	reported	igd	high	0.164	0.00145723	20.8747
	2	57810406	-0.131341	0.0286292	1.51604e-06	14306	ebi-a-GCST90017075	rs7561370	C	T	0.8777	|| id:ebi-a-GCST90017075	TRUE	reported	igd	high	0.1223	0.00146901	21.0437
	5	16388259	-0.140368	0.0274708	5.87814e-07	14306	ebi-a-GCST90017075	rs17706273	T	C	0.1521	|| id:ebi-a-GCST90017075	TRUE	reported	igd	high	0.1521	0.00182173	26.1056
	6	5755626	-0.141081	0.0305446	4.15375e-06	14306	ebi-a-GCST90017075	rs6920448	C	T	0.1153	|| id:ebi-a-GCST90017075	TRUE	reported	igd	high	0.1153	0.00148903	21.3308
	6	102680257	0.143869	0.031828	7.90788e-06	14306	ebi-a-GCST90017075	rs1232220	T	G	0.8738	|| id:ebi-a-GCST90017075	TRUE	reported	igd	high	0.1262	0.00142619	20.4294
	7	82547827	-0.163819	0.0336386	1.54135e-06	14306	ebi-a-GCST90017075	rs17809157	A	T	0.0994	|| id:ebi-a-GCST90017075	TRUE	reported	igd	high	0.0994	0.00165507	23.7133
	9	33113322	0.144156	0.0301626	1.76121e-06	14306	ebi-a-GCST90017075	rs7019909	T	C	0.1014	|| id:ebi-a-GCST90017075	TRUE	reported	igd	high	0.1014	0.0015941	22.8385
	10	46098286	-0.216348	0.0477575	6.17675e-06	14306	ebi-a-GCST90017075	rs112102233	A	G	0.0666	|| id:ebi-a-GCST90017075	TRUE	reported	igd	high	0.0666	0.00143246	20.5193
	11	87588698	0.12238	0.0274683	8.85442e-06	14306	ebi-a-GCST90017075	rs10898797	C	T	0.1571	|| id:ebi-a-GCST90017075	TRUE	reported	igd	high	0.1571	0.0013856	19.8471
	12	77390329	0.159008	0.0353306	6.76394e-06	14306	ebi-a-GCST90017075	rs191093	G	A	0.0795	|| id:ebi-a-GCST90017075	TRUE	reported	igd	high	0.0795	0.00141385	20.2523
	13	81593016	-0.207191	0.0453121	4.87607e-06	14306	ebi-a-GCST90017075	rs7333521	T	C	0.0427	|| id:ebi-a-GCST90017075	TRUE	reported	igd	high	0.0427	0.00145935	20.9051
	13	35023691	-0.184966	0.0383029	1.70675e-06	14306	ebi-a-GCST90017075	rs75091807	G	T	0.0905	|| id:ebi-a-GCST90017075	TRUE	reported	igd	high	0.0905	0.0016274	23.3163
	14	89595945	-0.117151	0.0250306	3.09272e-06	14306	ebi-a-GCST90017075	rs4904512	T	C	0.1988	|| id:ebi-a-GCST90017075	TRUE	reported	igd	high	0.1988	0.00152886	21.9023
	17	3738781	-0.11435	0.0238604	1.33549e-06	14306	ebi-a-GCST90017075	rs55799124	A	G	0.2068	|| id:ebi-a-GCST90017075	TRUE	reported	igd	high	0.2068	0.00160288	22.9645
	19	1030320	0.132164	0.022208	3.7405e-09	14306	ebi-a-GCST90017075	rs67476743	T	G	0.2853	|| id:ebi-a-GCST90017075	TRUE	reported	igd	high	0.2853	0.00246954	35.4117
	1	242767252	-0.0821108	0.0172701	2.59018e-06	14306	ebi-a-GCST90017079	rs12748533	G	T	0.2972	|| id:ebi-a-GCST90017079	TRUE	reported	igd	high	0.2972	0.00157764	22.6022
	2	53139362	-0.176187	0.0347133	5.11835e-07	14306	ebi-a-GCST90017079	rs17043785	T	C	0.0596	|| id:ebi-a-GCST90017079	TRUE	reported	igd	high	0.0596	0.00179745	25.757
	3	158653545	0.122574	0.0272389	7.82781e-06	14306	ebi-a-GCST90017079	rs61508842	T	C	0.1223	|| id:ebi-a-GCST90017079	TRUE	reported	igd	high	0.1223	0.00141347	20.2468
	4	149300138	-0.0956546	0.0205228	6.10394e-06	14306	ebi-a-GCST90017079	rs6831034	T	A	0.1978	|| id:ebi-a-GCST90017079	TRUE	reported	igd	high	0.1978	0.00151622	21.7209
	5	164763068	0.0842142	0.0183739	8.77829e-06	14306	ebi-a-GCST90017079	rs11135366	C	G	0.2863	|| id:ebi-a-GCST90017079	TRUE	reported	igd	high	0.2863	0.00146627	21.0043
	6	63236747	-0.0867065	0.0195709	7.093e-06	14306	ebi-a-GCST90017079	rs78609301	A	G	0.2167	|| id:ebi-a-GCST90017079	TRUE	reported	igd	high	0.2167	0.00137015	19.6255
	6	151515172	0.123071	0.0275665	9.49008e-06	14306	ebi-a-GCST90017079	rs10872669	G	A	0.8926	|| id:ebi-a-GCST90017079	TRUE	reported	igd	high	0.1074	0.00139131	19.9291
	7	90714667	-0.0850266	0.0163382	3.15559e-07	14306	ebi-a-GCST90017079	rs941000	T	C	0.5915	|| id:ebi-a-GCST90017079	TRUE	reported	igd	high	0.4085	0.00188956	27.0795
	15	47340971	0.084048	0.0177806	2.4053e-06	14306	ebi-a-GCST90017079	rs1850003	A	G	0.3072	|| id:ebi-a-GCST90017079	TRUE	reported	igd	high	0.3072	0.00155943	22.3409
	17	21205200	0.0843019	0.0187308	8.42946e-06	14306	ebi-a-GCST90017079	rs7217209	C	T	0.173	|| id:ebi-a-GCST90017079	TRUE	reported	igd	high	0.173	0.00141393	20.2536
	22	25943322	0.0847328	0.0165856	3.82164e-07	14306	ebi-a-GCST90017079	rs738193	T	C	0.3549	|| id:ebi-a-GCST90017079	TRUE	reported	igd	high	0.3549	0.00182109	26.0964
	1	204056176	-0.0858259	0.0179766	1.70306e-06	14306	ebi-a-GCST90017082	rs111373036	A	G	0.1948	|| id:ebi-a-GCST90017082	TRUE	reported	igd	high	0.1948	0.00159079	22.7909
	3	189357616	0.0636249	0.0140502	6.10942e-06	14306	ebi-a-GCST90017082	rs12696594	G	A	0.494	|| id:ebi-a-GCST90017082	TRUE	reported	igd	high	0.494	0.00143136	20.5035
	6	129231261	0.158132	0.0357614	8.44812e-06	14306	ebi-a-GCST90017082	rs55736413	C	T	0.0507	|| id:ebi-a-GCST90017082	TRUE	reported	igd	high	0.0507	0.00136489	19.5501
	8	118729182	0.0754533	0.0154038	6.72527e-07	14306	ebi-a-GCST90017082	rs2136103	T	C	0.3042	|| id:ebi-a-GCST90017082	TRUE	reported	igd	high	0.3042	0.00167438	23.9905
	8	70926204	0.094049	0.0198355	3.03424e-06	14306	ebi-a-GCST90017082	rs2599390	G	A	0.17	|| id:ebi-a-GCST90017082	TRUE	reported	igd	high	0.17	0.001569	22.4782
	9	3477030	0.12759	0.028741	4.60659e-06	14306	ebi-a-GCST90017082	rs10123122	G	C	0.0676	|| id:ebi-a-GCST90017082	TRUE	reported	igd	high	0.0676	0.00137567	19.7047
	9	88020057	0.190401	0.0432674	6.20126e-06	14306	ebi-a-GCST90017082	rs11140959	A	G	0.0567	|| id:ebi-a-GCST90017082	TRUE	reported	igd	high	0.0567	0.0013518	19.3623
	10	130677483	-0.104457	0.0232394	5.91834e-06	14306	ebi-a-GCST90017082	rs79929882	A	G	0.1372	|| id:ebi-a-GCST90017082	TRUE	reported	igd	high	0.1372	0.00141024	20.2006
	13	39470153	-0.118994	0.0266494	6.25043e-06	14306	ebi-a-GCST90017082	rs7334707	G	T	0.9215	|| id:ebi-a-GCST90017082	TRUE	reported	igd	high	0.0785	0.00139172	19.9349
	18	39835030	-0.0808936	0.018154	7.48342e-06	14306	ebi-a-GCST90017082	rs58850151	T	C	0.2167	|| id:ebi-a-GCST90017082	TRUE	reported	igd	high	0.2167	0.001386	19.8529
	21	29651882	0.134075	0.0277636	2.33598e-06	14306	ebi-a-GCST90017082	rs6516833	A	G	0.0586	|| id:ebi-a-GCST90017082	TRUE	reported	igd	high	0.0586	0.00162749	23.3176
	1	178945043	-0.0703062	0.0153954	5.49693e-06	14306	ebi-a-GCST90017088	rs6656807	G	A	0.5755	|| id:ebi-a-GCST90017088	TRUE	reported	igd	high	0.4245	0.00145564	20.8518
	3	125544032	-0.0761385	0.0164228	3.11803e-06	14306	ebi-a-GCST90017088	rs7645873	T	A	0.7167	|| id:ebi-a-GCST90017088	TRUE	reported	igd	high	0.2833	0.00150018	21.4908
	5	119914285	-0.0762216	0.0163499	3.65452e-06	14306	ebi-a-GCST90017088	rs62376424	C	T	0.334	|| id:ebi-a-GCST90017088	TRUE	reported	igd	high	0.334	0.00151687	21.7303
	8	13253770	-0.0793499	0.0164818	1.77578e-06	14306	ebi-a-GCST90017088	rs12679709	C	G	0.3211	|| id:ebi-a-GCST90017088	TRUE	reported	igd	high	0.3211	0.00161757	23.1752
	9	89306305	-0.0783421	0.0174393	9.74653e-06	14306	ebi-a-GCST90017088	rs11141494	G	A	0.1948	|| id:ebi-a-GCST90017088	TRUE	reported	igd	high	0.1948	0.00140865	20.1777
	11	2956783	0.107329	0.0237633	5.5143e-06	14306	ebi-a-GCST90017088	rs55807413	A	G	0.0974	|| id:ebi-a-GCST90017088	TRUE	reported	igd	high	0.0974	0.00142391	20.3967
	11	44302154	0.0720698	0.0155153	3.42129e-06	14306	ebi-a-GCST90017088	rs2013594	C	T	0.6421	|| id:ebi-a-GCST90017088	TRUE	reported	igd	high	0.3579	0.00150596	21.5737
	12	129984555	0.0744538	0.0165214	7.1264e-06	14306	ebi-a-GCST90017088	rs11614532	G	C	0.3052	|| id:ebi-a-GCST90017088	TRUE	reported	igd	high	0.3052	0.00141757	20.3058
	14	106939916	-0.135391	0.030352	7.39895e-06	14306	ebi-a-GCST90017088	rs7359080	C	A	0.1272	|| id:ebi-a-GCST90017088	TRUE	reported	igd	high	0.1272	0.00138894	19.895
	21	30010673	-0.0768966	0.0163908	2.98092e-06	14306	ebi-a-GCST90017088	rs1882878	A	G	0.3062	|| id:ebi-a-GCST90017088	TRUE	reported	igd	high	0.3062	0.00153613	22.0066
	22	45604800	-0.0688571	0.0149769	4.65693e-06	14306	ebi-a-GCST90017088	rs742016	A	G	0.4235	|| id:ebi-a-GCST90017088	TRUE	reported	igd	high	0.4235	0.00147535	21.1345
	1	102960989	-0.0592004	0.0132244	6.73008e-06	14306	ebi-a-GCST90016968	rs1340391	T	C	0.1918	|| id:ebi-a-GCST90016968	TRUE	reported	igd	high	0.1918	0.00139885	20.0372
	1	10644351	-0.0740746	0.0147633	1.79511e-06	14306	ebi-a-GCST90016968	rs11585893	A	G	0.1481	|| id:ebi-a-GCST90016968	TRUE	reported	igd	high	0.1481	0.00175667	25.1716
	3	10593224	0.0538565	0.0105251	3.37909e-07	14306	ebi-a-GCST90016968	rs6795673	C	T	0.4115	|| id:ebi-a-GCST90016968	TRUE	reported	igd	high	0.4115	0.00182689	26.1796
	3	77215327	-0.0488038	0.0107412	5.8626e-06	14306	ebi-a-GCST90016968	rs66710942	T	C	0.5845	|| id:ebi-a-GCST90016968	TRUE	reported	igd	high	0.4155	0.00144098	20.6415
	3	62019400	-0.0528153	0.0117124	7.64945e-06	14306	ebi-a-GCST90016968	rs2366421	T	A	0.2336	|| id:ebi-a-GCST90016968	TRUE	reported	igd	high	0.2336	0.00141936	20.3314
	6	29143451	0.0818398	0.0170319	1.2942e-06	14306	ebi-a-GCST90016968	rs28757219	T	A	0.1521	|| id:ebi-a-GCST90016968	TRUE	reported	igd	high	0.1521	0.00161133	23.0857
	6	41519430	-0.059205	0.0131195	7.48497e-06	14306	ebi-a-GCST90016968	rs13207588	A	G	0.2326	|| id:ebi-a-GCST90016968	TRUE	reported	igd	high	0.2326	0.0014215	20.362
	9	112855426	-0.0607475	0.0129865	3.4209e-06	14306	ebi-a-GCST90016968	rs495004	C	G	0.2097	|| id:ebi-a-GCST90016968	TRUE	reported	igd	high	0.2097	0.00152718	21.8782
	13	24910476	0.0604456	0.0129128	2.12711e-06	14306	ebi-a-GCST90016968	rs9507307	C	T	0.1899	|| id:ebi-a-GCST90016968	TRUE	reported	igd	high	0.1899	0.00152935	21.9093
	14	22045949	-0.0782325	0.0167634	5.01822e-06	14306	ebi-a-GCST90016968	rs2023437	T	C	0.1243	|| id:ebi-a-GCST90016968	TRUE	reported	igd	high	0.1243	0.0015201	21.7766
	19	24342250	0.0880978	0.0187002	2.68683e-06	14306	ebi-a-GCST90016968	rs17619981	T	G	0.0656	|| id:ebi-a-GCST90016968	TRUE	reported	igd	high	0.0656	0.00154898	22.191
	20	58605432	0.0812515	0.0164479	6.80973e-07	14306	ebi-a-GCST90016968	rs66474973	G	T	0.1153	|| id:ebi-a-GCST90016968	TRUE	reported	igd	high	0.1153	0.00170288	24.3995
	1	206216607	-0.09152	0.0210002	7.93414e-06	14306	ebi-a-GCST90016969	rs28479800	A	T	0.0974	|| id:ebi-a-GCST90016969	TRUE	reported	igd	high	0.0974	0.00132584	18.99
	2	180020849	0.098992	0.0214121	7.31122e-06	14306	ebi-a-GCST90016969	rs113258194	A	G	0.1024	|| id:ebi-a-GCST90016969	TRUE	reported	igd	high	0.1024	0.00149182	21.3708
	3	44327429	0.0690763	0.0149374	4.2416e-06	14306	ebi-a-GCST90016969	rs62251337	G	A	0.8419	|| id:ebi-a-GCST90016969	TRUE	reported	igd	high	0.1581	0.00149259	21.382
	3	181589155	0.0917125	0.0190133	2.94761e-06	14306	ebi-a-GCST90016969	rs35177866	A	G	0.1243	|| id:ebi-a-GCST90016969	TRUE	reported	igd	high	0.1243	0.00162375	23.2638
	4	114546595	-0.0818645	0.0176441	4.23302e-06	14306	ebi-a-GCST90016969	rs79795328	A	G	0.1252	|| id:ebi-a-GCST90016969	TRUE	reported	igd	high	0.1252	0.00150252	21.5244
	4	102616869	-0.114369	0.0253873	6.76176e-06	14306	ebi-a-GCST90016969	rs72684847	T	C	0.0656	|| id:ebi-a-GCST90016969	TRUE	reported	igd	high	0.0656	0.00141661	20.2919
	4	5730954	-0.0697176	0.0139537	4.65029e-07	14306	ebi-a-GCST90016969	rs2276875	A	G	0.2545	|| id:ebi-a-GCST90016969	TRUE	reported	igd	high	0.2545	0.00174193	24.96
	5	54107036	-0.0891491	0.0195601	3.16352e-06	14306	ebi-a-GCST90016969	rs77455852	T	G	0.1213	|| id:ebi-a-GCST90016969	TRUE	reported	igd	high	0.1213	0.00144992	20.7697
	6	148601905	0.0956023	0.0212961	8.91908e-06	14306	ebi-a-GCST90016969	rs11155559	T	C	0.0954	|| id:ebi-a-GCST90016969	TRUE	reported	igd	high	0.0954	0.00140672	20.15
	6	23435415	0.0559495	0.0119716	3.00296e-06	14306	ebi-a-GCST90016969	rs199035	G	A	0.5089	|| id:ebi-a-GCST90016969	TRUE	reported	igd	high	0.4911	0.00152443	21.8387
	6	110831148	-0.165859	0.0337309	8.50883e-07	14306	ebi-a-GCST90016969	rs2428166	G	A	0.0487	|| id:ebi-a-GCST90016969	TRUE	reported	igd	high	0.0487	0.00168722	24.1747
	7	10076378	-0.0915241	0.0194623	3.82631e-06	14306	ebi-a-GCST90016969	rs2057922	C	G	0.8936	|| id:ebi-a-GCST90016969	TRUE	reported	igd	high	0.1064	0.00154345	22.1117
	7	122021518	0.0583747	0.0123176	2.29018e-06	14306	ebi-a-GCST90016969	rs13242616	C	T	0.6302	|| id:ebi-a-GCST90016969	TRUE	reported	igd	high	0.3698	0.00156746	22.4562
	8	105458416	-0.0778559	0.017164	6.77657e-06	14306	ebi-a-GCST90016969	rs76181748	C	T	0.1441	|| id:ebi-a-GCST90016969	TRUE	reported	igd	high	0.1441	0.00143616	20.5724
	8	25834694	-0.0791324	0.0174957	6.47635e-06	14306	ebi-a-GCST90016969	rs28418786	C	G	0.1561	|| id:ebi-a-GCST90016969	TRUE	reported	igd	high	0.1561	0.00142793	20.4543
	12	54872438	-0.121478	0.025184	1.19064e-06	14306	ebi-a-GCST90016969	rs60316894	C	T	0.0596	|| id:ebi-a-GCST90016969	TRUE	reported	igd	high	0.0596	0.00162376	23.264
	15	87145913	-0.0550716	0.0120039	4.94527e-06	14306	ebi-a-GCST90016969	rs12909713	C	T	0.4692	|| id:ebi-a-GCST90016969	TRUE	reported	igd	high	0.4692	0.00146911	21.045
	1	45082825	-0.0694173	0.0150795	5.38158e-06	14306	ebi-a-GCST90016974	rs270727	G	C	0.3221	|| id:ebi-a-GCST90016974	TRUE	reported	igd	high	0.3221	0.00147911	21.1885
	2	83093264	-0.133188	0.0289905	4.80408e-06	14306	ebi-a-GCST90016974	rs71428626	G	T	0.0726	|| id:ebi-a-GCST90016974	TRUE	reported	igd	high	0.0726	0.0014732	21.1037
	3	78740009	-0.14948	0.0327073	4.05807e-06	14306	ebi-a-GCST90016974	rs78453362	A	G	0.0577	|| id:ebi-a-GCST90016974	TRUE	reported	igd	high	0.0577	0.00145789	20.8841
	3	127468661	-0.0653488	0.0137974	2.23398e-06	14306	ebi-a-GCST90016974	rs782080	A	T	0.5934	|| id:ebi-a-GCST90016974	TRUE	reported	igd	high	0.4066	0.0015656	22.4295
	5	997217	0.0759694	0.0167617	8.18653e-06	14306	ebi-a-GCST90016974	rs326049	C	G	0.2048	|| id:ebi-a-GCST90016974	TRUE	reported	igd	high	0.2048	0.00143384	20.5391
	5	62119947	0.0713357	0.0145396	8.58084e-07	14306	ebi-a-GCST90016974	rs2642760	G	C	0.3767	|| id:ebi-a-GCST90016974	TRUE	reported	igd	high	0.3767	0.00167981	24.0685
	5	159867647	-0.0872983	0.0174893	7.41908e-07	14306	ebi-a-GCST90016974	rs62390301	T	C	0.1829	|| id:ebi-a-GCST90016974	TRUE	reported	igd	high	0.1829	0.00173857	24.9119
	8	4834406	0.0680719	0.0148172	4.5036e-06	14306	ebi-a-GCST90016974	rs9657374	C	T	0.3022	|| id:ebi-a-GCST90016974	TRUE	reported	igd	high	0.3022	0.00147314	21.1029
	10	72711156	0.0703539	0.0144439	8.85462e-07	14306	ebi-a-GCST90016974	rs7083431	A	C	0.3549	|| id:ebi-a-GCST90016974	TRUE	reported	igd	high	0.3549	0.00165565	23.7217
	10	72443070	0.0664154	0.0149766	8.24594e-06	14306	ebi-a-GCST90016974	rs72814525	A	G	0.3231	|| id:ebi-a-GCST90016974	TRUE	reported	igd	high	0.3231	0.00137277	19.663
	11	56664962	0.135265	0.0298411	6.55164e-06	14306	ebi-a-GCST90016974	rs11228830	A	G	0.0706	|| id:ebi-a-GCST90016974	TRUE	reported	igd	high	0.0706	0.00143417	20.5438
	12	129438771	-0.0862781	0.0196846	6.7007e-06	14306	ebi-a-GCST90016974	rs12304031	G	A	0.1292	|| id:ebi-a-GCST90016974	TRUE	reported	igd	high	0.1292	0.00134106	19.2082
	15	80528373	0.062721	0.0138998	6.87717e-06	14306	ebi-a-GCST90016974	rs2114713	G	T	0.4513	|| id:ebi-a-GCST90016974	TRUE	reported	igd	high	0.4513	0.00142126	20.3586
	16	22172866	0.113124	0.0248176	4.76255e-06	14306	ebi-a-GCST90016974	rs1862649	G	A	0.0915	|| id:ebi-a-GCST90016974	TRUE	reported	igd	high	0.0915	0.00145025	20.7744
	18	34091618	0.122037	0.0269587	6.36649e-06	14306	ebi-a-GCST90016974	rs12458763	A	C	0.0716	|| id:ebi-a-GCST90016974	TRUE	reported	igd	high	0.0716	0.00143036	20.4892
	19	49162501	0.0732608	0.0158324	3.89807e-06	14306	ebi-a-GCST90016974	rs62130338	A	G	0.7376	|| id:ebi-a-GCST90016974	TRUE	reported	igd	high	0.2624	0.00149445	21.4086
	19	51465096	-0.105056	0.0241047	7.67909e-06	14306	ebi-a-GCST90016974	rs1701950	G	C	0.1024	|| id:ebi-a-GCST90016974	TRUE	reported	igd	high	0.1024	0.001326	18.9923
	21	16550389	-0.144881	0.0274574	1.73696e-07	14306	ebi-a-GCST90016974	rs113054641	G	A	0.0845	|| id:ebi-a-GCST90016974	TRUE	reported	igd	high	0.0845	0.00194241	27.8383
	1	30400301	0.0580232	0.0122722	1.95916e-06	14306	ebi-a-GCST90016983	rs1010560	C	A	0.2962	|| id:ebi-a-GCST90016983	TRUE	reported	igd	high	0.2962	0.00156014	22.351
	1	95424321	-0.0718988	0.0144651	1.0329e-06	14306	ebi-a-GCST90016983	rs74101919	T	C	0.1869	|| id:ebi-a-GCST90016983	TRUE	reported	igd	high	0.1869	0.00172398	24.7024
	2	22079770	0.0499197	0.0113558	8.95282e-06	14306	ebi-a-GCST90016983	rs1519491	T	C	0.4085	|| id:ebi-a-GCST90016983	TRUE	reported	igd	high	0.4085	0.00134898	19.3218
	3	165693143	0.0573137	0.0127573	8.5686e-06	14306	ebi-a-GCST90016983	rs73167075	T	C	0.2396	|| id:ebi-a-GCST90016983	TRUE	reported	igd	high	0.2396	0.00140886	20.1808
	4	174468316	-0.08963	0.0186508	1.57195e-06	14306	ebi-a-GCST90016983	rs56405618	A	G	0.1113	|| id:ebi-a-GCST90016983	TRUE	reported	igd	high	0.1113	0.00161173	23.0914
	6	72529277	-0.0510343	0.0109535	3.32859e-06	14306	ebi-a-GCST90016983	rs1576241	A	G	0.4394	|| id:ebi-a-GCST90016983	TRUE	reported	igd	high	0.4394	0.0015151	21.7049
	7	132556835	0.0518543	0.0113136	4.55229e-06	14306	ebi-a-GCST90016983	rs7784490	G	C	0.6113	|| id:ebi-a-GCST90016983	TRUE	reported	igd	high	0.3887	0.00146626	21.0043
	10	15913820	-0.205899	0.0460018	8.61847e-06	14306	ebi-a-GCST90016983	rs946513	T	C	0.9453	|| id:ebi-a-GCST90016983	TRUE	reported	igd	high	0.0547	0.0013984	20.0308
	11	124554061	0.0903299	0.0197212	4.9153e-06	14306	ebi-a-GCST90016983	rs12794898	G	T	0.0944	|| id:ebi-a-GCST90016983	TRUE	reported	igd	high	0.0944	0.00146434	20.9766
	11	134622282	0.167591	0.0355224	1.97916e-06	14306	ebi-a-GCST90016983	rs73031725	T	C	0.0606	|| id:ebi-a-GCST90016983	TRUE	reported	igd	high	0.0606	0.00155347	22.2554
	14	29898456	-0.0521782	0.0118051	8.00774e-06	14306	ebi-a-GCST90016983	rs12886051	G	C	0.3429	|| id:ebi-a-GCST90016983	TRUE	reported	igd	high	0.3429	0.00136373	19.5334
	19	2600717	-0.0561173	0.0126824	7.65332e-06	14306	ebi-a-GCST90016983	rs2907920	G	A	0.7097	|| id:ebi-a-GCST90016983	TRUE	reported	igd	high	0.2903	0.00136672	19.5763
	20	4319420	-0.0585649	0.0109914	1.1397e-07	14306	ebi-a-GCST90016983	rs4277593	G	A	0.4831	|| id:ebi-a-GCST90016983	TRUE	reported	igd	high	0.4831	0.00198057	28.3863
	2	175403951	-0.169667	0.0374238	3.57511e-06	14306	ebi-a-GCST90016994	rs75949021	T	C	0.0457	|| id:ebi-a-GCST90016994	TRUE	reported	igd	high	0.0457	0.00143469	20.5513
	1	34529736	-0.130234	0.0292347	7.20676e-06	14306	ebi-a-GCST90017001	rs9425984	T	C	0.2386	|| id:ebi-a-GCST90017001	TRUE	reported	igd	high	0.2386	0.00138526	19.8422
	1	171060821	-0.125454	0.0275303	6.8388e-06	14306	ebi-a-GCST90017001	rs7880204	T	C	0.2475	|| id:ebi-a-GCST90017001	TRUE	reported	igd	high	0.2475	0.00144944	20.7628
	4	94712747	0.110081	0.0245964	7.82546e-06	14306	ebi-a-GCST90017001	rs6818880	G	A	0.5447	|| id:ebi-a-GCST90017001	TRUE	reported	igd	high	0.4553	0.00139816	20.0272
	7	135052348	-0.187753	0.041969	8.3672e-06	14306	ebi-a-GCST90017001	rs10458299	T	C	0.0805	|| id:ebi-a-GCST90017001	TRUE	reported	igd	high	0.0805	0.00139698	20.0104
	7	64894137	0.193496	0.0439023	8.90697e-06	14306	ebi-a-GCST90017001	rs10263623	C	T	0.1044	|| id:ebi-a-GCST90017001	TRUE	reported	igd	high	0.1044	0.00135601	19.4227
	8	4954912	0.1223	0.0271331	7.17348e-06	14306	ebi-a-GCST90017001	rs7827125	C	T	0.2823	|| id:ebi-a-GCST90017001	TRUE	reported	igd	high	0.2823	0.00141814	20.3139
	9	28245518	-0.185107	0.0403573	5.75705e-06	14306	ebi-a-GCST90017001	rs113893692	C	T	0.0984	|| id:ebi-a-GCST90017001	TRUE	reported	igd	high	0.0984	0.0014684	21.0349
	9	96597985	0.201788	0.0413568	9.05378e-07	14306	ebi-a-GCST90017001	rs77910827	C	T	0.1034	|| id:ebi-a-GCST90017001	TRUE	reported	igd	high	0.1034	0.00166133	23.8032
	10	61322015	-0.110167	0.024593	7.98656e-06	14306	ebi-a-GCST90017001	rs11006576	A	G	0.5129	|| id:ebi-a-GCST90017001	TRUE	reported	igd	high	0.4871	0.00140073	20.0641
	10	9659749	0.160621	0.0341609	3.56139e-06	14306	ebi-a-GCST90017001	rs61841040	G	T	0.166	|| id:ebi-a-GCST90017001	TRUE	reported	igd	high	0.166	0.00154297	22.1047
	14	52185888	-0.186907	0.0341475	6.59781e-08	14306	ebi-a-GCST90017001	rs34297067	A	G	0.1392	|| id:ebi-a-GCST90017001	TRUE	reported	igd	high	0.1392	0.00208981	29.9552
	1	246780557	-0.0553508	0.0123588	7.19615e-06	14306	ebi-a-GCST90017006	rs4654122	G	C	0.5606	|| id:ebi-a-GCST90017006	TRUE	reported	igd	high	0.4394	0.00140013	20.0555
	1	22627266	0.0612633	0.0130917	3.15152e-06	14306	ebi-a-GCST90017006	rs10917203	A	C	0.335	|| id:ebi-a-GCST90017006	TRUE	reported	igd	high	0.335	0.00152836	21.8952
	4	87891938	-0.114498	0.0263455	9.38707e-06	14306	ebi-a-GCST90017006	rs75586835	A	G	0.0666	|| id:ebi-a-GCST90017006	TRUE	reported	igd	high	0.0666	0.00131854	18.8852
	7	43566344	0.0687427	0.0142728	1.81782e-06	14306	ebi-a-GCST90017006	rs13239072	G	A	0.2753	|| id:ebi-a-GCST90017006	TRUE	reported	igd	high	0.2753	0.00161887	23.1939
	9	130498120	-0.0949051	0.0203503	3.75491e-06	14306	ebi-a-GCST90017006	rs1999224	G	T	0.0885	|| id:ebi-a-GCST90017006	TRUE	reported	igd	high	0.0885	0.00151796	21.7459
	11	131009660	0.0877797	0.0189012	4.21328e-06	14306	ebi-a-GCST90017006	rs2213117	T	G	0.161	|| id:ebi-a-GCST90017006	TRUE	reported	igd	high	0.161	0.00150535	21.565
	14	73181783	0.0576795	0.012599	4.95861e-06	14306	ebi-a-GCST90017006	rs10140184	A	C	0.4125	|| id:ebi-a-GCST90017006	TRUE	reported	igd	high	0.4125	0.00146291	20.9561
	16	73696771	-0.113455	0.0245762	3.32767e-06	14306	ebi-a-GCST90017006	rs112176119	C	T	0.0646	|| id:ebi-a-GCST90017006	TRUE	reported	igd	high	0.0646	0.00148749	21.3087
	16	84790559	-0.0573202	0.0126905	6.52544e-06	14306	ebi-a-GCST90017006	rs2012708	G	A	0.6362	|| id:ebi-a-GCST90017006	TRUE	reported	igd	high	0.3638	0.00142404	20.3985
	17	66689958	-0.0951677	0.0199969	2.40979e-06	14306	ebi-a-GCST90017006	rs79582700	C	G	0.1074	|| id:ebi-a-GCST90017006	TRUE	reported	igd	high	0.1074	0.0015807	22.6461
	19	8255478	-0.108274	0.0238257	5.01938e-06	14306	ebi-a-GCST90017006	rs12980122	C	G	0.0845	|| id:ebi-a-GCST90017006	TRUE	reported	igd	high	0.0845	0.00144149	20.6489
	20	57995506	-0.160597	0.0310515	2.38891e-07	14306	ebi-a-GCST90017006	rs17830032	G	A	0.0537	|| id:ebi-a-GCST90017006	TRUE	reported	igd	high	0.0537	0.00186629	26.7454
	1	192019835	-0.0899559	0.0177107	6.88763e-07	14306	ebi-a-GCST90017008	rs72730932	C	A	0.164	|| id:ebi-a-GCST90017008	TRUE	reported	igd	high	0.164	0.00180006	25.7945
	1	240694163	0.0608052	0.0122149	6.75118e-07	14306	ebi-a-GCST90017008	rs16840310	G	A	0.6282	|| id:ebi-a-GCST90017008	TRUE	reported	igd	high	0.3718	0.00172915	24.7766
	2	74195551	-0.0904399	0.0196301	5.91248e-06	14306	ebi-a-GCST90017008	rs11126423	T	C	0.8867	|| id:ebi-a-GCST90017008	TRUE	reported	igd	high	0.1133	0.00148154	21.2234
	3	29811865	0.10752	0.0240482	8.70803e-06	14306	ebi-a-GCST90017008	rs9837139	A	G	0.0815	|| id:ebi-a-GCST90017008	TRUE	reported	igd	high	0.0815	0.00139537	19.9872
[truncated: 834 more rows]

## Sheet: Supplemental Table S4
Supplemental Table S4 . Casual effects of TSMR Analysis between gut microbiota and skin diseases
Level	Thresholds	Outcome	id.exposure	id.outcome	outcome	exposure	method	nsnp	b	se	pval
Phylum	5e-08	ACNE	ebi-a-GCST90017110	WZ4WOu	outcome	|| id:ebi-a-GCST90017110	Wald ratio	1	-1.14272	0.351571	0.0011527
Phylum	1e-05	ACNE	ebi-a-GCST90017110	WZ4WOu	outcome	|| id:ebi-a-GCST90017110	MR Egger	11	-1.30319	0.946974	0.202043
Phylum	1e-05	ACNE	ebi-a-GCST90017110	WZ4WOu	outcome	|| id:ebi-a-GCST90017110	Weighted median	11	0.0128723	0.27098	0.962112
Phylum	1e-05	ACNE	ebi-a-GCST90017110	WZ4WOu	outcome	|| id:ebi-a-GCST90017110	Inverse variance weighted	11	-0.119944	0.234226	0.608589
Phylum	1e-05	ACNE	ebi-a-GCST90017110	WZ4WOu	outcome	|| id:ebi-a-GCST90017110	Simple mode	11	0.296932	0.438996	0.514133
Phylum	1e-05	ACNE	ebi-a-GCST90017110	WZ4WOu	outcome	|| id:ebi-a-GCST90017110	Weighted mode	11	0.193355	0.605849	0.756182
Phylum	1e-05	ACNE	ebi-a-GCST90017111	WZ4WOu	outcome	|| id:ebi-a-GCST90017111	MR Egger	5	-0.263279	0.494204	0.631154
Phylum	1e-05	ACNE	ebi-a-GCST90017111	WZ4WOu	outcome	|| id:ebi-a-GCST90017111	Weighted median	5	-0.143632	0.276698	0.603696
Phylum	1e-05	ACNE	ebi-a-GCST90017111	WZ4WOu	outcome	|| id:ebi-a-GCST90017111	Inverse variance weighted	5	-0.10626	0.236667	0.653442
Phylum	1e-05	ACNE	ebi-a-GCST90017111	WZ4WOu	outcome	|| id:ebi-a-GCST90017111	Simple mode	5	-0.135925	0.363806	0.727647
Phylum	1e-05	ACNE	ebi-a-GCST90017111	WZ4WOu	outcome	|| id:ebi-a-GCST90017111	Weighted mode	5	-0.141385	0.369591	0.721516
Phylum	1e-05	ACNE	ebi-a-GCST90017112	WZ4WOu	outcome	|| id:ebi-a-GCST90017112	MR Egger	4	0.76069	0.620347	0.344892
Phylum	1e-05	ACNE	ebi-a-GCST90017112	WZ4WOu	outcome	|| id:ebi-a-GCST90017112	Weighted median	4	0.205655	0.224274	0.359152
Phylum	1e-05	ACNE	ebi-a-GCST90017112	WZ4WOu	outcome	|| id:ebi-a-GCST90017112	Inverse variance weighted	4	0.238054	0.177112	0.178921
Phylum	1e-05	ACNE	ebi-a-GCST90017112	WZ4WOu	outcome	|| id:ebi-a-GCST90017112	Simple mode	4	0.471936	0.360719	0.281976
Phylum	1e-05	ACNE	ebi-a-GCST90017112	WZ4WOu	outcome	|| id:ebi-a-GCST90017112	Weighted mode	4	0.0103501	0.319742	0.97621
Phylum	1e-05	ACNE	ebi-a-GCST90017113	WZ4WOu	outcome	|| id:ebi-a-GCST90017113	MR Egger	7	0.420363	0.563107	0.488954
Phylum	1e-05	ACNE	ebi-a-GCST90017113	WZ4WOu	outcome	|| id:ebi-a-GCST90017113	Weighted median	7	0.262185	0.139457	0.0601034
Phylum	1e-05	ACNE	ebi-a-GCST90017113	WZ4WOu	outcome	|| id:ebi-a-GCST90017113	Inverse variance weighted	7	0.18145	0.121395	0.134989
Phylum	1e-05	ACNE	ebi-a-GCST90017113	WZ4WOu	outcome	|| id:ebi-a-GCST90017113	Simple mode	7	0.389502	0.234948	0.148427
Phylum	1e-05	ACNE	ebi-a-GCST90017113	WZ4WOu	outcome	|| id:ebi-a-GCST90017113	Weighted mode	7	0.352417	0.221779	0.163151
Phylum	1e-05	ACNE	ebi-a-GCST90017114	WZ4WOu	outcome	|| id:ebi-a-GCST90017114	MR Egger	9	-0.277091	0.62056	0.668711
Phylum	1e-05	ACNE	ebi-a-GCST90017114	WZ4WOu	outcome	|| id:ebi-a-GCST90017114	Weighted median	9	0.134934	0.263094	0.608039
Phylum	1e-05	ACNE	ebi-a-GCST90017114	WZ4WOu	outcome	|| id:ebi-a-GCST90017114	Inverse variance weighted	9	0.207033	0.26328	0.431655
Phylum	1e-05	ACNE	ebi-a-GCST90017114	WZ4WOu	outcome	|| id:ebi-a-GCST90017114	Simple mode	9	-0.0106427	0.412398	0.980043
Phylum	1e-05	ACNE	ebi-a-GCST90017114	WZ4WOu	outcome	|| id:ebi-a-GCST90017114	Weighted mode	9	0.206481	0.327907	0.546454
Phylum	1e-05	ACNE	ebi-a-GCST90017115	WZ4WOu	outcome	|| id:ebi-a-GCST90017115	MR Egger	4	1.13374	0.541963	0.171551
Phylum	1e-05	ACNE	ebi-a-GCST90017115	WZ4WOu	outcome	|| id:ebi-a-GCST90017115	Weighted median	4	-0.0907927	0.192568	0.637295
Phylum	1e-05	ACNE	ebi-a-GCST90017115	WZ4WOu	outcome	|| id:ebi-a-GCST90017115	Inverse variance weighted	4	-0.0774402	0.219961	0.724791
Phylum	1e-05	ACNE	ebi-a-GCST90017115	WZ4WOu	outcome	|| id:ebi-a-GCST90017115	Simple mode	4	-0.142255	0.353509	0.71434
Phylum	1e-05	ACNE	ebi-a-GCST90017115	WZ4WOu	outcome	|| id:ebi-a-GCST90017115	Weighted mode	4	-0.270151	0.352379	0.499097
Phylum	1e-05	ACNE	ebi-a-GCST90017116	WZ4WOu	outcome	|| id:ebi-a-GCST90017116	MR Egger	8	-0.670292	0.497631	0.226636
Phylum	1e-05	ACNE	ebi-a-GCST90017116	WZ4WOu	outcome	|| id:ebi-a-GCST90017116	Weighted median	8	0.0816157	0.272663	0.76469
Phylum	1e-05	ACNE	ebi-a-GCST90017116	WZ4WOu	outcome	|| id:ebi-a-GCST90017116	Inverse variance weighted	8	-0.0522977	0.190999	0.78423
Phylum	1e-05	ACNE	ebi-a-GCST90017116	WZ4WOu	outcome	|| id:ebi-a-GCST90017116	Simple mode	8	0.339471	0.405849	0.430528
Phylum	1e-05	ACNE	ebi-a-GCST90017116	WZ4WOu	outcome	|| id:ebi-a-GCST90017116	Weighted mode	8	0.226163	0.385714	0.576052
Phylum	1e-05	ACNE	ebi-a-GCST90017117	WZ4WOu	outcome	|| id:ebi-a-GCST90017117	MR Egger	5	1.06428	1.55428	0.542663
Phylum	1e-05	ACNE	ebi-a-GCST90017117	WZ4WOu	outcome	|| id:ebi-a-GCST90017117	Weighted median	5	-0.0650166	0.260345	0.802794
Phylum	1e-05	ACNE	ebi-a-GCST90017117	WZ4WOu	outcome	|| id:ebi-a-GCST90017117	Inverse variance weighted	5	-0.136524	0.211135	0.517878
Phylum	1e-05	ACNE	ebi-a-GCST90017117	WZ4WOu	outcome	|| id:ebi-a-GCST90017117	Simple mode	5	-0.214474	0.404755	0.624238
Phylum	1e-05	ACNE	ebi-a-GCST90017117	WZ4WOu	outcome	|| id:ebi-a-GCST90017117	Weighted mode	5	-0.12331	0.378899	0.761158
Phylum	1e-05	ACNE	ebi-a-GCST90017118	WZ4WOu	outcome	|| id:ebi-a-GCST90017118	MR Egger	9	-0.282741	0.481641	0.575614
Phylum	1e-05	ACNE	ebi-a-GCST90017118	WZ4WOu	outcome	|| id:ebi-a-GCST90017118	Weighted median	9	0.0521481	0.229964	0.820605
Phylum	1e-05	ACNE	ebi-a-GCST90017118	WZ4WOu	outcome	|| id:ebi-a-GCST90017118	Inverse variance weighted	9	-0.0899455	0.164167	0.583768
Phylum	1e-05	ACNE	ebi-a-GCST90017118	WZ4WOu	outcome	|| id:ebi-a-GCST90017118	Simple mode	9	0.0604346	0.375106	0.875999
Phylum	1e-05	ACNE	ebi-a-GCST90017118	WZ4WOu	outcome	|| id:ebi-a-GCST90017118	Weighted mode	9	0.0960473	0.283195	0.743224
Class	1e-05	ACNE	ebi-a-GCST90016908	WZ4WOu	outcome	|| id:ebi-a-GCST90016908	MR Egger	10	-1.20501	0.474413	0.0347111
Class	1e-05	ACNE	ebi-a-GCST90016908	WZ4WOu	outcome	|| id:ebi-a-GCST90016908	Weighted median	10	-0.179217	0.243831	0.462335
Class	1e-05	ACNE	ebi-a-GCST90016908	WZ4WOu	outcome	|| id:ebi-a-GCST90016908	Inverse variance weighted	10	-0.237643	0.193005	0.218218
Class	1e-05	ACNE	ebi-a-GCST90016908	WZ4WOu	outcome	|| id:ebi-a-GCST90016908	Simple mode	10	-0.03656	0.410666	0.931011
Class	1e-05	ACNE	ebi-a-GCST90016908	WZ4WOu	outcome	|| id:ebi-a-GCST90016908	Weighted mode	10	-0.0492127	0.40193	0.90524
Class	1e-05	ACNE	ebi-a-GCST90016909	WZ4WOu	outcome	|| id:ebi-a-GCST90016909	MR Egger	5	-0.0473707	0.920962	0.962211
Class	1e-05	ACNE	ebi-a-GCST90016909	WZ4WOu	outcome	|| id:ebi-a-GCST90016909	Weighted median	5	-0.130802	0.244874	0.593231
Class	1e-05	ACNE	ebi-a-GCST90016909	WZ4WOu	outcome	|| id:ebi-a-GCST90016909	Inverse variance weighted	5	-0.234156	0.240253	0.329747
Class	1e-05	ACNE	ebi-a-GCST90016909	WZ4WOu	outcome	|| id:ebi-a-GCST90016909	Simple mode	5	-0.169686	0.336794	0.640867
Class	1e-05	ACNE	ebi-a-GCST90016909	WZ4WOu	outcome	|| id:ebi-a-GCST90016909	Weighted mode	5	-0.155832	0.299489	0.630309
Class	1e-05	ACNE	ebi-a-GCST90016910	WZ4WOu	outcome	|| id:ebi-a-GCST90016910	MR Egger	12	0.261666	0.660076	0.700124
Class	1e-05	ACNE	ebi-a-GCST90016910	WZ4WOu	outcome	|| id:ebi-a-GCST90016910	Weighted median	12	-0.208528	0.233221	0.371256
Class	1e-05	ACNE	ebi-a-GCST90016910	WZ4WOu	outcome	|| id:ebi-a-GCST90016910	Inverse variance weighted	12	-0.124172	0.170804	0.467235
Class	1e-05	ACNE	ebi-a-GCST90016910	WZ4WOu	outcome	|| id:ebi-a-GCST90016910	Simple mode	12	0.11749	0.402281	0.775675
Class	1e-05	ACNE	ebi-a-GCST90016910	WZ4WOu	outcome	|| id:ebi-a-GCST90016910	Weighted mode	12	-0.479856	0.408467	0.26489
Class	1e-05	ACNE	ebi-a-GCST90016911	WZ4WOu	outcome	|| id:ebi-a-GCST90016911	MR Egger	9	-0.196057	0.333455	0.575032
Class	1e-05	ACNE	ebi-a-GCST90016911	WZ4WOu	outcome	|| id:ebi-a-GCST90016911	Weighted median	9	-0.167529	0.225314	0.457157
Class	1e-05	ACNE	ebi-a-GCST90016911	WZ4WOu	outcome	|| id:ebi-a-GCST90016911	Inverse variance weighted	9	-0.244517	0.17479	0.161837
Class	1e-05	ACNE	ebi-a-GCST90016911	WZ4WOu	outcome	|| id:ebi-a-GCST90016911	Simple mode	9	-0.170077	0.280778	0.561479
Class	1e-05	ACNE	ebi-a-GCST90016911	WZ4WOu	outcome	|| id:ebi-a-GCST90016911	Weighted mode	9	-0.170077	0.273157	0.550856
Class	1e-05	ACNE	ebi-a-GCST90016912	WZ4WOu	outcome	|| id:ebi-a-GCST90016912	MR Egger	7	0.168525	0.903985	0.85944
Class	1e-05	ACNE	ebi-a-GCST90016912	WZ4WOu	outcome	|| id:ebi-a-GCST90016912	Weighted median	7	-0.14074	0.308001	0.647709
Class	1e-05	ACNE	ebi-a-GCST90016912	WZ4WOu	outcome	|| id:ebi-a-GCST90016912	Inverse variance weighted	7	-0.142971	0.229399	0.533126
Class	1e-05	ACNE	ebi-a-GCST90016912	WZ4WOu	outcome	|| id:ebi-a-GCST90016912	Simple mode	7	-0.227455	0.472758	0.647472
Class	1e-05	ACNE	ebi-a-GCST90016912	WZ4WOu	outcome	|| id:ebi-a-GCST90016912	Weighted mode	7	-0.227455	0.462712	0.640488
Class	1e-05	ACNE	ebi-a-GCST90016913	WZ4WOu	outcome	|| id:ebi-a-GCST90016913	MR Egger	7	-1.42751	0.822466	0.143147
Class	1e-05	ACNE	ebi-a-GCST90016913	WZ4WOu	outcome	|| id:ebi-a-GCST90016913	Weighted median	7	-0.105527	0.30001	0.72503
Class	1e-05	ACNE	ebi-a-GCST90016913	WZ4WOu	outcome	|| id:ebi-a-GCST90016913	Inverse variance weighted	7	-0.0761779	0.21712	0.725696
Class	1e-05	ACNE	ebi-a-GCST90016913	WZ4WOu	outcome	|| id:ebi-a-GCST90016913	Simple mode	7	-0.130841	0.471441	0.790684
Class	1e-05	ACNE	ebi-a-GCST90016913	WZ4WOu	outcome	|| id:ebi-a-GCST90016913	Weighted mode	7	-0.368124	0.41133	0.405277
Class	1e-05	ACNE	ebi-a-GCST90016914	WZ4WOu	outcome	|| id:ebi-a-GCST90016914	MR Egger	10	-0.874198	0.78142	0.295719
Class	1e-05	ACNE	ebi-a-GCST90016914	WZ4WOu	outcome	|| id:ebi-a-GCST90016914	Weighted median	10	-0.192789	0.252766	0.445634
Class	1e-05	ACNE	ebi-a-GCST90016914	WZ4WOu	outcome	|| id:ebi-a-GCST90016914	Inverse variance weighted	10	-0.222503	0.187146	0.234466
Class	1e-05	ACNE	ebi-a-GCST90016914	WZ4WOu	outcome	|| id:ebi-a-GCST90016914	Simple mode	10	-0.274306	0.402775	0.512986
Class	1e-05	ACNE	ebi-a-GCST90016914	WZ4WOu	outcome	|| id:ebi-a-GCST90016914	Weighted mode	10	-0.274306	0.38346	0.492535
Class	1e-05	ACNE	ebi-a-GCST90016915	WZ4WOu	outcome	|| id:ebi-a-GCST90016915	MR Egger	6	-1.61396	1.57615	0.363725
Class	1e-05	ACNE	ebi-a-GCST90016915	WZ4WOu	outcome	|| id:ebi-a-GCST90016915	Weighted median	6	-0.413148	0.335972	0.218806
Class	1e-05	ACNE	ebi-a-GCST90016915	WZ4WOu	outcome	|| id:ebi-a-GCST90016915	Inverse variance weighted	6	-0.244184	0.359173	0.4966
Class	1e-05	ACNE	ebi-a-GCST90016915	WZ4WOu	outcome	|| id:ebi-a-GCST90016915	Simple mode	6	-0.864817	0.480724	0.131929
Class	1e-05	ACNE	ebi-a-GCST90016915	WZ4WOu	outcome	|| id:ebi-a-GCST90016915	Weighted mode	6	-0.828018	0.515783	0.169322
Class	1e-05	ACNE	ebi-a-GCST90016916	WZ4WOu	outcome	|| id:ebi-a-GCST90016916	MR Egger	7	-1.24822	1.4451	0.427205
Class	1e-05	ACNE	ebi-a-GCST90016916	WZ4WOu	outcome	|| id:ebi-a-GCST90016916	Weighted median	7	-0.283342	0.302629	0.349136
Class	1e-05	ACNE	ebi-a-GCST90016916	WZ4WOu	outcome	|| id:ebi-a-GCST90016916	Inverse variance weighted	7	-0.28787	0.229782	0.210279
Class	1e-05	ACNE	ebi-a-GCST90016916	WZ4WOu	outcome	|| id:ebi-a-GCST90016916	Simple mode	7	-0.327954	0.494059	0.531485
Class	1e-05	ACNE	ebi-a-GCST90016916	WZ4WOu	outcome	|| id:ebi-a-GCST90016916	Weighted mode	7	-0.207251	0.462207	0.669607
Class	1e-05	ACNE	ebi-a-GCST90016917	WZ4WOu	outcome	|| id:ebi-a-GCST90016917	MR Egger	4	0.725022	2.1062	0.763497
Class	1e-05	ACNE	ebi-a-GCST90016917	WZ4WOu	outcome	|| id:ebi-a-GCST90016917	Weighted median	4	-0.29101	0.384057	0.448615
Class	1e-05	ACNE	ebi-a-GCST90016917	WZ4WOu	outcome	|| id:ebi-a-GCST90016917	Inverse variance weighted	4	-0.288738	0.320195	0.367186
Class	1e-05	ACNE	ebi-a-GCST90016917	WZ4WOu	outcome	|| id:ebi-a-GCST90016917	Simple mode	4	-0.114398	0.495779	0.832355
Class	1e-05	ACNE	ebi-a-GCST90016917	WZ4WOu	outcome	|| id:ebi-a-GCST90016917	Weighted mode	4	-0.126882	0.497779	0.815278
Class	1e-05	ACNE	ebi-a-GCST90016918	WZ4WOu	outcome	|| id:ebi-a-GCST90016918	MR Egger	3	1.17744	0.539597	0.273568
Class	1e-05	ACNE	ebi-a-GCST90016918	WZ4WOu	outcome	|| id:ebi-a-GCST90016918	Weighted median	3	0.141848	0.269851	0.59913
Class	1e-05	ACNE	ebi-a-GCST90016918	WZ4WOu	outcome	|| id:ebi-a-GCST90016918	Inverse variance weighted	3	-0.0127886	0.305144	0.966571
Class	1e-05	ACNE	ebi-a-GCST90016918	WZ4WOu	outcome	|| id:ebi-a-GCST90016918	Simple mode	3	0.271362	0.365873	0.535549
Class	1e-05	ACNE	ebi-a-GCST90016918	WZ4WOu	outcome	|| id:ebi-a-GCST90016918	Weighted mode	3	0.29368	0.378957	0.519437
Class	1e-05	ACNE	ebi-a-GCST90016919	WZ4WOu	outcome	|| id:ebi-a-GCST90016919	MR Egger	5	-0.504137	0.891278	0.611186
Class	1e-05	ACNE	ebi-a-GCST90016919	WZ4WOu	outcome	|| id:ebi-a-GCST90016919	Weighted median	5	-0.0616797	0.197308	0.754579
Class	1e-05	ACNE	ebi-a-GCST90016919	WZ4WOu	outcome	|| id:ebi-a-GCST90016919	Inverse variance weighted	5	0.142835	0.256997	0.578359
Class	1e-05	ACNE	ebi-a-GCST90016919	WZ4WOu	outcome	|| id:ebi-a-GCST90016919	Simple mode	5	-0.0383174	0.204613	0.860566
Class	1e-05	ACNE	ebi-a-GCST90016919	WZ4WOu	outcome	|| id:ebi-a-GCST90016919	Weighted mode	5	-0.0629489	0.198753	0.767297
Class	1e-05	ACNE	ebi-a-GCST90016920	WZ4WOu	outcome	|| id:ebi-a-GCST90016920	MR Egger	5	0.797386	0.635173	0.298223
Class	1e-05	ACNE	ebi-a-GCST90016920	WZ4WOu	outcome	|| id:ebi-a-GCST90016920	Weighted median	5	0.0881936	0.171104	0.606245
Class	1e-05	ACNE	ebi-a-GCST90016920	WZ4WOu	outcome	|| id:ebi-a-GCST90016920	Inverse variance weighted	5	0.0454468	0.135951	0.738163
Class	1e-05	ACNE	ebi-a-GCST90016920	WZ4WOu	outcome	|| id:ebi-a-GCST90016920	Simple mode	5	0.153721	0.246626	0.566869
Class	1e-05	ACNE	ebi-a-GCST90016920	WZ4WOu	outcome	|| id:ebi-a-GCST90016920	Weighted mode	5	0.142139	0.260165	0.613875
Class	1e-05	ACNE	ebi-a-GCST90016921	WZ4WOu	outcome	|| id:ebi-a-GCST90016921	MR Egger	5	1.06428	1.55428	0.542663
Class	1e-05	ACNE	ebi-a-GCST90016921	WZ4WOu	outcome	|| id:ebi-a-GCST90016921	Weighted median	5	-0.0650166	0.272018	0.811093
Class	1e-05	ACNE	ebi-a-GCST90016921	WZ4WOu	outcome	|| id:ebi-a-GCST90016921	Inverse variance weighted	5	-0.136524	0.211135	0.517878
Class	1e-05	ACNE	ebi-a-GCST90016921	WZ4WOu	outcome	|| id:ebi-a-GCST90016921	Simple mode	5	-0.214474	0.4046	0.62411
Class	1e-05	ACNE	ebi-a-GCST90016921	WZ4WOu	outcome	|| id:ebi-a-GCST90016921	Weighted mode	5	-0.12331	0.37787	0.760536
Class	1e-05	ACNE	ebi-a-GCST90016922	WZ4WOu	outcome	|| id:ebi-a-GCST90016922	MR Egger	9	-0.122732	0.736494	0.872362
Class	1e-05	ACNE	ebi-a-GCST90016922	WZ4WOu	outcome	|| id:ebi-a-GCST90016922	Weighted median	9	-0.209114	0.2576	0.416921
Class	1e-05	ACNE	ebi-a-GCST90016922	WZ4WOu	outcome	|| id:ebi-a-GCST90016922	Inverse variance weighted	9	-0.165017	0.200106	0.409572
Class	1e-05	ACNE	ebi-a-GCST90016922	WZ4WOu	outcome	|| id:ebi-a-GCST90016922	Simple mode	9	-0.358618	0.378081	0.370633
Class	1e-05	ACNE	ebi-a-GCST90016922	WZ4WOu	outcome	|| id:ebi-a-GCST90016922	Weighted mode	9	-0.358618	0.383189	0.376723
Class	1e-05	ACNE	ebi-a-GCST90016923	WZ4WOu	outcome	|| id:ebi-a-GCST90016923	MR Egger	6	-1.06296	1.93404	0.611834
Class	1e-05	ACNE	ebi-a-GCST90016923	WZ4WOu	outcome	|| id:ebi-a-GCST90016923	Weighted median	6	0.0404581	0.28166	0.885783
Class	1e-05	ACNE	ebi-a-GCST90016923	WZ4WOu	outcome	|| id:ebi-a-GCST90016923	Inverse variance weighted	6	-0.126082	0.242275	0.602777
Class	1e-05	ACNE	ebi-a-GCST90016923	WZ4WOu	outcome	|| id:ebi-a-GCST90016923	Simple mode	6	0.172688	0.418315	0.696846
Class	1e-05	ACNE	ebi-a-GCST90016923	WZ4WOu	outcome	|| id:ebi-a-GCST90016923	Weighted mode	6	0.204904	0.363327	0.597134
Order	1e-05	ACNE	ebi-a-GCST90017090	WZ4WOu	outcome	|| id:ebi-a-GCST90017090	MR Egger	4	0.362717	0.391547	0.45205
Order	1e-05	ACNE	ebi-a-GCST90017090	WZ4WOu	outcome	|| id:ebi-a-GCST90017090	Weighted median	4	0.283799	0.213839	0.184455
Order	1e-05	ACNE	ebi-a-GCST90017090	WZ4WOu	outcome	|| id:ebi-a-GCST90017090	Inverse variance weighted	4	0.252771	0.179682	0.159497
Order	1e-05	ACNE	ebi-a-GCST90017090	WZ4WOu	outcome	|| id:ebi-a-GCST90017090	Simple mode	4	0.27511	0.290515	0.413515
Order	1e-05	ACNE	ebi-a-GCST90017090	WZ4WOu	outcome	|| id:ebi-a-GCST90017090	Weighted mode	4	0.292287	0.227484	0.289057
Order	1e-05	ACNE	ebi-a-GCST90017091	WZ4WOu	outcome	|| id:ebi-a-GCST90017091	MR Egger	4	0.171461	0.453065	0.741494
Order	1e-05	ACNE	ebi-a-GCST90017091	WZ4WOu	outcome	|| id:ebi-a-GCST90017091	Weighted median	4	-0.0371264	0.150365	0.804979
Order	1e-05	ACNE	ebi-a-GCST90017091	WZ4WOu	outcome	|| id:ebi-a-GCST90017091	Inverse variance weighted	4	-0.0739835	0.12771	0.56238
Order	1e-05	ACNE	ebi-a-GCST90017091	WZ4WOu	outcome	|| id:ebi-a-GCST90017091	Simple mode	4	-0.0223893	0.194211	0.915504
Order	1e-05	ACNE	ebi-a-GCST90017091	WZ4WOu	outcome	|| id:ebi-a-GCST90017091	Weighted mode	4	-0.023204	0.192866	0.911842
Order	1e-05	ACNE	ebi-a-GCST90017092	WZ4WOu	outcome	|| id:ebi-a-GCST90017092	MR Egger	9	-0.196057	0.333455	0.575032
Order	1e-05	ACNE	ebi-a-GCST90017092	WZ4WOu	outcome	|| id:ebi-a-GCST90017092	Weighted median	9	-0.167529	0.217076	0.440261
Order	1e-05	ACNE	ebi-a-GCST90017092	WZ4WOu	outcome	|| id:ebi-a-GCST90017092	Inverse variance weighted	9	-0.244517	0.17479	0.161837
Order	1e-05	ACNE	ebi-a-GCST90017092	WZ4WOu	outcome	|| id:ebi-a-GCST90017092	Simple mode	9	-0.170077	0.287259	0.570155
Order	1e-05	ACNE	ebi-a-GCST90017092	WZ4WOu	outcome	|| id:ebi-a-GCST90017092	Weighted mode	9	-0.170077	0.255047	0.523633
Order	1e-05	ACNE	ebi-a-GCST90017093	WZ4WOu	outcome	|| id:ebi-a-GCST90017093	MR Egger	9	-1.3006	0.600228	0.0669274
Order	1e-05	ACNE	ebi-a-GCST90017093	WZ4WOu	outcome	|| id:ebi-a-GCST90017093	Weighted median	9	-0.682626	0.215763	0.00155736
Order	1e-05	ACNE	ebi-a-GCST90017093	WZ4WOu	outcome	|| id:ebi-a-GCST90017093	Inverse variance weighted	9	-0.469781	0.190061	0.013446
Order	1e-05	ACNE	ebi-a-GCST90017093	WZ4WOu	outcome	|| id:ebi-a-GCST90017093	Simple mode	9	-0.257371	0.416095	0.55342
Order	1e-05	ACNE	ebi-a-GCST90017093	WZ4WOu	outcome	|| id:ebi-a-GCST90017093	Weighted mode	9	-0.786368	0.257412	0.0157037
Order	1e-05	ACNE	ebi-a-GCST90017094	WZ4WOu	outcome	|| id:ebi-a-GCST90017094	MR Egger	7	0.415365	0.877633	0.655956
Order	1e-05	ACNE	ebi-a-GCST90017094	WZ4WOu	outcome	|| id:ebi-a-GCST90017094	Weighted median	7	-0.114219	0.287257	0.69091
Order	1e-05	ACNE	ebi-a-GCST90017094	WZ4WOu	outcome	|| id:ebi-a-GCST90017094	Inverse variance weighted	7	-0.132882	0.226877	0.558076
Order	1e-05	ACNE	ebi-a-GCST90017094	WZ4WOu	outcome	|| id:ebi-a-GCST90017094	Simple mode	7	-0.200415	0.459477	0.677962
Order	1e-05	ACNE	ebi-a-GCST90017094	WZ4WOu	outcome	|| id:ebi-a-GCST90017094	Weighted mode	7	-0.139708	0.433512	0.758181
Order	1e-05	ACNE	ebi-a-GCST90017095	WZ4WOu	outcome	|| id:ebi-a-GCST90017095	MR Egger	8	-1.61787	0.777965	0.0827782
Order	1e-05	ACNE	ebi-a-GCST90017095	WZ4WOu	outcome	|| id:ebi-a-GCST90017095	Weighted median	8	-0.109863	0.289193	0.704023
Order	1e-05	ACNE	ebi-a-GCST90017095	WZ4WOu	outcome	|| id:ebi-a-GCST90017095	Inverse variance weighted	8	-0.152758	0.208896	0.464616
Order	1e-05	ACNE	ebi-a-GCST90017095	WZ4WOu	outcome	|| id:ebi-a-GCST90017095	Simple mode	8	-0.138798	0.491076	0.785627
Order	1e-05	ACNE	ebi-a-GCST90017095	WZ4WOu	outcome	|| id:ebi-a-GCST90017095	Weighted mode	8	-0.373274	0.422576	0.406371
Order	1e-05	ACNE	ebi-a-GCST90017096	WZ4WOu	outcome	|| id:ebi-a-GCST90017096	MR Egger	10	-0.874198	0.78142	0.295719
Order	1e-05	ACNE	ebi-a-GCST90017096	WZ4WOu	outcome	|| id:ebi-a-GCST90017096	Weighted median	10	-0.192789	0.246092	0.433391
Order	1e-05	ACNE	ebi-a-GCST90017096	WZ4WOu	outcome	|| id:ebi-a-GCST90017096	Inverse variance weighted	10	-0.222503	0.187146	0.234466
Order	1e-05	ACNE	ebi-a-GCST90017096	WZ4WOu	outcome	|| id:ebi-a-GCST90017096	Simple mode	10	-0.274306	0.396774	0.506792
Order	1e-05	ACNE	ebi-a-GCST90017096	WZ4WOu	outcome	|| id:ebi-a-GCST90017096	Weighted mode	10	-0.274306	0.426487	0.536152
Order	1e-05	ACNE	ebi-a-GCST90017097	WZ4WOu	outcome	|| id:ebi-a-GCST90017097	MR Egger	6	-1.33263	1.01255	0.25849
Order	1e-05	ACNE	ebi-a-GCST90017097	WZ4WOu	outcome	|| id:ebi-a-GCST90017097	Weighted median	6	-0.392527	0.313518	0.210567
Order	1e-05	ACNE	ebi-a-GCST90017097	WZ4WOu	outcome	|| id:ebi-a-GCST90017097	Inverse variance weighted	6	-0.438959	0.242099	0.0698107
Order	1e-05	ACNE	ebi-a-GCST90017097	WZ4WOu	outcome	|| id:ebi-a-GCST90017097	Simple mode	6	-0.908349	0.530712	0.147659
Order	1e-05	ACNE	ebi-a-GCST90017097	WZ4WOu	outcome	|| id:ebi-a-GCST90017097	Weighted mode	6	-0.00727558	0.532707	0.989631
Order	1e-05	ACNE	ebi-a-GCST90017098	WZ4WOu	outcome	|| id:ebi-a-GCST90017098	Wald ratio	1	0.142501	0.521293	0.784577
Order	1e-05	ACNE	ebi-a-GCST90017099	WZ4WOu	outcome	|| id:ebi-a-GCST90017099	MR Egger	7	-1.24822	1.4451	0.427205
Order	1e-05	ACNE	ebi-a-GCST90017099	WZ4WOu	outcome	|| id:ebi-a-GCST90017099	Weighted median	7	-0.283342	0.299243	0.343709
Order	1e-05	ACNE	ebi-a-GCST90017099	WZ4WOu	outcome	|| id:ebi-a-GCST90017099	Inverse variance weighted	7	-0.28787	0.229782	0.210279
Order	1e-05	ACNE	ebi-a-GCST90017099	WZ4WOu	outcome	|| id:ebi-a-GCST90017099	Simple mode	7	-0.327954	0.505881	0.540803
Order	1e-05	ACNE	ebi-a-GCST90017099	WZ4WOu	outcome	|| id:ebi-a-GCST90017099	Weighted mode	7	-0.207251	0.44542	0.65813
Order	1e-05	ACNE	ebi-a-GCST90017100	WZ4WOu	outcome	|| id:ebi-a-GCST90017100	MR Egger	4	-0.744988	1.05433	0.553045
Order	1e-05	ACNE	ebi-a-GCST90017100	WZ4WOu	outcome	|| id:ebi-a-GCST90017100	Weighted median	4	-0.0845813	0.21058	0.687936
Order	1e-05	ACNE	ebi-a-GCST90017100	WZ4WOu	outcome	|| id:ebi-a-GCST90017100	Inverse variance weighted	4	0.173597	0.321515	0.589244
Order	1e-05	ACNE	ebi-a-GCST90017100	WZ4WOu	outcome	|| id:ebi-a-GCST90017100	Simple mode	4	-0.0863803	0.246445	0.749126
Order	1e-05	ACNE	ebi-a-GCST90017100	WZ4WOu	outcome	|| id:ebi-a-GCST90017100	Weighted mode	4	-0.101472	0.224525	0.681989
Order	1e-05	ACNE	ebi-a-GCST90017101	WZ4WOu	outcome	|| id:ebi-a-GCST90017101	MR Egger	8	-0.36073	0.797191	0.666808
Order	1e-05	ACNE	ebi-a-GCST90017101	WZ4WOu	outcome	|| id:ebi-a-GCST90017101	Weighted median	8	-0.358273	0.26832	0.181796
Order	1e-05	ACNE	ebi-a-GCST90017101	WZ4WOu	outcome	|| id:ebi-a-GCST90017101	Inverse variance weighted	8	-0.393779	0.211503	0.0626294
Order	1e-05	ACNE	ebi-a-GCST90017101	WZ4WOu	outcome	|| id:ebi-a-GCST90017101	Simple mode	8	-0.103816	0.423186	0.813245
Order	1e-05	ACNE	ebi-a-GCST90017101	WZ4WOu	outcome	|| id:ebi-a-GCST90017101	Weighted mode	8	-0.456708	0.4231	0.316177
Order	1e-05	ACNE	ebi-a-GCST90017102	WZ4WOu	outcome	|| id:ebi-a-GCST90017102	MR Egger	5	0.797386	0.635173	0.298223
Order	1e-05	ACNE	ebi-a-GCST90017102	WZ4WOu	outcome	|| id:ebi-a-GCST90017102	Weighted median	5	0.0881936	0.168873	0.601498
Order	1e-05	ACNE	ebi-a-GCST90017102	WZ4WOu	outcome	|| id:ebi-a-GCST90017102	Inverse variance weighted	5	0.0454468	0.135951	0.738163
Order	1e-05	ACNE	ebi-a-GCST90017102	WZ4WOu	outcome	|| id:ebi-a-GCST90017102	Simple mode	5	0.153721	0.248997	0.570407
Order	1e-05	ACNE	ebi-a-GCST90017102	WZ4WOu	outcome	|| id:ebi-a-GCST90017102	Weighted mode	5	0.142139	0.251298	0.601872
Order	1e-05	ACNE	ebi-a-GCST90017103	WZ4WOu	outcome	|| id:ebi-a-GCST90017103	MR Egger	10	0.458653	0.673034	0.514813
Order	1e-05	ACNE	ebi-a-GCST90017103	WZ4WOu	outcome	|| id:ebi-a-GCST90017103	Weighted median	10	0.233549	0.197254	0.236414
Order	1e-05	ACNE	ebi-a-GCST90017103	WZ4WOu	outcome	|| id:ebi-a-GCST90017103	Inverse variance weighted	10	0.168297	0.146351	0.250163
Order	1e-05	ACNE	ebi-a-GCST90017103	WZ4WOu	outcome	|| id:ebi-a-GCST90017103	Simple mode	10	0.282938	0.305524	0.378571
Order	1e-05	ACNE	ebi-a-GCST90017103	WZ4WOu	outcome	|| id:ebi-a-GCST90017103	Weighted mode	10	0.268528	0.28462	0.37008
Order	1e-05	ACNE	ebi-a-GCST90017104	WZ4WOu	outcome	|| id:ebi-a-GCST90017104	MR Egger	6	-0.371841	0.972713	0.721702
Order	1e-05	ACNE	ebi-a-GCST90017104	WZ4WOu	outcome	|| id:ebi-a-GCST90017104	Weighted median	6	0.147567	0.179599	0.411276
Order	1e-05	ACNE	ebi-a-GCST90017104	WZ4WOu	outcome	|| id:ebi-a-GCST90017104	Inverse variance weighted	6	0.0504031	0.1814	0.781123
Order	1e-05	ACNE	ebi-a-GCST90017104	WZ4WOu	outcome	|| id:ebi-a-GCST90017104	Simple mode	6	0.18883	0.300744	0.557642
Order	1e-05	ACNE	ebi-a-GCST90017104	WZ4WOu	outcome	|| id:ebi-a-GCST90017104	Weighted mode	6	0.183318	0.242426	0.483626
Order	1e-05	ACNE	ebi-a-GCST90017105	WZ4WOu	outcome	|| id:ebi-a-GCST90017105	MR Egger	7	0.175643	0.288041	0.56865
Order	1e-05	ACNE	ebi-a-GCST90017105	WZ4WOu	outcome	|| id:ebi-a-GCST90017105	Weighted median	7	0.109936	0.17114	0.52063
Order	1e-05	ACNE	ebi-a-GCST90017105	WZ4WOu	outcome	|| id:ebi-a-GCST90017105	Inverse variance weighted	7	0.0496699	0.125637	0.692589
Order	1e-05	ACNE	ebi-a-GCST90017105	WZ4WOu	outcome	|| id:ebi-a-GCST90017105	Simple mode	7	0.223256	0.272039	0.443206
Order	1e-05	ACNE	ebi-a-GCST90017105	WZ4WOu	outcome	|| id:ebi-a-GCST90017105	Weighted mode	7	0.258121	0.27408	0.382664
Order	1e-05	ACNE	ebi-a-GCST90017106	WZ4WOu	outcome	|| id:ebi-a-GCST90017106	MR Egger	10	0.310057	0.678978	0.660063
Order	1e-05	ACNE	ebi-a-GCST90017106	WZ4WOu	outcome	|| id:ebi-a-GCST90017106	Weighted median	10	-0.0946863	0.171516	0.58091
Order	1e-05	ACNE	ebi-a-GCST90017106	WZ4WOu	outcome	|| id:ebi-a-GCST90017106	Inverse variance weighted	10	0.0021075	0.130333	0.987099
Order	1e-05	ACNE	ebi-a-GCST90017106	WZ4WOu	outcome	|| id:ebi-a-GCST90017106	Simple mode	10	-0.121315	0.281026	0.676126
Order	1e-05	ACNE	ebi-a-GCST90017106	WZ4WOu	outcome	|| id:ebi-a-GCST90017106	Weighted mode	10	-0.114926	0.296329	0.707154
Order	1e-05	ACNE	ebi-a-GCST90017107	WZ4WOu	outcome	|| id:ebi-a-GCST90017107	MR Egger	9	-0.122732	0.736494	0.872362
Order	1e-05	ACNE	ebi-a-GCST90017107	WZ4WOu	outcome	|| id:ebi-a-GCST90017107	Weighted median	9	-0.209114	0.26414	0.428549
Order	1e-05	ACNE	ebi-a-GCST90017107	WZ4WOu	outcome	|| id:ebi-a-GCST90017107	Inverse variance weighted	9	-0.165017	0.200106	0.409572
Order	1e-05	ACNE	ebi-a-GCST90017107	WZ4WOu	outcome	|| id:ebi-a-GCST90017107	Simple mode	9	-0.358618	0.380289	0.373277
Order	1e-05	ACNE	ebi-a-GCST90017107	WZ4WOu	outcome	|| id:ebi-a-GCST90017107	Weighted mode	9	-0.358618	0.356575	0.343994
Order	1e-05	ACNE	ebi-a-GCST90017108	WZ4WOu	outcome	|| id:ebi-a-GCST90017108	MR Egger	6	-1.06296	1.93404	0.611834
Order	1e-05	ACNE	ebi-a-GCST90017108	WZ4WOu	outcome	|| id:ebi-a-GCST90017108	Weighted median	6	0.0404581	0.271595	0.881582
Order	1e-05	ACNE	ebi-a-GCST90017108	WZ4WOu	outcome	|| id:ebi-a-GCST90017108	Inverse variance weighted	6	-0.126082	0.242275	0.602777
Order	1e-05	ACNE	ebi-a-GCST90017108	WZ4WOu	outcome	|| id:ebi-a-GCST90017108	Simple mode	6	0.172688	0.412416	0.692798
Order	1e-05	ACNE	ebi-a-GCST90017108	WZ4WOu	outcome	|| id:ebi-a-GCST90017108	Weighted mode	6	0.204904	0.407404	0.636366
Order	1e-05	ACNE	ebi-a-GCST90017109	WZ4WOu	outcome	|| id:ebi-a-GCST90017109	MR Egger	3	1.17744	0.539597	0.273568
Order	1e-05	ACNE	ebi-a-GCST90017109	WZ4WOu	outcome	|| id:ebi-a-GCST90017109	Weighted median	3	0.141848	0.254991	0.578015
Order	1e-05	ACNE	ebi-a-GCST90017109	WZ4WOu	outcome	|| id:ebi-a-GCST90017109	Inverse variance weighted	3	-0.0127886	0.305144	0.966571
Order	1e-05	ACNE	ebi-a-GCST90017109	WZ4WOu	outcome	|| id:ebi-a-GCST90017109	Simple mode	3	0.271362	0.351746	0.521108
Order	1e-05	ACNE	ebi-a-GCST90017109	WZ4WOu	outcome	|| id:ebi-a-GCST90017109	Weighted mode	3	0.29368	0.37552	0.516066
Family	5e-08	ACNE	ebi-a-GCST90016929	WZ4WOu	outcome	|| id:ebi-a-GCST90016929	Wald ratio	1	-0.874998	0.26169	0.000826846
Family	5e-08	ACNE	ebi-a-GCST90016943	WZ4WOu	outcome	|| id:ebi-a-GCST90016943	Wald ratio	1	0.409738	0.272088	0.132092
Family	5e-08	ACNE	ebi-a-GCST90016946	WZ4WOu	outcome	|| id:ebi-a-GCST90016946	Wald ratio	1	0.168059	0.482123	0.727403
Family	5e-08	ACNE	ebi-a-GCST90016953	WZ4WOu	outcome	|| id:ebi-a-GCST90016953	Wald ratio	1	-0.0842544	0.263088	0.748778
Family	1e-05	ACNE	ebi-a-GCST90016924	WZ4WOu	outcome	|| id:ebi-a-GCST90016924	MR Egger	5	-0.553245	0.668484	0.468579
Family	1e-05	ACNE	ebi-a-GCST90016924	WZ4WOu	outcome	|| id:ebi-a-GCST90016924	Weighted median	5	-0.339939	0.277489	0.220553
Family	1e-05	ACNE	ebi-a-GCST90016924	WZ4WOu	outcome	|| id:ebi-a-GCST90016924	Inverse variance weighted	5	-0.225224	0.208625	0.280336
Family	1e-05	ACNE	ebi-a-GCST90016924	WZ4WOu	outcome	|| id:ebi-a-GCST90016924	Simple mode	5	-0.442529	0.364918	0.291973
Family	1e-05	ACNE	ebi-a-GCST90016924	WZ4WOu	outcome	|| id:ebi-a-GCST90016924	Weighted mode	5	-0.388606	0.339865	0.316649
Family	1e-05	ACNE	ebi-a-GCST90016925	WZ4WOu	outcome	|| id:ebi-a-GCST90016925	MR Egger	4	0.362195	0.390654	0.451727
Family	1e-05	ACNE	ebi-a-GCST90016925	WZ4WOu	outcome	|| id:ebi-a-GCST90016925	Weighted median	4	0.282985	0.211372	0.180637
Family	1e-05	ACNE	ebi-a-GCST90016925	WZ4WOu	outcome	|| id:ebi-a-GCST90016925	Inverse variance weighted	4	0.252705	0.179557	0.159314
Family	1e-05	ACNE	ebi-a-GCST90016925	WZ4WOu	outcome	|| id:ebi-a-GCST90016925	Simple mode	4	0.273211	0.282994	0.405545
Family	1e-05	ACNE	ebi-a-GCST90016925	WZ4WOu	outcome	|| id:ebi-a-GCST90016925	Weighted mode	4	0.292044	0.247382	0.322862
Family	1e-05	ACNE	ebi-a-GCST90016926	WZ4WOu	outcome	|| id:ebi-a-GCST90016926	MR Egger	9	1.04254	1.01436	0.338251
Family	1e-05	ACNE	ebi-a-GCST90016926	WZ4WOu	outcome	|| id:ebi-a-GCST90016926	Weighted median	9	-0.0446876	0.27648	0.871597
Family	1e-05	ACNE	ebi-a-GCST90016926	WZ4WOu	outcome	|| id:ebi-a-GCST90016926	Inverse variance weighted	9	-0.0294532	0.227839	0.897142
Family	1e-05	ACNE	ebi-a-GCST90016926	WZ4WOu	outcome	|| id:ebi-a-GCST90016926	Simple mode	9	-0.0188787	0.403555	0.963834
Family	1e-05	ACNE	ebi-a-GCST90016926	WZ4WOu	outcome	|| id:ebi-a-GCST90016926	Weighted mode	9	0.00699634	0.418958	0.987085
Family	1e-05	ACNE	ebi-a-GCST90016927	WZ4WOu	outcome	|| id:ebi-a-GCST90016927	MR Egger	5	0.596157	1.74442	0.755077
Family	1e-05	ACNE	ebi-a-GCST90016927	WZ4WOu	outcome	|| id:ebi-a-GCST90016927	Weighted median	5	0.550877	0.330586	0.0956407
Family	1e-05	ACNE	ebi-a-GCST90016927	WZ4WOu	outcome	|| id:ebi-a-GCST90016927	Inverse variance weighted	5	0.651397	0.260806	0.0125026
Family	1e-05	ACNE	ebi-a-GCST90016927	WZ4WOu	outcome	|| id:ebi-a-GCST90016927	Simple mode	5	0.510465	0.403341	0.274357
Family	1e-05	ACNE	ebi-a-GCST90016927	WZ4WOu	outcome	|| id:ebi-a-GCST90016927	Weighted mode	5	0.488181	0.375983	0.263946
Family	1e-05	ACNE	ebi-a-GCST90016928	WZ4WOu	outcome	|| id:ebi-a-GCST90016928	MR Egger	6	1.01216	0.560135	0.145054
Family	1e-05	ACNE	ebi-a-GCST90016928	WZ4WOu	outcome	|| id:ebi-a-GCST90016928	Weighted median	6	-0.0565801	0.194267	0.770861
Family	1e-05	ACNE	ebi-a-GCST90016928	WZ4WOu	outcome	|| id:ebi-a-GCST90016928	Inverse variance weighted	6	-0.0548087	0.164212	0.738555
Family	1e-05	ACNE	ebi-a-GCST90016928	WZ4WOu	outcome	|| id:ebi-a-GCST90016928	Simple mode	6	-0.365947	0.352477	0.346747
Family	1e-05	ACNE	ebi-a-GCST90016928	WZ4WOu	outcome	|| id:ebi-a-GCST90016928	Weighted mode	6	0.209053	0.317309	0.53913
Family	1e-05	ACNE	ebi-a-GCST90016929	WZ4WOu	outcome	|| id:ebi-a-GCST90016929	MR Egger	9	-1.3006	0.600228	0.0669274
Family	1e-05	ACNE	ebi-a-GCST90016929	WZ4WOu	outcome	|| id:ebi-a-GCST90016929	Weighted median	9	-0.682626	0.230621	0.00307695
Family	1e-05	ACNE	ebi-a-GCST90016929	WZ4WOu	outcome	|| id:ebi-a-GCST90016929	Inverse variance weighted	9	-0.469781	0.190061	0.013446
Family	1e-05	ACNE	ebi-a-GCST90016929	WZ4WOu	outcome	|| id:ebi-a-GCST90016929	Simple mode	9	-0.257371	0.431131	0.567036
Family	1e-05	ACNE	ebi-a-GCST90016929	WZ4WOu	outcome	|| id:ebi-a-GCST90016929	Weighted mode	9	-0.786368	0.252636	0.0143877
Family	1e-05	ACNE	ebi-a-GCST90016931	WZ4WOu	outcome	|| id:ebi-a-GCST90016931	MR Egger	8	1.35633	0.62373	0.0726053
Family	1e-05	ACNE	ebi-a-GCST90016931	WZ4WOu	outcome	|| id:ebi-a-GCST90016931	Weighted median	8	0.491498	0.262637	0.0612897
Family	1e-05	ACNE	ebi-a-GCST90016931	WZ4WOu	outcome	|| id:ebi-a-GCST90016931	Inverse variance weighted	8	0.488064	0.229627	0.0335477
Family	1e-05	ACNE	ebi-a-GCST90016931	WZ4WOu	outcome	|| id:ebi-a-GCST90016931	Simple mode	8	0.796557	0.518848	0.1686
Family	1e-05	ACNE	ebi-a-GCST90016931	WZ4WOu	outcome	|| id:ebi-a-GCST90016931	Weighted mode	8	-0.177419	0.591205	0.772819
Family	1e-05	ACNE	ebi-a-GCST90016932	WZ4WOu	outcome	|| id:ebi-a-GCST90016932	MR Egger	11	-0.483419	0.365468	0.218544
Family	1e-05	ACNE	ebi-a-GCST90016932	WZ4WOu	outcome	|| id:ebi-a-GCST90016932	Weighted median	11	-0.106051	0.183413	0.563122
Family	1e-05	ACNE	ebi-a-GCST90016932	WZ4WOu	outcome	|| id:ebi-a-GCST90016932	Inverse variance weighted	11	-0.0837188	0.143134	0.558618
Family	1e-05	ACNE	ebi-a-GCST90016932	WZ4WOu	outcome	|| id:ebi-a-GCST90016932	Simple mode	11	-0.00410006	0.298471	0.98931
Family	1e-05	ACNE	ebi-a-GCST90016932	WZ4WOu	outcome	|| id:ebi-a-GCST90016932	Weighted mode	11	-0.154692	0.243461	0.539444
Family	1e-05	ACNE	ebi-a-GCST90016933	WZ4WOu	outcome	|| id:ebi-a-GCST90016933	MR Egger	10	-0.874198	0.78142	0.295719
Family	1e-05	ACNE	ebi-a-GCST90016933	WZ4WOu	outcome	|| id:ebi-a-GCST90016933	Weighted median	10	-0.192789	0.251664	0.443644
Family	1e-05	ACNE	ebi-a-GCST90016933	WZ4WOu	outcome	|| id:ebi-a-GCST90016933	Inverse variance weighted	10	-0.222503	0.187146	0.234466
Family	1e-05	ACNE	ebi-a-GCST90016933	WZ4WOu	outcome	|| id:ebi-a-GCST90016933	Simple mode	10	-0.274306	0.390528	0.500194
Family	1e-05	ACNE	ebi-a-GCST90016933	WZ4WOu	outcome	|| id:ebi-a-GCST90016933	Weighted mode	10	-0.274306	0.416114	0.526267
Family	1e-05	ACNE	ebi-a-GCST90016934	WZ4WOu	outcome	|| id:ebi-a-GCST90016934	MR Egger	8	0.102681	0.552517	0.858691
Family	1e-05	ACNE	ebi-a-GCST90016934	WZ4WOu	outcome	|| id:ebi-a-GCST90016934	Weighted median	8	0.127816	0.181791	0.481998
Family	1e-05	ACNE	ebi-a-GCST90016934	WZ4WOu	outcome	|| id:ebi-a-GCST90016934	Inverse variance weighted	8	0.0896216	0.142467	0.529304
Family	1e-05	ACNE	ebi-a-GCST90016934	WZ4WOu	outcome	|| id:ebi-a-GCST90016934	Simple mode	8	0.204801	0.288226	0.500341
Family	1e-05	ACNE	ebi-a-GCST90016934	WZ4WOu	outcome	|| id:ebi-a-GCST90016934	Weighted mode	8	0.220736	0.301213	0.487475
Family	1e-05	ACNE	ebi-a-GCST90016935	WZ4WOu	outcome	|| id:ebi-a-GCST90016935	MR Egger	5	-0.991942	1.04082	0.410878
Family	1e-05	ACNE	ebi-a-GCST90016935	WZ4WOu	outcome	|| id:ebi-a-GCST90016935	Weighted median	5	-0.769854	0.350425	0.0280266
Family	1e-05	ACNE	ebi-a-GCST90016935	WZ4WOu	outcome	|| id:ebi-a-GCST90016935	Inverse variance weighted	5	-0.584382	0.265392	0.0276682
Family	1e-05	ACNE	ebi-a-GCST90016935	WZ4WOu	outcome	|| id:ebi-a-GCST90016935	Simple mode	5	-0.933027	0.484473	0.126416
Family	1e-05	ACNE	ebi-a-GCST90016935	WZ4WOu	outcome	|| id:ebi-a-GCST90016935	Weighted mode	5	-0.921541	0.471743	0.122467
Family	1e-05	ACNE	ebi-a-GCST90016936	WZ4WOu	outcome	|| id:ebi-a-GCST90016936	Wald ratio	1	0.142501	0.521293	0.784577
Family	1e-05	ACNE	ebi-a-GCST90016937	WZ4WOu	outcome	|| id:ebi-a-GCST90016937	MR Egger	7	-1.24822	1.4451	0.427205
Family	1e-05	ACNE	ebi-a-GCST90016937	WZ4WOu	outcome	|| id:ebi-a-GCST90016937	Weighted median	7	-0.283342	0.305378	0.353491
Family	1e-05	ACNE	ebi-a-GCST90016937	WZ4WOu	outcome	|| id:ebi-a-GCST90016937	Inverse variance weighted	7	-0.28787	0.229782	0.210279
Family	1e-05	ACNE	ebi-a-GCST90016937	WZ4WOu	outcome	|| id:ebi-a-GCST90016937	Simple mode	7	-0.327954	0.481254	0.521003
Family	1e-05	ACNE	ebi-a-GCST90016937	WZ4WOu	outcome	|| id:ebi-a-GCST90016937	Weighted mode	7	-0.207251	0.432437	0.64872
Family	1e-05	ACNE	ebi-a-GCST90016938	WZ4WOu	outcome	|| id:ebi-a-GCST90016938	MR Egger	4	-0.327079	0.759896	0.70883
Family	1e-05	ACNE	ebi-a-GCST90016938	WZ4WOu	outcome	|| id:ebi-a-GCST90016938	Weighted median	4	0.022198	0.144763	0.87813
Family	1e-05	ACNE	ebi-a-GCST90016938	WZ4WOu	outcome	|| id:ebi-a-GCST90016938	Inverse variance weighted	4	-0.0152243	0.122617	0.901187
Family	1e-05	ACNE	ebi-a-GCST90016938	WZ4WOu	outcome	|| id:ebi-a-GCST90016938	Simple mode	4	0.056577	0.188276	0.783416
Family	1e-05	ACNE	ebi-a-GCST90016938	WZ4WOu	outcome	|| id:ebi-a-GCST90016938	Weighted mode	4	0.0586271	0.188356	0.775981
Family	1e-05	ACNE	ebi-a-GCST90016939	WZ4WOu	outcome	|| id:ebi-a-GCST90016939	MR Egger	5	1.58835	0.974252	0.201527
Family	1e-05	ACNE	ebi-a-GCST90016939	WZ4WOu	outcome	|| id:ebi-a-GCST90016939	Weighted median	5	0.504098	0.347568	0.146958
Family	1e-05	ACNE	ebi-a-GCST90016939	WZ4WOu	outcome	|| id:ebi-a-GCST90016939	Inverse variance weighted	5	0.387818	0.267293	0.146804
Family	1e-05	ACNE	ebi-a-GCST90016939	WZ4WOu	outcome	|| id:ebi-a-GCST90016939	Simple mode	5	0.474237	0.453476	0.354693
Family	1e-05	ACNE	ebi-a-GCST90016939	WZ4WOu	outcome	|| id:ebi-a-GCST90016939	Weighted mode	5	0.468923	0.48089	0.384717
Family	1e-05	ACNE	ebi-a-GCST90016940	WZ4WOu	outcome	|| id:ebi-a-GCST90016940	MR Egger	10	-1.07918	0.679731	0.151024
Family	1e-05	ACNE	ebi-a-GCST90016940	WZ4WOu	outcome	|| id:ebi-a-GCST90016940	Weighted median	10	0.160459	0.25021	0.521329
Family	1e-05	ACNE	ebi-a-GCST90016940	WZ4WOu	outcome	|| id:ebi-a-GCST90016940	Inverse variance weighted	10	0.085354	0.198998	0.667982
Family	1e-05	ACNE	ebi-a-GCST90016940	WZ4WOu	outcome	|| id:ebi-a-GCST90016940	Simple mode	10	0.403108	0.41697	0.358925
Family	1e-05	ACNE	ebi-a-GCST90016940	WZ4WOu	outcome	|| id:ebi-a-GCST90016940	Weighted mode	10	0.414345	0.466513	0.397562
Family	1e-05	ACNE	ebi-a-GCST90016941	WZ4WOu	outcome	|| id:ebi-a-GCST90016941	MR Egger	8	0.0028394	0.280073	0.99224
Family	1e-05	ACNE	ebi-a-GCST90016941	WZ4WOu	outcome	|| id:ebi-a-GCST90016941	Weighted median	8	-0.22864	0.155909	0.142513
Family	1e-05	ACNE	ebi-a-GCST90016941	WZ4WOu	outcome	|| id:ebi-a-GCST90016941	Inverse variance weighted	8	-0.269293	0.119557	0.0242951
Family	1e-05	ACNE	ebi-a-GCST90016941	WZ4WOu	outcome	|| id:ebi-a-GCST90016941	Simple mode	8	-0.170039	0.218558	0.462047
Family	1e-05	ACNE	ebi-a-GCST90016941	WZ4WOu	outcome	|| id:ebi-a-GCST90016941	Weighted mode	8	-0.22564	0.199917	0.296229
Family	1e-05	ACNE	ebi-a-GCST90016942	WZ4WOu	outcome	|| id:ebi-a-GCST90016942	MR Egger	5	0.797386	0.635173	0.298223
Family	1e-05	ACNE	ebi-a-GCST90016942	WZ4WOu	outcome	|| id:ebi-a-GCST90016942	Weighted median	5	0.0881936	0.172114	0.608361
Family	1e-05	ACNE	ebi-a-GCST90016942	WZ4WOu	outcome	|| id:ebi-a-GCST90016942	Inverse variance weighted	5	0.0454468	0.135951	0.738163
Family	1e-05	ACNE	ebi-a-GCST90016942	WZ4WOu	outcome	|| id:ebi-a-GCST90016942	Simple mode	5	0.153721	0.245456	0.565104
Family	1e-05	ACNE	ebi-a-GCST90016942	WZ4WOu	outcome	|| id:ebi-a-GCST90016942	Weighted mode	5	0.142139	0.226609	0.564523
Family	1e-05	ACNE	ebi-a-GCST90016943	WZ4WOu	outcome	|| id:ebi-a-GCST90016943	MR Egger	9	-0.604882	0.60557	0.35113
Family	1e-05	ACNE	ebi-a-GCST90016943	WZ4WOu	outcome	|| id:ebi-a-GCST90016943	Weighted median	9	0.36645	0.144781	0.0113717
Family	1e-05	ACNE	ebi-a-GCST90016943	WZ4WOu	outcome	|| id:ebi-a-GCST90016943	Inverse variance weighted	9	0.149524	0.138314	0.279673
Family	1e-05	ACNE	ebi-a-GCST90016943	WZ4WOu	outcome	|| id:ebi-a-GCST90016943	Simple mode	9	0.397771	0.264983	0.17172
Family	1e-05	ACNE	ebi-a-GCST90016943	WZ4WOu	outcome	|| id:ebi-a-GCST90016943	Weighted mode	9	0.386698	0.245535	0.153923
Family	1e-05	ACNE	ebi-a-GCST90016944	WZ4WOu	outcome	|| id:ebi-a-GCST90016944	MR Egger	7	0.175643	0.288041	0.56865
Family	1e-05	ACNE	ebi-a-GCST90016944	WZ4WOu	outcome	|| id:ebi-a-GCST90016944	Weighted median	7	0.109936	0.163656	0.501741
Family	1e-05	ACNE	ebi-a-GCST90016944	WZ4WOu	outcome	|| id:ebi-a-GCST90016944	Inverse variance weighted	7	0.0496699	0.125637	0.692589
Family	1e-05	ACNE	ebi-a-GCST90016944	WZ4WOu	outcome	|| id:ebi-a-GCST90016944	Simple mode	7	0.223256	0.273494	0.445515
Family	1e-05	ACNE	ebi-a-GCST90016944	WZ4WOu	outcome	|| id:ebi-a-GCST90016944	Weighted mode	7	0.258121	0.264988	0.367633
Family	1e-05	ACNE	ebi-a-GCST90016945	WZ4WOu	outcome	|| id:ebi-a-GCST90016945	MR Egger	9	-0.374773	0.379396	0.35615
Family	1e-05	ACNE	ebi-a-GCST90016945	WZ4WOu	outcome	|| id:ebi-a-GCST90016945	Weighted median	9	0.0869003	0.189117	0.645871
Family	1e-05	ACNE	ebi-a-GCST90016945	WZ4WOu	outcome	|| id:ebi-a-GCST90016945	Inverse variance weighted	9	0.0938973	0.141809	0.507881
Family	1e-05	ACNE	ebi-a-GCST90016945	WZ4WOu	outcome	|| id:ebi-a-GCST90016945	Simple mode	9	0.190878	0.304728	0.548513
Family	1e-05	ACNE	ebi-a-GCST90016945	WZ4WOu	outcome	|| id:ebi-a-GCST90016945	Weighted mode	9	0.053071	0.283811	0.85632
Family	1e-05	ACNE	ebi-a-GCST90016946	WZ4WOu	outcome	|| id:ebi-a-GCST90016946	MR Egger	9	0.172899	0.314281	0.599329
Family	1e-05	ACNE	ebi-a-GCST90016946	WZ4WOu	outcome	|| id:ebi-a-GCST90016946	Weighted median	9	0.0705995	0.217629	0.745633
Family	1e-05	ACNE	ebi-a-GCST90016946	WZ4WOu	outcome	|| id:ebi-a-GCST90016946	Inverse variance weighted	9	-0.0881648	0.15379	0.566454
Family	1e-05	ACNE	ebi-a-GCST90016946	WZ4WOu	outcome	|| id:ebi-a-GCST90016946	Simple mode	9	0.170213	0.385106	0.670201
Family	1e-05	ACNE	ebi-a-GCST90016946	WZ4WOu	outcome	|| id:ebi-a-GCST90016946	Weighted mode	9	0.23698	0.371077	0.540913
Family	1e-05	ACNE	ebi-a-GCST90016947	WZ4WOu	outcome	|| id:ebi-a-GCST90016947	MR Egger	7	0.090375	1.01569	0.932553
Family	1e-05	ACNE	ebi-a-GCST90016947	WZ4WOu	outcome	|| id:ebi-a-GCST90016947	Weighted median	7	0.232705	0.294574	0.429544
Family	1e-05	ACNE	ebi-a-GCST90016947	WZ4WOu	outcome	|| id:ebi-a-GCST90016947	Inverse variance weighted	7	0.315733	0.234252	0.177711
Family	1e-05	ACNE	ebi-a-GCST90016947	WZ4WOu	outcome	|| id:ebi-a-GCST90016947	Simple mode	7	0.145783	0.451462	0.757718
Family	1e-05	ACNE	ebi-a-GCST90016947	WZ4WOu	outcome	|| id:ebi-a-GCST90016947	Weighted mode	7	0.164115	0.405231	0.699528
Family	1e-05	ACNE	ebi-a-GCST90016948	WZ4WOu	outcome	|| id:ebi-a-GCST90016948	MR Egger	10	0.551231	1.04623	0.612573
Family	1e-05	ACNE	ebi-a-GCST90016948	WZ4WOu	outcome	|| id:ebi-a-GCST90016948	Weighted median	10	0.239867	0.215112	0.264817
Family	1e-05	ACNE	ebi-a-GCST90016948	WZ4WOu	outcome	|| id:ebi-a-GCST90016948	Inverse variance weighted	10	0.257345	0.170358	0.130886
Family	1e-05	ACNE	ebi-a-GCST90016948	WZ4WOu	outcome	|| id:ebi-a-GCST90016948	Simple mode	10	-0.0144417	0.337988	0.966851
Family	1e-05	ACNE	ebi-a-GCST90016948	WZ4WOu	outcome	|| id:ebi-a-GCST90016948	Weighted mode	10	0.498857	0.360821	0.200139
Family	1e-05	ACNE	ebi-a-GCST90016949	WZ4WOu	outcome	|| id:ebi-a-GCST90016949	MR Egger	12	0.280845	0.704957	0.698719
Family	1e-05	ACNE	ebi-a-GCST90016949	WZ4WOu	outcome	|| id:ebi-a-GCST90016949	Weighted median	12	-0.0676321	0.164727	0.681387
Family	1e-05	ACNE	ebi-a-GCST90016949	WZ4WOu	outcome	|| id:ebi-a-GCST90016949	Inverse variance weighted	12	0.12956	0.122029	0.288363
Family	1e-05	ACNE	ebi-a-GCST90016949	WZ4WOu	outcome	|| id:ebi-a-GCST90016949	Simple mode	12	-0.166787	0.324807	0.61776
Family	1e-05	ACNE	ebi-a-GCST90016949	WZ4WOu	outcome	|| id:ebi-a-GCST90016949	Weighted mode	12	-0.156929	0.28954	0.598631
Family	1e-05	ACNE	ebi-a-GCST90016950	WZ4WOu	outcome	|| id:ebi-a-GCST90016950	MR Egger	7	0.0741574	1.19724	0.95301
Family	1e-05	ACNE	ebi-a-GCST90016950	WZ4WOu	outcome	|| id:ebi-a-GCST90016950	Weighted median	7	-0.0830326	0.282946	0.769173
Family	1e-05	ACNE	ebi-a-GCST90016950	WZ4WOu	outcome	|| id:ebi-a-GCST90016950	Inverse variance weighted	7	-0.125226	0.220888	0.570769
Family	1e-05	ACNE	ebi-a-GCST90016950	WZ4WOu	outcome	|| id:ebi-a-GCST90016950	Simple mode	7	-0.118117	0.411373	0.783673
Family	1e-05	ACNE	ebi-a-GCST90016950	WZ4WOu	outcome	|| id:ebi-a-GCST90016950	Weighted mode	7	-0.118117	0.359569	0.753699
Family	1e-05	ACNE	ebi-a-GCST90016951	WZ4WOu	outcome	|| id:ebi-a-GCST90016951	MR Egger	9	0.887164	0.385014	0.0546488
Family	1e-05	ACNE	ebi-a-GCST90016951	WZ4WOu	outcome	|| id:ebi-a-GCST90016951	Weighted median	9	0.0659162	0.256927	0.797521
Family	1e-05	ACNE	ebi-a-GCST90016951	WZ4WOu	outcome	|| id:ebi-a-GCST90016951	Inverse variance weighted	9	0.0491817	0.223862	0.826107
Family	1e-05	ACNE	ebi-a-GCST90016951	WZ4WOu	outcome	|| id:ebi-a-GCST90016951	Simple mode	9	-0.489994	0.438454	0.296194
Family	1e-05	ACNE	ebi-a-GCST90016951	WZ4WOu	outcome	|| id:ebi-a-GCST90016951	Weighted mode	9	-0.408856	0.368324	0.299228
Family	1e-05	ACNE	ebi-a-GCST90016952	WZ4WOu	outcome	|| id:ebi-a-GCST90016952	MR Egger	9	-0.645666	0.888146	0.490829
Family	1e-05	ACNE	ebi-a-GCST90016952	WZ4WOu	outcome	|| id:ebi-a-GCST90016952	Weighted median	9	0.0435064	0.242617	0.857685
Family	1e-05	ACNE	ebi-a-GCST90016952	WZ4WOu	outcome	|| id:ebi-a-GCST90016952	Inverse variance weighted	9	-0.0089364	0.191424	0.962765
Family	1e-05	ACNE	ebi-a-GCST90016952	WZ4WOu	outcome	|| id:ebi-a-GCST90016952	Simple mode	9	0.0391319	0.390697	0.922682
Family	1e-05	ACNE	ebi-a-GCST90016952	WZ4WOu	outcome	|| id:ebi-a-GCST90016952	Weighted mode	9	0.051267	0.338856	0.883489
Family	1e-05	ACNE	ebi-a-GCST90016953	WZ4WOu	outcome	|| id:ebi-a-GCST90016953	MR Egger	4	-0.744988	1.05433	0.553045
Family	1e-05	ACNE	ebi-a-GCST90016953	WZ4WOu	outcome	|| id:ebi-a-GCST90016953	Weighted median	4	-0.0845813	0.214057	0.692743
Family	1e-05	ACNE	ebi-a-GCST90016953	WZ4WOu	outcome	|| id:ebi-a-GCST90016953	Inverse variance weighted	4	0.173597	0.321515	0.589244
Family	1e-05	ACNE	ebi-a-GCST90016953	WZ4WOu	outcome	|| id:ebi-a-GCST90016953	Simple mode	4	-0.0863803	0.229072	0.731202
Family	1e-05	ACNE	ebi-a-GCST90016953	WZ4WOu	outcome	|| id:ebi-a-GCST90016953	Weighted mode	4	-0.101472	0.215072	0.669261
Family	1e-05	ACNE	ebi-a-GCST90016954	WZ4WOu	outcome	|| id:ebi-a-GCST90016954	MR Egger	10	0.458653	0.673034	0.514813
Family	1e-05	ACNE	ebi-a-GCST90016954	WZ4WOu	outcome	|| id:ebi-a-GCST90016954	Weighted median	10	0.233549	0.194417	0.229644
Family	1e-05	ACNE	ebi-a-GCST90016954	WZ4WOu	outcome	|| id:ebi-a-GCST90016954	Inverse variance weighted	10	0.168297	0.146351	0.250163
Family	1e-05	ACNE	ebi-a-GCST90016954	WZ4WOu	outcome	|| id:ebi-a-GCST90016954	Simple mode	10	0.282938	0.297088	0.365785
Family	1e-05	ACNE	ebi-a-GCST90016954	WZ4WOu	outcome	|| id:ebi-a-GCST90016954	Weighted mode	10	0.268528	0.28836	0.376041
Family	1e-05	ACNE	ebi-a-GCST90016955	WZ4WOu	outcome	|| id:ebi-a-GCST90016955	MR Egger	6	-0.371841	0.972713	0.721702
Family	1e-05	ACNE	ebi-a-GCST90016955	WZ4WOu	outcome	|| id:ebi-a-GCST90016955	Weighted median	6	0.147567	0.184068	0.422725
Family	1e-05	ACNE	ebi-a-GCST90016955	WZ4WOu	outcome	|| id:ebi-a-GCST90016955	Inverse variance weighted	6	0.0504031	0.1814	0.781123
Family	1e-05	ACNE	ebi-a-GCST90016955	WZ4WOu	outcome	|| id:ebi-a-GCST90016955	Simple mode	6	0.18883	0.272356	0.51899
Family	1e-05	ACNE	ebi-a-GCST90016955	WZ4WOu	outcome	|| id:ebi-a-GCST90016955	Weighted mode	6	0.183318	0.265816	0.521113
Family	1e-05	ACNE	ebi-a-GCST90016956	WZ4WOu	outcome	|| id:ebi-a-GCST90016956	MR Egger	11	0.107442	0.286569	0.716399
Family	1e-05	ACNE	ebi-a-GCST90016956	WZ4WOu	outcome	|| id:ebi-a-GCST90016956	Weighted median	11	0.0265854	0.19113	0.889374
Family	1e-05	ACNE	ebi-a-GCST90016956	WZ4WOu	outcome	|| id:ebi-a-GCST90016956	Inverse variance weighted	11	-0.0634965	0.144243	0.659789
Family	1e-05	ACNE	ebi-a-GCST90016956	WZ4WOu	outcome	|| id:ebi-a-GCST90016956	Simple mode	11	0.0423141	0.302911	0.891677
Family	1e-05	ACNE	ebi-a-GCST90016956	WZ4WOu	outcome	|| id:ebi-a-GCST90016956	Weighted mode	11	0.0939174	0.230074	0.691727
Family	1e-05	ACNE	ebi-a-GCST90016957	WZ4WOu	outcome	|| id:ebi-a-GCST90016957	MR Egger	6	-1.03625	1.94063	0.621652
Family	1e-05	ACNE	ebi-a-GCST90016957	WZ4WOu	outcome	|| id:ebi-a-GCST90016957	Weighted median	6	0.0406144	0.272082	0.881339
Family	1e-05	ACNE	ebi-a-GCST90016957	WZ4WOu	outcome	|| id:ebi-a-GCST90016957	Inverse variance weighted	6	-0.125526	0.242314	0.604438
Family	1e-05	ACNE	ebi-a-GCST90016957	WZ4WOu	outcome	|| id:ebi-a-GCST90016957	Simple mode	6	0.171534	0.406704	0.690714
Family	1e-05	ACNE	ebi-a-GCST90016957	WZ4WOu	outcome	|| id:ebi-a-GCST90016957	Weighted mode	6	0.203749	0.371206	0.606695
Family	1e-05	ACNE	ebi-a-GCST90016958	WZ4WOu	outcome	|| id:ebi-a-GCST90016958	MR Egger	8	1.11118	0.508731	0.0716434
Family	1e-05	ACNE	ebi-a-GCST90016958	WZ4WOu	outcome	|| id:ebi-a-GCST90016958	Weighted median	8	0.157701	0.141218	0.264115
Family	1e-05	ACNE	ebi-a-GCST90016958	WZ4WOu	outcome	|| id:ebi-a-GCST90016958	Inverse variance weighted	8	0.118684	0.117336	0.311782
Family	1e-05	ACNE	ebi-a-GCST90016958	WZ4WOu	outcome	|| id:ebi-a-GCST90016958	Simple mode	8	0.244251	0.227745	0.319083
Family	1e-05	ACNE	ebi-a-GCST90016958	WZ4WOu	outcome	|| id:ebi-a-GCST90016958	Weighted mode	8	0.275812	0.232554	0.274309
Genus	5e-08	ACNE	ebi-a-GCST90016963	WZ4WOu	outcome	|| id:ebi-a-GCST90016963	Wald ratio	1	0.298145	0.20005	0.136131
Genus	5e-08	ACNE	ebi-a-GCST90016970	WZ4WOu	outcome	|| id:ebi-a-GCST90016970	Inverse variance weighted	2	-0.644795	0.381651	0.0911259
Genus	5e-08	ACNE	ebi-a-GCST90016993	WZ4WOu	outcome	|| id:ebi-a-GCST90016993	Wald ratio	1	0.170657	0.355252	0.630955
Genus	5e-08	ACNE	ebi-a-GCST90016997	WZ4WOu	outcome	|| id:ebi-a-GCST90016997	Wald ratio	1	-0.329878	0.502132	0.511209
Genus	5e-08	ACNE	ebi-a-GCST90017018	WZ4WOu	outcome	|| id:ebi-a-GCST90017018	Wald ratio	1	0.148705	0.422129	0.724633
Genus	5e-08	ACNE	ebi-a-GCST90017038	WZ4WOu	outcome	|| id:ebi-a-GCST90017038	Wald ratio	1	0.412408	0.255267	0.106182
Genus	5e-08	ACNE	ebi-a-GCST90017047	WZ4WOu	outcome	|| id:ebi-a-GCST90017047	Wald ratio	1	0.166391	0.477336	0.727403
Genus	5e-08	ACNE	ebi-a-GCST90017060	WZ4WOu	outcome	|| id:ebi-a-GCST90017060	Wald ratio	1	-0.758642	0.526188	0.149367
Genus	5e-08	ACNE	ebi-a-GCST90017066	WZ4WOu	outcome	|| id:ebi-a-GCST90017066	Wald ratio	1	-1.0184	0.515063	0.0480143
Genus	5e-08	ACNE	ebi-a-GCST90017070	WZ4WOu	outcome	|| id:ebi-a-GCST90017070	Wald ratio	1	0.468591	0.509514	0.357738
Genus	5e-08	ACNE	ebi-a-GCST90017075	WZ4WOu	outcome	|| id:ebi-a-GCST90017075	Wald ratio	1	0.261974	0.254317	0.302959
Genus	5e-08	ACNE	ebi-a-GCST90017077	WZ4WOu	outcome	|| id:ebi-a-GCST90017077	Wald ratio	1	-0.0842544	0.263088	0.748778
Genus	1e-05	ACNE	ebi-a-GCST90016959	WZ4WOu	outcome	|| id:ebi-a-GCST90016959	MR Egger	7	-0.0172825	0.337106	0.961098
Genus	1e-05	ACNE	ebi-a-GCST90016959	WZ4WOu	outcome	|| id:ebi-a-GCST90016959	Weighted median	7	0.227233	0.185244	0.219948
Genus	1e-05	ACNE	ebi-a-GCST90016959	WZ4WOu	outcome	|| id:ebi-a-GCST90016959	Inverse variance weighted	7	0.194698	0.13827	0.159101
Genus	1e-05	ACNE	ebi-a-GCST90016959	WZ4WOu	outcome	|| id:ebi-a-GCST90016959	Simple mode	7	0.245705	0.285885	0.423095
Genus	1e-05	ACNE	ebi-a-GCST90016959	WZ4WOu	outcome	|| id:ebi-a-GCST90016959	Weighted mode	7	0.259461	0.269429	0.372735
Genus	1e-05	ACNE	ebi-a-GCST90016960	WZ4WOu	outcome	|| id:ebi-a-GCST90016960	MR Egger	8	0.362604	0.660866	0.603027
Genus	1e-05	ACNE	ebi-a-GCST90016960	WZ4WOu	outcome	|| id:ebi-a-GCST90016960	Weighted median	8	0.0269732	0.183924	0.883405
Genus	1e-05	ACNE	ebi-a-GCST90016960	WZ4WOu	outcome	|| id:ebi-a-GCST90016960	Inverse variance weighted	8	0.061685	0.148037	0.676908
Genus	1e-05	ACNE	ebi-a-GCST90016960	WZ4WOu	outcome	|| id:ebi-a-GCST90016960	Simple mode	8	0.00810914	0.269692	0.976852
Genus	1e-05	ACNE	ebi-a-GCST90016960	WZ4WOu	outcome	|| id:ebi-a-GCST90016960	Weighted mode	8	0.0117495	0.267442	0.966185
Genus	1e-05	ACNE	ebi-a-GCST90016961	WZ4WOu	outcome	|| id:ebi-a-GCST90016961	MR Egger	12	-0.395654	0.477598	0.42676
Genus	1e-05	ACNE	ebi-a-GCST90016961	WZ4WOu	outcome	|| id:ebi-a-GCST90016961	Weighted median	12	0.0428986	0.188517	0.819989
Genus	1e-05	ACNE	ebi-a-GCST90016961	WZ4WOu	outcome	|| id:ebi-a-GCST90016961	Inverse variance weighted	12	-0.0666225	0.13683	0.626331
Genus	1e-05	ACNE	ebi-a-GCST90016961	WZ4WOu	outcome	|| id:ebi-a-GCST90016961	Simple mode	12	0.192392	0.327097	0.568291
Genus	1e-05	ACNE	ebi-a-GCST90016961	WZ4WOu	outcome	|| id:ebi-a-GCST90016961	Weighted mode	12	0.203911	0.31298	0.528091
Genus	1e-05	ACNE	ebi-a-GCST90016962	WZ4WOu	outcome	|| id:ebi-a-GCST90016962	MR Egger	12	0.574652	0.889184	0.532656
Genus	1e-05	ACNE	ebi-a-GCST90016962	WZ4WOu	outcome	|| id:ebi-a-GCST90016962	Weighted median	12	-0.151588	0.254019	0.55067
Genus	1e-05	ACNE	ebi-a-GCST90016962	WZ4WOu	outcome	|| id:ebi-a-GCST90016962	Inverse variance weighted	12	0.105604	0.18573	0.569637
Genus	1e-05	ACNE	ebi-a-GCST90016962	WZ4WOu	outcome	|| id:ebi-a-GCST90016962	Simple mode	12	-0.299838	0.499989	0.560863
Genus	1e-05	ACNE	ebi-a-GCST90016962	WZ4WOu	outcome	|| id:ebi-a-GCST90016962	Weighted mode	12	-0.277128	0.431447	0.533822
Genus	1e-05	ACNE	ebi-a-GCST90016963	WZ4WOu	outcome	|| id:ebi-a-GCST90016963	MR Egger	8	0.7939	0.663541	0.276646
Genus	1e-05	ACNE	ebi-a-GCST90016963	WZ4WOu	outcome	|| id:ebi-a-GCST90016963	Weighted median	8	0.309165	0.122866	0.0118602
Genus	1e-05	ACNE	ebi-a-GCST90016963	WZ4WOu	outcome	|| id:ebi-a-GCST90016963	Inverse variance weighted	8	0.347787	0.0940208	0.000216413
Genus	1e-05	ACNE	ebi-a-GCST90016963	WZ4WOu	outcome	|| id:ebi-a-GCST90016963	Simple mode	8	0.384188	0.181272	0.0717851
Genus	1e-05	ACNE	ebi-a-GCST90016963	WZ4WOu	outcome	|| id:ebi-a-GCST90016963	Weighted mode	8	0.34034	0.170514	0.0861301
Genus	1e-05	ACNE	ebi-a-GCST90016964	WZ4WOu	outcome	|| id:ebi-a-GCST90016964	MR Egger	5	0.0218145	1.05058	0.984737
Genus	1e-05	ACNE	ebi-a-GCST90016964	WZ4WOu	outcome	|| id:ebi-a-GCST90016964	Weighted median	5	0.0682582	0.152272	0.653963
Genus	1e-05	ACNE	ebi-a-GCST90016964	WZ4WOu	outcome	|| id:ebi-a-GCST90016964	Inverse variance weighted	5	-0.0603878	0.11125	0.587259
Genus	1e-05	ACNE	ebi-a-GCST90016964	WZ4WOu	outcome	|| id:ebi-a-GCST90016964	Simple mode	5	0.112696	0.231247	0.65152
Genus	1e-05	ACNE	ebi-a-GCST90016964	WZ4WOu	outcome	|| id:ebi-a-GCST90016964	Weighted mode	5	0.112696	0.219121	0.634147
Genus	1e-05	ACNE	ebi-a-GCST90016965	WZ4WOu	outcome	|| id:ebi-a-GCST90016965	MR Egger	10	0.538283	0.551278	0.357451
Genus	1e-05	ACNE	ebi-a-GCST90016965	WZ4WOu	outcome	|| id:ebi-a-GCST90016965	Weighted median	10	-0.075808	0.124826	0.543646
Genus	1e-05	ACNE	ebi-a-GCST90016965	WZ4WOu	outcome	|| id:ebi-a-GCST90016965	Inverse variance weighted	10	0.00654947	0.101111	0.948353
Genus	1e-05	ACNE	ebi-a-GCST90016965	WZ4WOu	outcome	|| id:ebi-a-GCST90016965	Simple mode	10	-0.140904	0.207397	0.513981
Genus	1e-05	ACNE	ebi-a-GCST90016965	WZ4WOu	outcome	|| id:ebi-a-GCST90016965	Weighted mode	10	-0.136399	0.207667	0.527737
Genus	1e-05	ACNE	ebi-a-GCST90016966	WZ4WOu	outcome	|| id:ebi-a-GCST90016966	MR Egger	13	0.222248	0.603284	0.719569
Genus	1e-05	ACNE	ebi-a-GCST90016966	WZ4WOu	outcome	|| id:ebi-a-GCST90016966	Weighted median	13	-0.187229	0.21148	0.375978
Genus	1e-05	ACNE	ebi-a-GCST90016966	WZ4WOu	outcome	|| id:ebi-a-GCST90016966	Inverse variance weighted	13	-0.132586	0.166127	0.424812
Genus	1e-05	ACNE	ebi-a-GCST90016966	WZ4WOu	outcome	|| id:ebi-a-GCST90016966	Simple mode	13	-0.257205	0.353812	0.481196
Genus	1e-05	ACNE	ebi-a-GCST90016966	WZ4WOu	outcome	|| id:ebi-a-GCST90016966	Weighted mode	13	-0.324138	0.353176	0.376812
Genus	1e-05	ACNE	ebi-a-GCST90016967	WZ4WOu	outcome	|| id:ebi-a-GCST90016967	MR Egger	13	0.717851	0.463878	0.150015
Genus	1e-05	ACNE	ebi-a-GCST90016967	WZ4WOu	outcome	|| id:ebi-a-GCST90016967	Weighted median	13	0.0145168	0.2265	0.948897
Genus	1e-05	ACNE	ebi-a-GCST90016967	WZ4WOu	outcome	|| id:ebi-a-GCST90016967	Inverse variance weighted	13	0.0159219	0.159117	0.920294
Genus	1e-05	ACNE	ebi-a-GCST90016967	WZ4WOu	outcome	|| id:ebi-a-GCST90016967	Simple mode	13	0.00114364	0.325383	0.997253
Genus	1e-05	ACNE	ebi-a-GCST90016967	WZ4WOu	outcome	|| id:ebi-a-GCST90016967	Weighted mode	13	0.0517469	0.305774	0.868433
Genus	1e-05	ACNE	ebi-a-GCST90016968	WZ4WOu	outcome	|| id:ebi-a-GCST90016968	MR Egger	8	0.496755	1.21313	0.696403
Genus	1e-05	ACNE	ebi-a-GCST90016968	WZ4WOu	outcome	|| id:ebi-a-GCST90016968	Weighted median	8	0.572047	0.28583	0.045354
Genus	1e-05	ACNE	ebi-a-GCST90016968	WZ4WOu	outcome	|| id:ebi-a-GCST90016968	Inverse variance weighted	8	0.812298	0.213034	0.000137294
Genus	1e-05	ACNE	ebi-a-GCST90016968	WZ4WOu	outcome	|| id:ebi-a-GCST90016968	Simple mode	8	0.456752	0.437616	0.33131
Genus	1e-05	ACNE	ebi-a-GCST90016968	WZ4WOu	outcome	|| id:ebi-a-GCST90016968	Weighted mode	8	0.429923	0.359382	0.270528
Genus	1e-05	ACNE	ebi-a-GCST90016969	WZ4WOu	outcome	|| id:ebi-a-GCST90016969	MR Egger	12	0.0484041	0.690817	0.945521
Genus	1e-05	ACNE	ebi-a-GCST90016969	WZ4WOu	outcome	|| id:ebi-a-GCST90016969	Weighted median	12	-0.0727371	0.211892	0.731392
Genus	1e-05	ACNE	ebi-a-GCST90016969	WZ4WOu	outcome	|| id:ebi-a-GCST90016969	Inverse variance weighted	12	0.0636437	0.16011	0.690999
Genus	1e-05	ACNE	ebi-a-GCST90016969	WZ4WOu	outcome	|| id:ebi-a-GCST90016969	Simple mode	12	-0.217757	0.36373	0.561514
Genus	1e-05	ACNE	ebi-a-GCST90016969	WZ4WOu	outcome	|| id:ebi-a-GCST90016969	Weighted mode	12	-0.224869	0.308149	0.480799
Genus	1e-05	ACNE	ebi-a-GCST90016970	WZ4WOu	outcome	|| id:ebi-a-GCST90016970	MR Egger	14	-0.11198	0.431179	0.799493
Genus	1e-05	ACNE	ebi-a-GCST90016970	WZ4WOu	outcome	|| id:ebi-a-GCST90016970	Weighted median	14	-0.123698	0.202094	0.540485
Genus	1e-05	ACNE	ebi-a-GCST90016970	WZ4WOu	outcome	|| id:ebi-a-GCST90016970	Inverse variance weighted	14	-0.0766574	0.161822	0.635703
Genus	1e-05	ACNE	ebi-a-GCST90016970	WZ4WOu	outcome	|| id:ebi-a-GCST90016970	Simple mode	14	-0.14388	0.42694	0.741493
Genus	1e-05	ACNE	ebi-a-GCST90016970	WZ4WOu	outcome	|| id:ebi-a-GCST90016970	Weighted mode	14	-0.120439	0.639931	0.853621
Genus	1e-05	ACNE	ebi-a-GCST90016971	WZ4WOu	outcome	|| id:ebi-a-GCST90016971	MR Egger	13	0.276102	0.731593	0.713058
Genus	1e-05	ACNE	ebi-a-GCST90016971	WZ4WOu	outcome	|| id:ebi-a-GCST90016971	Weighted median	13	-0.146192	0.199865	0.464503
Genus	1e-05	ACNE	ebi-a-GCST90016971	WZ4WOu	outcome	|| id:ebi-a-GCST90016971	Inverse variance weighted	13	-0.145768	0.14827	0.325545
Genus	1e-05	ACNE	ebi-a-GCST90016971	WZ4WOu	outcome	|| id:ebi-a-GCST90016971	Simple mode	13	0.0324626	0.368007	0.931163
Genus	1e-05	ACNE	ebi-a-GCST90016971	WZ4WOu	outcome	|| id:ebi-a-GCST90016971	Weighted mode	13	-0.0126126	0.336264	0.970697
Genus	1e-05	ACNE	ebi-a-GCST90016972	WZ4WOu	outcome	|| id:ebi-a-GCST90016972	Inverse variance weighted	2	-1.82028	1.47584	0.217432
Genus	1e-05	ACNE	ebi-a-GCST90016973	WZ4WOu	outcome	|| id:ebi-a-GCST90016973	MR Egger	8	-0.463888	0.445627	0.338002
Genus	1e-05	ACNE	ebi-a-GCST90016973	WZ4WOu	outcome	|| id:ebi-a-GCST90016973	Weighted median	8	-0.112724	0.245404	0.64599
Genus	1e-05	ACNE	ebi-a-GCST90016973	WZ4WOu	outcome	|| id:ebi-a-GCST90016973	Inverse variance weighted	8	0.03612	0.239446	0.880095
Genus	1e-05	ACNE	ebi-a-GCST90016973	WZ4WOu	outcome	|| id:ebi-a-GCST90016973	Simple mode	8	-0.147539	0.36987	0.701859
Genus	1e-05	ACNE	ebi-a-GCST90016973	WZ4WOu	outcome	|| id:ebi-a-GCST90016973	Weighted mode	8	-0.218458	0.279069	0.459398
Genus	1e-05	ACNE	ebi-a-GCST90016974	WZ4WOu	outcome	|| id:ebi-a-GCST90016974	MR Egger	13	-0.00499207	0.486163	0.991991
Genus	1e-05	ACNE	ebi-a-GCST90016974	WZ4WOu	outcome	|| id:ebi-a-GCST90016974	Weighted median	13	0.0131565	0.183332	0.94279
Genus	1e-05	ACNE	ebi-a-GCST90016974	WZ4WOu	outcome	|| id:ebi-a-GCST90016974	Inverse variance weighted	13	0.0541048	0.137195	0.693312
Genus	1e-05	ACNE	ebi-a-GCST90016974	WZ4WOu	outcome	|| id:ebi-a-GCST90016974	Simple mode	13	-0.0199003	0.297986	0.947855
Genus	1e-05	ACNE	ebi-a-GCST90016974	WZ4WOu	outcome	|| id:ebi-a-GCST90016974	Weighted mode	13	-0.00944812	0.268973	0.972556
Genus	1e-05	ACNE	ebi-a-GCST90016975	WZ4WOu	outcome	|| id:ebi-a-GCST90016975	MR Egger	15	-0.221663	0.286314	0.452667
Genus	1e-05	ACNE	ebi-a-GCST90016975	WZ4WOu	outcome	|| id:ebi-a-GCST90016975	Weighted median	15	-0.0103798	0.0910961	0.909283
Genus	1e-05	ACNE	ebi-a-GCST90016975	WZ4WOu	outcome	|| id:ebi-a-GCST90016975	Inverse variance weighted	15	0.00424249	0.0666152	0.94922
Genus	1e-05	ACNE	ebi-a-GCST90016975	WZ4WOu	outcome	|| id:ebi-a-GCST90016975	Simple mode	15	0.00124604	0.141041	0.993076
Genus	1e-05	ACNE	ebi-a-GCST90016975	WZ4WOu	outcome	|| id:ebi-a-GCST90016975	Weighted mode	15	-0.00814722	0.132389	0.951799
Genus	1e-05	ACNE	ebi-a-GCST90016976	WZ4WOu	outcome	|| id:ebi-a-GCST90016976	MR Egger	9	-0.0463175	1.18978	0.970034
Genus	1e-05	ACNE	ebi-a-GCST90016976	WZ4WOu	outcome	|| id:ebi-a-GCST90016976	Weighted median	9	-0.213154	0.152021	0.160874
Genus	1e-05	ACNE	ebi-a-GCST90016976	WZ4WOu	outcome	|| id:ebi-a-GCST90016976	Inverse variance weighted	9	-0.289138	0.116587	0.0131374
Genus	1e-05	ACNE	ebi-a-GCST90016976	WZ4WOu	outcome	|| id:ebi-a-GCST90016976	Simple mode	9	-0.179176	0.240072	0.476818
Genus	1e-05	ACNE	ebi-a-GCST90016976	WZ4WOu	outcome	|| id:ebi-a-GCST90016976	Weighted mode	9	-0.175097	0.225631	0.460056
Genus	1e-05	ACNE	ebi-a-GCST90016977	WZ4WOu	outcome	|| id:ebi-a-GCST90016977	MR Egger	4	0.581363	1.65291	0.758648
Genus	1e-05	ACNE	ebi-a-GCST90016977	WZ4WOu	outcome	|| id:ebi-a-GCST90016977	Weighted median	4	-0.0298283	0.158204	0.85045
Genus	1e-05	ACNE	ebi-a-GCST90016977	WZ4WOu	outcome	|| id:ebi-a-GCST90016977	Inverse variance weighted	4	0.0629929	0.131866	0.632861
Genus	1e-05	ACNE	ebi-a-GCST90016977	WZ4WOu	outcome	|| id:ebi-a-GCST90016977	Simple mode	4	-0.0452698	0.225025	0.853428
Genus	1e-05	ACNE	ebi-a-GCST90016977	WZ4WOu	outcome	|| id:ebi-a-GCST90016977	Weighted mode	4	-0.0452698	0.196797	0.832859
Genus	1e-05	ACNE	ebi-a-GCST90016978	WZ4WOu	outcome	|| id:ebi-a-GCST90016978	MR Egger	8	-0.440057	0.754777	0.581109
Genus	1e-05	ACNE	ebi-a-GCST90016978	WZ4WOu	outcome	|| id:ebi-a-GCST90016978	Weighted median	8	0.0711608	0.301269	0.813275
Genus	1e-05	ACNE	ebi-a-GCST90016978	WZ4WOu	outcome	|| id:ebi-a-GCST90016978	Inverse variance weighted	8	0.13371	0.214333	0.532732
Genus	1e-05	ACNE	ebi-a-GCST90016978	WZ4WOu	outcome	|| id:ebi-a-GCST90016978	Simple mode	8	0.0707735	0.451903	0.879972
[truncated: 3,670 more rows]

## Sheet: Supplemental Table S5
Supplemental Table S5. MR-PRESSO test of identified bacterial taxa with four kinds of skin dieases
[truncated: 29 more rows]

[truncated: 4 more sheets: Supplemental Table S6, Supplemental Table S7, Supplemental Table S8, Supplemental Table S9]
